# Supplementary material for: A Reproducibility-Based Computational Framework Identifies an Inducible, Enhanced Antiviral State in Dendritic Cells from HIV-1 Elite Controllers
Source: Genome Biol. 2018 Jan 29;19:10. doi: 10.1186/s13059-017-1385-x (PMC5789701; doi:10.1186/s13059-017-1385-x)
Supplement: Supplementary file 2 — Clusters and tSNE coordinates for 48-h cells. Cluster identifiers and tSNE coordinates from (Fig. 1c) as described in “Methods.” (XLSX 27 kb) [file 13059_2017_1385_MOESM2_ESM.xlsx]

## Sheet: 48H Clusters
Cell_ID	clustering
s1	c1
s2	c3
s3	c5
s4	c5
s5	c1
s6	c3
s7	c3
s8	c1
s9	c3
s10	c3
s11	c3
s12	c3
s13	c5
s14	c3
s15	c3
s16	c5
s17	c3
s18	c5
s19	c5
s20	c3
s21	c1
s22	c3
s23	c5
s24	c3
s25	c5
s26	c3
s27	c3
s28	c3
s29	c3
s30	c5
s31	c3
s32	c3
s33	c4
s34	c3
s35	c3
s36	c3
s37	c3
s38	c1
s39	c5
s40	c1
s41	c5
s42	c5
s76	c1
s77	c4
s84	c5
s89	c3
s91	c1
s92	c4
s95	c5
s96	c3
s99	c3
s100	c1
s103	c3
s104	c1
s107	c1
s110	c5
s113	c1
s114	c5
s118	c1
s120	c2
s128	c1
s137	c1
s138	c4
s139	c1
s140	c2
s141	c1
s142	c1
s143	c1
s144	c1
s145	c1
s146	c1
s147	c1
s148	c1
s149	c1
s150	c1
s151	c1
s152	c1
s153	c1
s154	c1
s155	c2
s156	c3
s157	c1
s158	c1
s159	c1
s160	c1
s161	c1
s162	c2
s163	c1
s164	c1
s165	c1
s166	c1
s167	c1
s168	c1
s169	c1
s170	c1
s171	c1
s172	c1
s173	c4
s174	c1
s175	c2
s176	c1
s177	c1
s178	c1
s179	c1
s180	c1
s181	c1
s182	c1
s183	c1
s184	c1
s185	c1
s186	c2
s187	c3
s188	c1
s189	c1
s190	c2
s191	c2
s192	c4
s193	c1
s194	c1
s195	c1
s196	c1
s197	c1
s198	c4
s199	c1
s200	c1
s201	c1
s202	c1
s203	c1
s204	c2
s205	c1
s206	c1
s207	c1
s208	c1
s209	c1
s210	c1
s211	c1
s212	c1
s213	c1
s214	c1
s215	c1
s216	c1
s217	c1
s218	c1
s219	c2
s220	c1
s221	c1
s222	c1
s223	c1
s224	c3
s225	c1
s226	c1
s227	c1
s228	c1
s229	c1
s230	c4
s231	c1
s232	c1
s233	c1
s234	c1
s235	c2
s236	c1
s237	c1
s238	c1
s239	c1
s240	c1
s241	c1
s242	c1
s243	c1
s244	c1
s245	c1
s246	c2
s247	c1
s248	c1
s249	c4
s250	c1
s251	c1
s252	c4
s253	c1
s254	c1
s255	c3
s256	c1
s257	c1
s258	c1
s259	c1
s260	c4
s261	c1
s262	c1
s263	c1
s264	c1
s265	c1
s266	c1
s267	c1
s268	c4
s269	c1
s270	c1
s271	c1
s272	c1
s273	c1
s274	c1
s275	c1
s276	c1
s277	c4
s278	c1
s279	c4
s280	c1
s281	c1
s282	c1
s283	c1
s284	c1
s285	c2
s286	c2
s287	c1
s288	c1
s289	c1
s290	c2
s291	c1
s292	c1
s293	c1
s294	c1
s295	c1
s296	c1
s297	c2
s298	c1
s299	c1
s300	c2
s301	c1
s302	c1
s303	c2
s304	c4
s305	c1
s306	c1
s307	c1
s308	c1
s309	c1
s310	c4
s311	c1
s312	c1
s313	c1
s314	c3
s315	c4
s316	c1
s317	c4
s318	c1
s319	c1
s320	c1
s321	c2
s322	c1
s323	c1
s324	c1
s325	c1
s326	c3
s327	c1
s328	c1
s329	c1
s330	c1
s331	c4
s332	c1
s333	c1
s334	c1
s335	c2
s336	c1
s337	c1
s338	c3
s339	c4
s340	c2
s341	c4
s342	c1
s343	c1
s344	c1
s345	c1
s346	c1
s347	c1
s348	c2
s349	c1
s350	c1
s351	c1
s352	c1
s353	c2
s354	c1
s355	c1
s356	c1
s357	c2
s358	c1
s359	c1
s360	c1
s361	c1
s362	c1
s363	c1
s364	c1
s365	c1
s366	c1
s367	c1
s368	c1
s369	c1
s370	c2
s371	c1
s372	c1
s373	c1
s374	c1
s375	c1
s376	c1
s377	c1
s378	c1
s379	c1
s380	c1
s381	c2
s382	c1
s383	c1
s384	c1
s385	c1
s386	c1
s387	c1
s388	c1
s389	c1
s390	c3
s391	c1
s392	c1
s393	c1

## Sheet: tSNE Coordinates
Cell_ID	tSNE_X1	tSNE_X2
s1	-18.4151	17.8422
s2	28.7407	-18.7176
s3	12.9559	-32.1262
s4	14.3589	-33.6244
s5	-18.399	18.9147
s6	26.1007	-13.85
s7	28.1144	-15.4218
s8	-9.92385	15.9328
s9	28.3429	-7.87437
s10	31.4823	-10.6123
s11	28.425	-12.0376
s12	28.6529	-8.2475
s13	16.6145	-34.9736
s14	31.4447	-13.1151
s15	29.7779	-14.0893
s16	11.9473	-31.3122
s17	31.923	-14.6611
s18	12.879	-31.2621
s19	16.1368	-32.9571
s20	30.9768	-18.3482
s21	-24.5148	-4.07484
s22	28.2924	-14.1641
s23	15.4179	-32.8695
s24	31.3931	-16.9518
s25	15.5744	-31.9918
s26	30.2024	-12.9884
s27	30.712	-10.4756
s28	28.9808	-10.7825
s29	27.5119	-12.8909
s30	15.2059	-34.2986
s31	30.6224	-14.1163
s32	30.3711	-15.8781
s33	21.8708	-22.6332
s34	29.11	-14.7259
s35	29.2344	-18.6083
s36	30.3894	-17.525
s37	29.4477	-11.9396
s38	-10.3651	15.6994
s39	16.5349	-34.8171
s40	-18.5089	19.3509
s41	13.4133	-30.6975
s42	14.8883	-30.6042
s76	-21.8067	20.7247
s77	23.6129	-24.0361
s84	13.6345	-32.9918
s89	30.7416	-12.3017
s91	-20.2211	21.0724
s92	25.2026	-21.6954
s95	13.9468	-31.5912
s96	29.1201	-12.9522
s99	29.5188	-16.4691
s100	-4.66437	22.6283
s103	25.3132	-12.0673
s104	-18.6806	21.0643
s107	-20.8591	21.0008
s110	14.402	-32.4209
s113	-3.51286	27.4067
s114	12.2817	-32.5072
s118	-24.2584	-6.46243
s120	9.04125	-2.55279
s128	-24.2535	-6.28761
s137	-18.3492	21.5569
s138	20.4324	-26.1403
s139	-10.4182	13.3632
s140	17.2577	8.05429
s141	-21.2703	11.2871
s142	-15.7033	5.73455
s143	-16.3594	-2.07693
s144	-12.2259	3.37824
s145	-19.474	3.41405
s146	-8.17433	-12.8483
s147	-1.70512	-7.96892
s148	-4.76139	23.7587
s149	-14.4745	7.142
s150	-10.5517	5.55455
s151	-9.81291	9.97009
s152	-19.727	-2.94931
s153	-13.2755	-2.61694
s154	4.61911	16.2719
s155	18.0171	8.4696
s156	27.0362	-17.3414
s157	-17.74	13.0302
s158	-13.4624	10.373
s159	-6.16073	-6.59203
s160	-2.18436	-9.27258
s161	-18.5027	4.09536
s162	17.995	6.1604
s163	-23.0741	-1.47046
s164	-18.4041	-5.95848
s165	-23.8562	-2.32711
s166	-2.34666	19.208
s167	-19.0784	-4.92839
s168	-13.0872	-8.98057
s169	-16.8156	7.29188
s170	-7.62881	15.9255
s171	-4.56411	26.7368
s172	-11.7888	10.4786
s173	22.5387	-24.762
s174	-6.21478	5.83332
s175	18.7009	3.89119
s176	6.93301	12.3993
s177	-6.48824	15.7425
s178	-16.9341	-0.724009
s179	-20.5062	-5.03631
s180	0.240923	-3.77775
s181	-17.3536	4.72922
s182	-10.4732	4.14159
s183	-1.99192	15.7645
s184	-13.373	-4.68588
s185	-7.77769	6.5563
s186	15.4589	6.48615
s187	24.5426	-15.3586
s188	-14.4728	10.8044
s189	-16.9299	9.505
s190	-12.5238	-8.45968
s191	16.9385	7.09253
s192	22.0396	-24.0204
s193	-18.2648	-1.22682
s194	-16.0139	10.4285
s195	3.53892	-5.98446
s196	-15.5095	7.64802
s197	-12.6503	2.7406
s198	21.3393	-24.2061
s199	-20.739	12.2252
s200	-13.7173	-6.96974
s201	-17.3843	0.218881
s202	-22.3718	7.47605
s203	-15.4961	1.22121
s204	17.7632	6.76221
s205	-21.5345	8.81627
s206	-21.3158	-0.11788
s207	-13.1392	8.40292
s208	-19.8531	1.52815
s209	-16.4119	8.31362
s210	-14.2625	3.15975
s211	-12.1888	12.4211
s212	-12.6856	17.2827
s213	-13.8181	15.2874
s214	-16.0801	11.7227
s215	-17.893	12.0369
s216	-2.84168	24.9941
s217	-21.3231	3.6172
s218	-6.59576	24.5275
s219	16.4748	6.60531
s220	-15.9991	-0.363304
s221	-14.5254	9.03913
s222	-8.7781	14.6833
s223	-19.627	5.60527
s224	25.1566	-16.5376
s225	-16.4379	5.72179
s226	-16.0433	2.70606
s227	-12.5851	-3.70398
s228	-18.4362	-3.55616
s229	-3.67414	12.8183
s230	19.5347	-26.693
s231	-14.3903	-1.00382
s232	-9.76153	11.5092
s233	-8.24949	22.2196
s234	-18.2473	-2.73626
s235	17.8755	5.40592
s236	-15.0154	13.9775
s237	-4.08224	20.2034
s238	-21.7029	9.38486
s239	-13.6702	2.59929
s240	-21.1315	-3.14441
s241	-4.72047	18.5109
s242	-18.4794	9.03327
s243	-13.7637	6.2359
s244	-9.28326	10.6605
s245	-19.8316	7.15723
s246	16.5871	5.42385
s247	-13.2626	14.1763
s248	-10.596	10.3202
s249	22.8318	-23.1063
s250	-6.33795	5.30947
s251	-16.3405	-4.93468
s252	23.6379	-22.5199
s253	-18.0161	5.93821
s254	-16.9903	1.6398
s255	27.0739	-18.3439
s256	-6.64501	11.4829
s257	-18.2642	1.18555
s258	-12.8608	5.58449
s259	-2.28928	23.6467
s260	22.5169	-21.7767
s261	-18.8086	7.97525
s262	-1.22141	-4.09655
s263	-4.25356	9.24753
s264	-22.3288	5.789
s265	-18.8837	5.10175
s266	-13.2241	14.7376
s267	-17.0607	-5.38417
s268	22.454	-25.3898
s269	-10.7755	12.5121
s270	-14.6373	-3.78649
s271	-4.28721	17.3145
s272	-11.6373	11.6591
s273	-3.86485	23.6041
s274	-19.7935	-1.64888
s275	-1.13685	-11.0418
s276	-12.2602	7.75926
s277	21.4134	-26.4478
s278	-17.9086	9.52496
s279	23.6859	-25.1717
s280	-17.9059	2.55916
s281	-15.48	1.6558
s282	-21.153	5.62853
s283	-19.0009	-0.309431
s284	-22.8306	-6.84035
s285	19.3219	3.74696
s286	19.2466	5.81012
s287	-6.67927	22.7842
s288	0.85631	-4.96962
s289	6.84978	-4.52138
s290	13.2999	0.885522
s291	-2.47553	20.0701
s292	-7.46062	-0.671154
s293	-8.7037	2.13315
s294	-2.22416	24.3036
s295	-20.1565	-6.32605
s296	-3.38653	22.6743
s297	12.3746	-1.66978
s298	-3.97708	26.6354
s299	-5.49931	16.1981
s300	13.6402	-1.43804
s301	-9.87933	5.26114
s302	-5.45821	10.6207
s303	12.755	-1.20592
s304	20.9316	-22.5712
s305	-3.86182	-3.81345
s306	4.37232	2.87704
s307	3.98639	1.34639
s308	5.8693	14.7585
s309	5.85358	15.7967
s310	23.4993	-21.0192
s311	4.76489	15.2884
s312	3.61882	1.76257
s313	7.65987	15.2621
s314	27.531	-6.99351
s315	18.1815	-26.2684
s316	-1.33443	14.7757
s317	20.4206	-23.4323
s318	-8.17636	-12.8487
s319	-0.00669844	12.5818
s320	2.14414	16.7566
s321	17.1822	4.04346
s322	-1.38268	12.5906
s323	4.13722	-0.388077
s324	-1.50541	14.057
s325	-0.609403	15.5453
s326	25.3514	-14.7095
s327	4.23181	0.274916
s328	4.75177	-2.34371
s329	5.66358	15.1556
s330	2.17889	18.284
s331	3.63358	13.9449
s332	6.54852	13.7854
s333	-2.07691	7.11537
s334	-12.9231	-1.92867
s335	14.6368	2.87979
s336	-1.27952	-10.8001
s337	-2.16341	-9.22732
s338	25.9718	-18.8641
s339	20.8933	-25.1727
s340	16.3338	3.79725
s341	24.3117	-18.2369
s342	-2.52963	3.68029
s343	-7.04029	11.9614
s344	4.25986	-4.87253
s345	-2.85826	-2.11823
s346	-7.85867	-3.77552
s347	5.90677	-2.39562
s348	12.513	0.124437
s349	-4.26619	-0.632044
s350	0.224126	-1.45734
s351	0.995093	19.6907
s352	-10.9269	-0.574089
s353	14.5408	0.372968
s354	3.62955	-3.64529
s355	-8.73042	-5.05369
s356	-4.00555	1.91966
s357	13.9844	0.387156
s358	-7.99977	-2.78533
s359	-9.96	8.43374
s360	-1.53626	-3.24221
s361	-5.18553	-1.45074
s362	-4.18121	8.44577
s363	-5.37958	3.78736
s364	-0.965077	-1.7246
s365	-7.7282	9.38214
s366	-24.8531	1.5373
s367	-7.1264	-3.46912
s368	0.0892267	-0.655303
s369	-6.95266	24.88
s370	0.71305	11.82
s371	-9.36222	-5.57342
s372	0.146828	-2.59717
s373	7.66044	-2.82779
s374	-5.9646	-6.64575
s375	-2.12076	21.5459
s376	-6.63879	-2.32178
s377	-6.0535	1.09169
s378	2.51917	-3.34838
s379	-4.13999	7.20252
s380	0.624446	19.9379
s381	14.1777	2.10881
s382	-5.06451	24.5239
s383	-0.0759499	20.5835
s384	-3.5119	4.86969
s385	-6.47452	3.02744
s386	-3.78967	4.20011
s387	2.70671	-4.09133
s388	-5.81339	2.9419
s389	-0.738901	0.54429
s390	24.0679	-15.6811
s391	-2.89929	-3.20087
s392	-4.36624	0.684802
s393	6.03782	-4.51331
