# Supplementary material for: A Reproducibility-Based Computational Framework Identifies an Inducible, Enhanced Antiviral State in Dendritic Cells from HIV-1 Elite Controllers
Source: Genome Biol. 2018 Jan 29;19:10. doi: 10.1186/s13059-017-1385-x (PMC5789701; doi:10.1186/s13059-017-1385-x)
Supplement: Supplementary file 3 — Reproducible Modules and FastProject Analysis. Lists of genes exhibiting significantly high numbers of reproducible correlations as described in “Methods.” FastProject signature values and significance scores. (XLSX 408 kb) [file 13059_2017_1385_MOESM3_ESM.xlsx]

## Sheet: Reproducible Modules
m1	m2	m3
PLSCR1	RPL35A	CDC20
TNFSF10	SEL1L3	MAD2L1
LAP3	STAP1	CCNA2
RBM47	RPS8	HMGB2
CXCL9	BANK1	CENPU
CXCL10	RPS3A	KIFC1
ANXA5	RPL37	MCM7
TLR2	EMB	CCNE2
FYB	RPS23	WDR34
TGFBI	MEF2C	ZWINT
CSF1R	RPS14	CDK1
LCP2	ANXA6	NPM3
HK3	CYFIP2	MKI67
RNF130	EEF1A1	NUSAP1
MGAT1	RPS12	DUT
LST1	EZR	KIAA0101
AIF1	BLK	PKMYT1
CDKN1A	RPS20	AURKB
PLA2G7	RPS6	TOP2A
FAM26F	PAX5	DTL
STX11	RPL7A	TK1
SOD2	PDLIM1	BIRC5
GBP1	RPLP2	TYMS
GBP4	RPL27A	NDC80
GBP5	RPS13	ASF1B
SNX10	CD82	UBE2C
TNS3	MS4A1	CDC45
NCF1	PTPRCAP	IL2RB
FGL2	RPS3	CENPM
DPYD	FCRL5	RRM2
PILRA	FCRL3	STMN1
DOCK4	LDHB	CDCA7
TFEC	LRMP
GIMAP4	SLC38A1
GIMAP5	RPLP0
TMEM176B	FCRLA
TMEM176A	TPT1
CTSB	RPL4
ATP6V1B2	RPLP1
IDO1	CD19
SDCBP	CORO1A
CD274	SEPT1
GLIPR2	RPL13
DAPK1	FAIM3
CTSL	TNFRSF13B
NINJ1	RPL23A
TXN	RPL19
SLC31A2	IKZF3
TLR4	CD79B
GSN	RPL17
ENG	CD22
FCN1	MAP4K1
PLXDC2	RPS19
RASSF4	CD79A
UBE2D1	RPL18
EGR2	RPL13A
PSAP	RPS11
ANKRD22	PKIG
IFIT2	BCAS4
IFIT3	RPL3
MYOF	RPS4X
FCGR1A	RPL36A
ADAMTSL4	SEPT6
CTSS	RPL10
PTPRE	BCL11A
IFITM3	RPL31
CTSD	ID3
S100A11	CD52
SPI1	RPL32
SERPING1	RPL15
S100A6	RPSA
MS4A7
FTH1
SLC3A2
PGD
IL18BP
P2RY6
ARRB1
CASP1
TNFRSF1A
LTBR
CD4
CLEC7A
SLAMF8
CD63
GNS
LYZ
SLAMF7
DUSP6
FCER1G
DRAM1
CMKLR1
FCGR3A
KCTD12
CREG1
RAB20
SLC7A7
PTGER2
LGALS3
SUSD6
NPC2
SERPINA1
WARS
GLUL
NPL
NCF2
RGL1
SQRDL
DMXL2
ANXA2
ANPEP
ATP6V0C
IGSF6
ITGAX
CXCL16
CD68
CCL2
RNF213
SECTM1
PSTPIP2
ICAM1
IFI30
TYROBP
PLAUR
C5AR1
FTL
IL4I1
SIGLEC9
FPR3
LILRB3
LILRA6
LILRB2
LILRB1
LILRB4
SIRPB1
SIGLEC1
CST3
HCK
SAMHD1
MAFB
CECR1
APOL3
LGALS2
NFAM1
TYMP
TLR8
SAT1
GK
CYBB
ATP6AP1
LILRA3
VAMP5
IL1RN
NFE2L2
STAT1
IFI6
PTAFR
CCR1
CCR5
ALAS1

## Sheet: FastProject Module Signatures
Cell_ID	m1	m3	m2
s1	0.36592	-0.23174	-0.357
s2	-0.96439	-0.30132	1.52211
s3	-1.16931	2.34736	0.59002
s4	-1.08402	2.43337	0.43264
s5	0.34689	-0.22954	-0.20585
s6	-1.09572	-0.2821	1.29959
s7	-1.10596	-0.23434	1.26408
s8	0.59819	-0.33785	-0.33195
s9	-0.93645	-0.09869	0.46383
s10	-1.21552	-0.04009	1.11006
s11	-1.15718	-0.28802	1.21013
s12	-1.23847	-0.34652	0.98293
s13	-1.24108	-0.26902	0.54367
s14	-1.14174	-0.24078	1.30681
s15	-1.0211	-0.19684	1.21509
s16	-1.16606	2.68183	0.56623
s17	-1.25023	-0.06043	1.42167
s18	-1.15278	3.14403	0.61755
s19	-1.20871	1.03778	0.61049
s20	-1.00913	-0.04207	1.32839
s21	0.42634	-0.12834	-0.32893
s22	-1.024	0.21173	0.94246
s23	-1.08283	3.04642	0.62501
s24	-0.98675	-0.14535	1.65264
s25	-1.18179	2.60956	0.596
s26	-1.12085	-0.20274	1.32063
s27	-1.26057	-0.22781	0.98631
s28	-1.06796	-0.19271	0.75017
s29	-1.2783	-0.07512	1.14612
s30	-1.0868	0.83182	1.04911
s31	-1.0846	-0.28756	1.35464
s32	-1.07944	-0.16661	1.28268
s33	-0.95726	0.26019	1.01107
s34	-1.10763	-0.34652	1.40097
s35	-0.85845	-0.20197	1.36313
s36	-1.19153	-0.0989	1.56771
s37	-1.12661	-0.04959	1.02171
s38	0.65173	-0.11883	-0.36055
s39	-1.09927	0.3425	0.43888
s40	0.36498	-0.30867	-0.27946
s41	-1.19638	3.28921	0.69374
s42	-1.13592	3.16359	0.55225
s76	0.27249	-0.25382	-0.61049
s77	-1.11315	2.44027	1.51645
s84	-1.15299	1.70925	0.47175
s89	-1.1904	-0.06522	1.19068
s91	0.63485	-0.31227	-0.69532
s92	-1.24668	-0.10345	1.16907
s95	-1.16317	3.2708	0.67539
s96	-1.32761	-0.08223	0.98118
s99	-1.22058	-0.11141	1.47073
s100	0.41836	-0.3127	-0.19479
s103	-1.24731	-0.05909	0.42894
s104	0.43839	-0.1718	-0.57517
s107	0.29333	-0.34652	-0.81407
s110	-1.16162	2.20066	0.55805
s113	-0.1253	-0.26188	-1.08016
s114	-1.20309	3.28437	0.52847
s118	0.17119	-0.28144	-0.96157
s120	-1.05587	-0.2277	-0.23285
s128	0.43525	-0.29229	-0.88556
s137	0.51782	-0.34652	-0.63673
s138	-1.22046	1.82571	1.24519
s139	0.5688	-0.1164	-0.30933
s140	-0.39676	-0.27706	-0.38055
s141	0.72063	-0.21971	-0.60833
s142	0.5836	-0.24101	-0.31787
s143	0.50654	-0.24302	-0.23629
s144	0.58015	-0.27135	-0.3413
s145	0.62189	-0.32999	-0.36535
s146	0.43927	-0.24255	-0.38394
s147	0.57339	-0.24944	-0.47859
s148	0.44212	-0.31361	-0.37711
s149	0.44666	-0.32189	-0.41926
s150	0.56196	-0.28076	-0.35125
s151	0.586	-0.20711	-0.27893
s152	0.55728	-0.22869	-0.27233
s153	0.34684	-0.2223	-0.10188
s154	-0.52234	-0.31269	0.46399
s155	-0.07303	-0.28301	-0.30234
s156	-1.12747	-0.21423	1.45492
s157	0.5756	-0.22869	-0.29296
s158	0.60016	-0.30862	-0.22147
s159	0.39399	-0.27732	-0.68459
s160	0.50292	-0.2791	-0.39437
s161	0.55477	-0.32537	-0.36195
s162	-0.41252	-0.17326	0.10537
s163	0.64948	-0.23874	-0.48884
s164	0.37622	-0.29056	-0.17478
s165	0.6416	-0.23726	-0.27925
s166	0.31603	-0.03545	-0.07064
s167	0.66843	-0.29634	-0.52343
s168	0.33255	-0.21206	-0.37655
s169	0.55748	-0.34652	-0.39864
s170	0.66111	-0.29028	-0.42425
s171	0.28299	-0.28891	-0.80164
s172	0.66453	-0.30471	-0.37139
s173	-1.08127	1.41446	1.31712
s174	0.53803	-0.34652	-0.32563
s175	-0.48511	-0.13029	0.01124
s176	-0.14262	-0.215	0.20608
s177	0.64023	-0.27053	-0.27345
s178	0.53007	-0.28815	-0.21673
s179	0.506	-0.27148	-0.36224
s180	0.43431	-0.34652	-0.83433
s181	0.50697	-0.30582	-0.23762
s182	0.50129	-0.2314	-0.39399
s183	0.17777	-0.29243	-0.24587
s184	0.37871	-0.29223	-0.24595
s185	0.51664	-0.34652	-0.47055
s186	-0.2615	-0.29356	-0.25728
s187	-0.55514	-0.22675	0.75285
s188	0.52985	-0.16375	-0.42351
s189	0.63411	-0.29838	-0.24132
s190	0.16712	-0.18025	-0.54704
s191	-0.27347	-0.23312	-0.00713
s192	-1.0653	2.6019	1.32516
s193	0.45816	-0.14726	-0.2957
s194	0.49149	-0.124	-0.43807
s195	0.19709	-0.22717	-0.49924
s196	0.55405	-0.25623	-0.285
s197	0.55639	-0.11958	-0.24672
s198	-1.0618	2.56242	1.33811
s199	0.48852	-0.15875	-0.55489
s200	0.45967	-0.34652	-0.26791
s201	0.57753	-0.34652	-0.50559
s202	0.59025	-0.31123	-0.41932
s203	0.5362	-0.24285	-0.30781
s204	-0.15388	-0.21856	-0.00041
s205	0.70589	-0.34652	-0.4092
s206	0.58942	-0.18114	-0.38602
s207	0.61559	-0.08233	-0.48402
s208	0.51036	-0.26213	-0.25192
s209	0.58859	-0.20196	-0.32021
s210	0.45336	-0.27223	-0.22631
s211	0.62958	-0.34652	-0.28855
s212	0.70643	-0.22401	-0.20166
s213	0.64478	-0.3292	-0.29865
s214	0.59018	-0.26936	-0.32187
s215	0.55225	-0.29864	-0.3509
s216	0.29835	-0.12219	-0.50991
s217	0.50203	-0.34652	-0.44902
s218	0.3597	-0.31169	-0.68691
s219	-0.28762	-0.29685	-0.16127
s220	0.47524	-0.34652	-0.22912
s221	0.59559	-0.21309	-0.35696
s222	0.62523	-0.28298	-0.40053
s223	0.49346	-0.21608	-0.38177
s224	-1.15586	-0.28313	1.48117
s225	0.56054	-0.34652	-0.3343
s226	0.54917	-0.32274	-0.34486
s227	0.4046	-0.34652	-0.28656
s228	0.48119	-0.25335	-0.33144
s229	0.44555	-0.07373	-0.34832
s230	-1.09019	1.76185	1.07656
s231	0.50701	-0.2236	-0.12605
s232	0.58686	-0.1367	-0.34999
s233	0.6051	-0.23724	-0.55215
s234	0.5739	-0.23125	-0.26537
s235	-0.4826	-0.22728	0.13805
s236	0.68796	-0.18798	-0.49068
s237	0.52132	-0.20946	-0.31711
s238	0.66549	-0.28008	-0.65489
s239	0.53293	-0.30322	-0.24154
s240	0.57787	-0.09669	-0.33989
s241	0.45363	-0.31839	-0.32258
s242	0.6336	-0.13845	-0.43222
s243	0.45225	-0.20439	-0.18545
s244	0.52765	-0.34652	-0.21215
s245	0.58906	-0.28233	-0.41319
s246	-0.60617	-0.23473	0.19303
s247	0.5572	-0.32002	-0.28125
s248	0.6628	-0.34652	-0.36394
s249	-1.0638	0.54749	1.29188
s250	0.51055	-0.08726	-0.34131
s251	0.4991	-0.34652	-0.4406
s252	-1.17399	0.51894	1.40956
s253	0.62262	-0.26152	-0.41504
s254	0.55174	0.02299	-0.12859
s255	-1.20042	-0.15426	1.2589
s256	0.58539	-0.30143	-0.15731
s257	0.53397	-0.25485	-0.42662
s258	0.2773	-0.23924	-0.11393
s259	0.39421	-0.322	-0.48906
s260	-1.15523	0.98122	1.01283
s261	0.61594	-0.20913	-0.43468
s262	0.39793	-0.27337	-0.56613
s263	0.4411	-0.03962	-0.12991
s264	0.68663	-0.19373	-0.42347
s265	0.47396	-0.27096	-0.32927
s266	0.63475	-0.29031	-0.28433
s267	0.50757	-0.15035	-0.58701
s268	-1.17847	2.89602	1.30546
s269	0.67018	-0.1861	-0.39243
s270	0.31973	-0.21075	-0.40406
s271	0.48744	-0.3338	-0.12044
s272	0.66133	-0.26842	-0.38438
s273	0.45428	-0.34652	-0.57665
s274	0.52772	-0.22207	-0.35832
s275	0.5381	-0.29195	-0.91313
s276	0.54672	-0.34652	-0.33729
s277	-1.15022	3.25449	1.27239
s278	0.61946	-0.24828	-0.33855
s279	-1.06844	2.54683	1.0079
s280	0.52206	-0.1125	-0.35355
s281	0.58596	-0.23188	-0.36871
s282	0.58617	-0.15528	-0.4192
s283	0.4467	-0.31409	-0.3258
s284	0.45687	-0.34652	-0.3713
s285	-0.44216	-0.08042	-0.57798
s286	-0.07159	-0.34652	-0.26642
s287	0.65233	-0.1279	-0.53559
s288	0.40271	-0.34652	-0.88292
s289	0.10141	-0.34652	-1.50583
s290	-0.74656	-0.01748	0.08268
s291	0.48519	-0.21932	-0.18196
s292	0.45281	-0.27556	-0.18107
s293	0.49733	-0.27589	-0.3457
s294	0.31438	-0.20011	-0.61038
s295	0.37878	-0.30343	-0.20929
s296	0.5711	-0.21436	-0.56394
s297	-0.9449	-0.34652	-0.04045
s298	0.13103	-0.34652	-0.70652
s299	0.67132	-0.25713	-0.23068
s300	-0.64318	-0.27504	-0.50742
s301	0.59325	-0.16296	-0.21141
s302	0.39526	-0.31969	-0.25855
s303	-0.95623	-0.34652	0.01726
s304	-0.98237	2.05739	1.22151
s305	0.43048	-0.29792	-0.37902
s306	-0.029	-0.11127	0.0026
s307	-0.01534	-0.0425	0.05355
s308	-0.36067	-0.23089	0.4139
s309	-0.59079	-0.12268	0.48055
s310	-1.06588	1.0247	1.47813
s311	-0.47199	-0.17517	0.42621
s312	-0.14647	-0.34652	-0.13696
s313	-0.8722	-0.11882	0.53126
s314	-1.23793	0.04675	0.46068
s315	-0.83017	2.53828	0.40766
s316	0.23781	-0.17063	0.2442
s317	-1.05275	1.00579	1.27315
s318	0.42039	-0.34652	-0.21174
s319	0.17537	-0.28052	0.28842
s320	0.01701	-0.34652	0.08248
s321	-0.68381	-0.34652	0.15351
s322	0.23783	-0.10941	-0.04276
s323	0.19741	-0.26623	-0.37967
s324	0.47251	-0.21446	-0.04234
s325	0.26223	-0.19502	-0.2223
s326	-1.08513	-0.34652	1.15488
s327	-0.13275	-0.28243	-0.09574
s328	0.04883	-0.26111	-0.46046
s329	-0.42379	-0.34652	0.37213
s330	0.02136	-0.21543	0.03196
s331	-0.68	1.12672	0.35282
s332	-0.46627	-0.04718	0.64807
s333	0.19557	-0.34652	-0.02416
s334	0.27966	-0.34652	-0.06981
s335	-0.88949	-0.27431	0.29064
s336	0.58269	-0.34652	-0.62858
s337	0.50643	-0.27669	-0.42695
s338	-0.97375	-0.26851	0.82168
s339	-1.16437	2.80557	1.28489
s340	-0.88331	-0.20926	0.33169
s341	-0.86499	-0.12652	1.49223
s342	0.37058	-0.20619	-0.18622
s343	0.44902	-0.2554	-0.25805
s344	0.07142	-0.34652	-0.38385
s345	0.47311	-0.34652	-0.34106
s346	0.46272	-0.34652	-0.24045
s347	0.05248	-0.34652	-0.04821
s348	-0.52204	-0.24258	-0.03083
s349	0.5274	-0.30161	-0.67609
s350	0.45399	-0.34652	-0.29242
s351	0.0953	-0.34652	-0.05052
s352	0.4665	-0.16921	-0.23246
s353	-0.48972	-0.34652	-0.15067
s354	0.16792	0.03775	-0.60798
s355	0.42685	-0.28998	-0.38462
s356	0.52535	-0.34652	-0.28494
s357	-0.37421	-0.22126	0.08585
s358	0.49006	-0.26067	-0.23813
s359	0.6146	-0.20166	-0.44085
s360	0.39928	-0.28846	-0.4354
s361	0.46409	-0.28689	-0.4587
s362	0.50075	-0.29067	-0.07495
s363	0.56909	-0.27109	-0.23884
s364	0.38386	-0.27251	-0.36118
s365	0.44915	-0.3269	-0.06568
s366	0.37067	-0.34652	-0.0945
s367	0.40329	-0.14944	-0.37698
s368	0.31493	-0.34652	-0.26973
s369	0.31855	-0.30233	-0.46871
s370	-0.02678	-0.11837	0.10198
s371	0.43344	-0.34652	-0.58407
s372	0.37828	-0.34652	-0.53791
s373	0.00187	-0.34652	-0.40449
s374	0.50654	-0.27193	-0.52014
s375	0.36971	-0.25279	-0.27026
s376	0.23657	-0.27816	-0.21499
s377	0.62407	-0.3086	-0.46482
s378	0.47474	-0.34652	-0.60848
s379	0.54988	-0.34652	-0.22762
s380	0.30444	-0.27464	-0.02221
s381	-0.8101	-0.2899	0.34067
s382	0.31061	-0.25406	-0.28262
s383	0.26846	-0.2537	-0.2557
s384	0.52848	-0.34652	-0.09316
s385	0.50974	-0.23639	-0.37288
s386	0.52917	-0.34652	-0.17671
s387	0.39182	-0.2758	-0.75897
s388	0.5661	-0.26184	-0.29594
s389	0.33356	-0.34652	-0.2241
s390	-1.01746	-0.27885	1.10267
s391	0.30247	-0.34652	-0.40763
s392	0.51358	-0.28087	-0.5008
s393	0.1131	-0.27342	-1.39371

## Sheet: FastProject C7 Signatures
Cell_ID	GSE2706_UNSTIM_VS_8H_R848_DC	GSE5679_RARA_AGONIST_AM580_VS_AM580_AND_ROSIGLITAZONE_TREATED_DC	GSE360_DC_VS_MAC_L_DONOVANI	GSE5679_CTRL_VS_RARA_AGONIST_AM580_TREATED_DC	GSE4984_UNTREATED_VS_GALECTIN1_TREATED_DC	GSE360_L_DONOVANI_VS_T_GONDII_MAC	GSE360_HIGH_VS_LOW_DOSE_B_MALAYI_DC	GSE360_T_GONDII_VS_B_MALAYI_HIGH_DOSE_DC	GSE18791_CTRL_VS_NEWCASTLE_VIRUS_DC_2H	GSE360_L_DONOVANI_VS_B_MALAYI_LOW_DOSE_MAC	GSE14000_4H_VS_16H_LPS_DC_TRANSLATED_RNA	GSE22282_HYPOXIA_VS_NORMOXIA_MYELOID_DC	GSE13762_CTRL_VS_125_VITAMIND_DAY5_DC	GSE360_DC_VS_MAC_M_TUBERCULOSIS	GSE360_CTRL_VS_M_TUBERCULOSIS_DC	GSE4748_CYANOBACTERIUM_LPSLIKE_VS_LPS_AND_CYANOBACTERIUM_LPSLIKE_STIM_DC_3H	GSE14000_UNSTIM_VS_16H_LPS_DC	GSE4984_LPS_VS_VEHICLE_CTRL_TREATED_DC	GSE6090_UNSTIM_VS_DC-SIGN_STIM_DC	GSE4748_CTRL_VS_CYANOBACTERIUM_LPSLIKE_STIM_DC_1H	GSE360_DC_VS_MAC_T_GONDII	GSE18791_UNSTIM_VS_NEWCATSLE_VIRUS_DC_2H	GSE360_L_MAJOR_VS_T_GONDII_MAC	GSE360_DC_VS_MAC	GSE360_CTRL_VS_L_MAJOR_MAC	GSE360_T_GONDII_VS_B_MALAYI_LOW_DOSE_MAC	GSE9946_MATURE_STIMULATORY_VS_LISTERIA_INF_MATURE_DC	GSE22589_HEALTHY_VS_HIV_AND_SIV_INFECTED_DC	GSE5679_PPARG_LIGAND_ROSIGLITAZONE_VS_RARA_AGONIST_AM580_TREATED_DC	GSE360_L_DONOVANI_VS_L_MAJOR_MAC	GSE18791_CTRL_VS_NEWCASTLE_VIRUS_DC_18H	GSE14000_UNSTIM_VS_4H_LPS_DC_TRANSLATED_RNA	GSE18791_CTRL_VS_NEWCASTLE_VIRUS_DC_10H	GSE4984_GALECTIN1_VS_VEHICLE_CTRL_TREATED_DC	GSE18791_CTRL_VS_NEWCASTLE_VIRUS_DC_16H	GSE360_CTRL_VS_L_DONOVANI_MAC	GSE2706_LPS_VS_R848_AND_LPS_8H_STIM_DC	GSE360_CTRL_VS_B_MALAYI_HIGH_DOSE_MAC	GSE9946_MATURE_STIMULATORY_VS_PROSTAGLANDINE2_TREATED_MATURE_DC	GSE360_CTRL_VS_L_MAJOR_DC	GSE18791_CTRL_VS_NEWCASTLE_VIRUS_DC_8H	GSE22589_HEALTHY_VS_HIV_INFECTED_DC	GSE360_T_GONDII_VS_M_TUBERCULOSIS_MAC	GSE2706_2H_VS_8H_R848_AND_LPS_STIM_DC	GSE13762_CTRL_VS_125_VITAMIND_DAY12_DC	GSE360_L_DONOVANI_VS_M_TUBERCULOSIS_DC	GSE360_HIGH_DOSE_B_MALAYI_VS_M_TUBERCULOSIS_MAC	GSE4748_CTRL_VS_LPS_STIM_DC_3H	GSE42088_UNINF_VS_LEISHMANIA_INF_DC_4H
s1	-0.24607	-0.05917	0.09715	-0.1423	0.11477	0.01713	0.02568	0.11839	0.01669	-0.00074	-0.0731	0.11849	0.02685	0.06843	-0.03036	-0.13494	-0.2683	0.00063	0.01699	0.03958	0.14172	0.02722	0.01344	0.01311	-0.04275	-0.02868	-0.14552	0.04145	0.06133	-0.03196	-0.06491	-0.12842	-0.07395	-0.12531	-0.12668	-0.01655	0.04986	0.05403	0.04333	-0.1021	-0.11315	-0.02837	-0.04081	-0.0325	-0.0709	-0.06827	-0.07149	-0.03155	0.03255
s2	0.09446	-0.05509	-0.09165	0.01197	-0.47231	-0.01095	0.07404	-0.18333	0.15061	-0.05422	0.00041	-0.1901	-0.12267	-0.06729	0.24964	0.46674	0.22872	0.03476	0.15991	0.05832	0.15077	-0.06066	-0.06488	0.00054	0.0656	0.05266	0.0445	0.11796	-0.06164	0.0168	0.17603	0.20062	0.20533	0.08032	0.21582	0.07066	-0.08395	0.0194	-0.04079	0.14698	0.20449	0.12745	0.10237	0.10886	0.09125	0.18935	0.12973	0.05492	-0.28617
s3	0.10264	0.02222	-0.06606	0.65099	-0.44616	-0.41409	0.12527	0.0454	0.09229	-0.01386	-0.16722	0.01892	0.12856	-0.08627	0.17539	0.34143	0.15787	0.11883	0.29247	0.03058	-0.09534	0.1517	-0.44178	-0.04525	0.01346	0.1551	-0.12876	0.36126	0.42043	0.12684	0.31226	0.38435	0.40981	-0.24663	0.49099	-0.0461	-0.40166	-0.00478	0.0172	0.18814	0.45004	0.38892	0.26817	0.10384	-0.17581	0.18887	-0.00803	-0.10957	-0.23096
s4	0.12703	-0.18922	-0.0969	0.39412	-0.31702	-0.29851	7e-05	-0.0058	0.12912	-0.10123	-0.07191	-0.02555	-0.01632	-0.11269	0.15998	0.33735	0.10038	-0.04901	0.11619	0.02421	-0.07452	0.07379	-0.37488	-0.0545	0.11868	0.13121	0.0404	0.22996	0.0912	0.15851	0.17331	0.28634	0.3	-0.03456	0.34302	0.03312	-0.23069	0.02737	0.07468	0.17871	0.29073	0.27311	0.24578	0.10858	-0.15062	0.01732	0.02618	0.04508	-0.2566
s5	-0.06534	0.10158	0.06407	-0.11855	0.08128	-0.0466	-0.00267	0.01161	-0.07135	-0.0431	-0.05588	0.15492	-0.09558	0.03099	-0.03798	-0.18767	-0.00795	0.03665	0.049	0.0665	-0.14899	0.0337	-0.00125	0.01774	-0.06711	0.00347	-0.08531	-0.10189	-0.02089	0.00898	-0.0622	-0.04797	-0.06674	-0.13342	0.0221	-0.032	-0.01921	-0.08279	-0.01039	0.00418	-0.04551	-0.01144	0.04133	-0.03372	0.07867	-0.01405	-0.04326	-0.0346	-0.1765
s6	0.20164	0.05355	-0.04221	-0.11575	-0.45309	0.11577	-0.01709	-0.06602	-0.01261	0.07555	-0.0238	-0.17048	-0.11108	-0.12887	0.14228	0.53976	0.07632	0.05571	0.02747	-0.10894	-0.00924	0.05188	-0.03494	-0.0091	0.03602	0.17278	-0.17717	0.02817	-0.10176	0.07499	0.05016	0.16199	-0.01059	0.14408	0.00588	-0.09063	-0.00828	-0.0568	0.00978	0.15129	0.0309	0.05095	0.03912	0.01903	-0.11022	0.13331	-0.04009	0.09872	-0.31508
s7	0.17926	0.00502	-0.00946	-0.0821	-0.46394	-0.0139	-0.00663	-0.1588	0.02757	0.0612	-0.15778	-0.28122	-0.07205	-0.09658	0.20139	0.48189	0.06474	-0.03369	0.02276	-0.13554	-0.0346	-0.03537	0.00316	0.11585	0.10493	0.07441	0.16149	-0.0949	-0.04289	-0.00848	0.08299	0.20761	0.16225	0.13086	-0.00987	-0.09424	-0.14657	-0.05401	-0.37629	0.0162	0.14377	0.12267	0.19748	0.06528	-0.08948	0.06314	0.1629	0.11769	-0.29959
s8	-0.03005	0.00415	-0.08644	0.07301	0.10206	0.1586	-0.02649	-0.21506	-0.08501	0.04144	0.10137	0.09969	0.00481	0.10848	0.00778	-0.04732	0.02899	0.09187	-0.07199	0.05952	-0.07722	-0.1435	0.02554	-0.06321	0.07083	0.01758	0.01203	0.05663	-0.07661	0.07968	0.02535	-0.04855	-0.02904	-0.08656	0.02123	0.01729	0.0871	0.00784	0.16012	0.07909	-0.05999	0.00485	0.04763	0.01831	0.00071	-0.12163	-0.02904	0.12894	0.0076
s9	0.23384	-0.22836	-0.01754	-0.21665	-0.1488	0.00612	-0.04556	-0.06999	0.22436	0.1196	-0.08545	-0.19875	0.01899	-0.07066	0.12779	0.03374	0.18575	0.00917	-0.0779	-0.12375	-0.17478	0.01686	0.07689	-0.03807	-0.04929	0.03569	-0.07705	0.01234	-0.20505	-0.14127	0.20923	0.25226	0.306	0.05987	0.2591	-0.08432	-0.25823	0.02812	-0.11417	0.04024	0.30787	0.19715	0.08768	0.13614	-0.02109	0.06988	-0.04184	0.12047	-0.16384
s10	0.23621	-0.0438	-0.04545	-0.12458	-0.49742	-0.0018	0.02338	-0.17282	0.15226	-0.03474	-0.20197	-0.26718	0.02172	-0.12007	0.1279	0.55609	0.15048	0.09416	0.12649	-0.17072	-0.00337	-0.30774	-0.08336	0.10252	-0.04294	0.11473	0.08062	-0.02266	-0.11915	-0.0386	-0.00015	0.21346	0.15618	0.19296	0.06804	0.0646	-0.14123	0.03842	-0.09879	0.18594	0.14812	0.03812	0.11072	-0.03265	0.05023	0.07353	0.13812	0.06431	-0.32589
s11	-0.05418	-0.17005	-0.05829	-0.13098	-0.33235	-0.02245	0.03585	-0.13183	-0.079	-0.08727	-0.0372	-0.34867	-0.07154	-0.01721	0.05093	0.24992	0.07769	0.0113	-0.04625	-0.16649	-0.06073	-0.33209	0.02338	0.00551	0.02671	0.11502	-0.03315	0.10796	-0.17114	-0.01229	-0.06368	0.14242	-0.08254	0.20536	-0.0541	-0.03429	-0.15291	-0.1686	-0.25691	-0.00042	0.06665	-0.00985	0.0705	0.03387	0.1154	0.02447	0.00727	0.12265	-0.31703
s12	0.21546	-0.08758	-0.16251	-0.03974	-0.51892	-0.17669	-0.20541	-0.10412	0.28615	-0.00768	-0.20849	-0.22577	-0.16718	-0.10699	0.25442	0.10373	0.18587	0.3648	-0.04542	-0.18423	-0.05254	0.06609	-0.05817	0.0108	-0.02986	0.1979	0.13692	-0.0178	-0.23369	-0.07247	0.06302	0.35298	0.20249	0.19859	0.12823	-0.14992	-0.1785	-0.06287	-0.0331	0.22821	0.28378	0.18829	0.18696	0.09274	0.01928	0.131	-0.03108	0.06015	-0.26533
s13	0.01711	-0.0519	-0.00979	0.18637	-0.37189	-0.15668	0.12978	0.04986	0.0652	0.0182	-0.09028	-0.01927	0.02811	-0.07417	0.11147	0.31932	0.07252	0.0836	0.17706	0.06459	-0.19885	-0.11551	-0.20856	0.00506	-0.00782	0.223	-0.02716	0.03941	0.17651	0.0578	0.16761	0.16021	0.17564	0.02935	0.27072	-0.11149	-0.39209	0.05637	0.04738	0.10835	0.30905	0.22867	0.25187	-0.02875	-0.03081	0.07683	-0.02245	-0.06152	-0.14522
s14	0.19405	-0.06321	-0.01564	-0.1909	-0.42464	0.06152	-0.06836	-0.12163	-0.04263	0.02711	-0.03252	-0.18214	-0.06393	-0.17176	0.2646	0.54779	0.16855	-0.01616	-0.0204	-0.19142	-0.08021	-0.02429	-0.11365	0.18907	0.04776	0.12006	-0.04691	-0.10038	-0.10466	0.0933	0.03418	0.3042	0.19852	0.23839	0.06795	0.03651	-0.13538	0.03697	-0.03813	0.10618	0.20723	0.08899	0.16391	0.15594	0.06241	0.20185	0.06261	0.15454	-0.38908
s15	-0.10122	-0.05683	0.04709	-0.10107	-0.49952	-0.10353	0.06268	-0.07543	0.02488	0.0068	0.0549	-0.22705	-0.04911	-0.0291	0.20893	0.3505	0.10936	0.07759	0.03704	-0.14866	-0.06276	-0.04169	-0.11007	-0.0174	0.14582	0.03433	-0.01731	-0.07826	-0.17139	0.15868	0.14568	0.24159	0.17776	0.10411	0.08225	-0.10019	-0.08128	-0.03005	-0.24853	0.2098	0.12182	0.01993	0.21274	0.13336	-0.06195	0.02166	0.09466	0.09227	-0.2248
s16	0.3319	-0.01313	-0.0932	0.62031	-0.42945	-0.36611	-0.04337	0.02157	0.20438	-0.00461	-0.06343	0.05598	-0.02583	-0.13162	0.16469	0.33164	0.22989	0.08826	0.34715	0.18663	-0.01409	0.10394	-0.56068	-0.09905	0.17416	0.15427	-0.06917	0.27112	0.38831	0.23261	0.49115	0.53455	0.53253	-0.26728	0.58539	0.03507	-0.23817	-0.00225	-0.08414	0.22447	0.6302	0.39773	0.37773	0.18597	-0.08124	0.15243	0.05796	-0.03219	-0.1759
s17	0.23085	-0.02442	-0.0234	-0.05052	-0.50523	0.02207	-0.13011	-0.26556	0.11796	-0.04034	-0.11627	-0.31045	-0.44544	-0.16456	0.19607	0.54542	0.24403	0.08801	0.14626	-0.01018	0.03503	-0.42923	-0.13425	0.07041	0.06828	0.05491	0.13567	0.13772	-0.10921	0.08249	0.10512	0.32431	0.29118	0.1353	0.18858	-0.1459	-0.02843	-0.04245	-0.15073	0.28042	0.24643	0.18943	0.07838	0.09338	0.12687	0.10103	0.06832	0.08001	-0.21878
s18	0.27407	-0.04875	-0.13692	0.59021	-0.35996	-0.34271	0.01561	-0.03866	0.06399	-0.02213	-0.06995	0.03979	0.03141	-0.20676	0.28563	0.36676	0.19381	0.04891	0.20014	0.09098	-0.08832	0.06093	-0.48118	-0.15576	0.14319	0.19427	-0.02636	0.26117	0.36588	0.22332	0.31465	0.46331	0.35655	-0.17652	0.40602	0.01522	-0.25864	0.05296	0.0008	0.24062	0.45917	0.29726	0.29453	0.13943	-0.2141	0.18225	-0.0026	-0.0299	-0.23225
s19	0.28748	-0.06066	-0.09616	0.59631	-0.43583	-0.25723	0.00391	-0.13571	0.20872	0.01763	-0.12436	0.01701	-0.01067	-0.15364	0.19854	0.36443	0.27119	0.14957	0.291	0.0109	-0.10008	0.0164	-0.4284	-0.01065	0.05671	0.19947	0.06465	0.28225	0.21673	0.17722	0.37462	0.46102	0.48862	-0.11519	0.47766	-0.04079	-0.20417	0.04402	0.12279	0.28095	0.52249	0.50278	0.22855	0.14127	-0.07084	0.11493	0.07648	-0.11576	-0.19989
s20	-0.0109	0.02582	-0.03824	0.17547	-0.48178	-0.12983	-0.07851	-0.04269	0.16951	-0.02977	-0.10913	-0.07082	-0.1574	0.00752	0.22409	0.54103	0.03693	0.06787	0.21428	-0.1027	0.14351	-0.1985	-0.23417	0.00554	0.02063	0.1124	0.11884	0.07054	-0.04863	0.12305	0.00178	0.13336	0.06225	0.04804	0.09836	-0.04699	-0.15425	0.11509	-0.06101	0.08879	0.03827	0.03508	0.20271	0.11466	-0.00866	0.07228	0.12216	0.08788	-0.24796
s21	0.00926	0.03254	-0.10331	0.0404	0.01394	0.06088	0.04275	-0.01373	0.04901	0.07434	-0.00671	0.00878	-0.10631	0.01008	-0.0145	-0.0156	-0.07525	0.01179	0.167	-0.00422	-0.08677	-0.14721	-0.13164	-0.07693	-0.0574	-0.03506	0.06846	0.06999	-0.02817	0.05991	0.06122	-0.04029	0.00777	-0.05685	0.04358	-0.04011	0.0711	-0.11627	0.07751	-0.00766	-0.07509	-0.05091	-0.00132	0.07056	-0.00538	-0.09775	0.03433	-0.09905	0.08901
s22	-0.00133	-0.09374	-0.01247	-0.06751	-0.3308	-0.07198	-0.12229	-0.10648	0.08238	0.0959	-0.16213	-0.30352	-0.09844	-0.09988	0.06763	0.35932	-0.08382	0.00171	0.03647	-0.10783	0.01896	-0.16542	-0.04538	0.00968	-0.08926	0.13369	-0.11076	0.02215	-0.26778	0.1162	-0.14245	0.04475	-0.0755	0.11863	-0.13057	-0.0762	-0.20507	-0.06039	-0.17619	0.12207	-0.09424	-0.11209	0.12421	-0.06469	0.07032	0.0012	0.01973	0.03172	-0.18987
s23	0.28922	0.03844	-0.03372	0.58795	-0.36334	-0.38832	-0.00437	-0.08423	0.09641	0.06527	-0.14654	-0.02654	0.13532	-0.03311	0.26023	0.36678	0.24202	0.06178	0.32288	0.03204	-0.0338	0.04478	-0.52426	0.05429	0.1026	0.12915	0.049	0.19135	0.18279	0.13716	0.30824	0.44614	0.40057	-0.1492	0.49977	0.03545	-0.0787	-0.04434	-0.06304	0.24003	0.49593	0.31002	0.32084	0.23039	-0.0258	0.138	0.13394	-0.02218	-0.15458
s24	0.22514	-0.0814	-0.04678	0.01587	-0.65589	0.04275	-0.14271	-0.18824	0.06284	-0.00516	0.03	-0.1391	-0.23662	-0.06978	0.22346	0.63824	0.16283	0.08791	0.21316	-0.04956	0.06911	-0.32911	-0.07395	-0.06413	0.06446	-0.03463	-0.00978	-0.04535	-0.22433	-0.10613	0.04552	0.11306	-0.02607	0.1836	0.01295	0.06976	0.01304	-0.02819	-0.15023	0.16681	0.1051	0.02803	0.12397	0.15989	-0.04667	0.13378	0.12109	0.03759	-0.34642
s25	0.1654	-0.0315	-0.03348	0.63171	-0.45633	-0.41428	0.03068	0.03546	0.08386	0.03092	-0.14646	0.02544	-0.15387	-0.10453	0.23293	0.31033	0.19152	0.07713	0.38208	0.03216	0.04936	0.05006	-0.50778	-0.08292	0.11059	0.21111	-0.09233	0.19448	0.36642	0.18823	0.42616	0.47263	0.49257	-0.19403	0.53882	0.05859	-0.2236	0.1016	0.12794	0.23451	0.53983	0.3899	0.3397	0.16436	0.00781	0.15437	0.15021	-0.10838	-0.09053
s26	0.25234	-0.05705	-0.12778	-0.17169	-0.38972	-0.00774	-0.0919	-0.01262	0.18783	0.03688	-0.02336	-0.29187	-0.06633	-0.1398	0.18502	0.45401	0.25876	-0.00605	-0.0002	-0.20811	0.05918	-0.12215	-0.07856	-0.01567	0.01153	0.11952	0.10046	-0.16847	-0.20541	0.05814	-0.02841	0.37916	0.10699	0.41458	0.02759	-0.00241	-0.07524	-0.01213	-0.17013	0.15379	0.16354	0.10786	0.15609	0.07556	0.23935	0.24808	0.0182	0.09745	-0.40073
s27	0.16682	-0.04087	0.0225	-0.1315	-0.56764	0.00937	-0.11274	0.03892	-0.04632	-0.04207	-0.07143	-0.27259	0.04065	-0.12824	0.12998	0.42915	0.07131	-0.05067	0.20592	-0.18898	-0.13157	-0.31139	-0.05528	0.09593	-0.1197	0.11914	0.24678	-0.04676	-0.14567	-0.12142	-0.06904	0.19382	0.06932	0.21255	-0.15559	-0.06769	-0.20788	-0.00461	0.03163	0.09356	0.13728	0.03102	0.2011	0.03218	-0.04504	-0.01389	0.08632	0.16972	-0.38169
s28	0.05434	-0.09287	-0.01191	-0.1212	-0.43431	-0.09662	0.01415	-0.00446	-0.0324	-0.05386	-0.17515	-0.16108	-0.14636	-0.04547	0.08957	0.35371	0.06949	0.08357	-0.0533	-0.10168	0.03319	-0.00469	0.09192	0.0422	-0.18075	-0.07625	0.01479	-0.04483	-0.0959	-0.04078	-0.11531	0.08781	0.12197	0.135	-0.01244	-0.12571	-0.12499	-0.10492	0.18208	0.12231	0.08282	0.03037	0.10096	0.03721	0.19894	0.01202	-0.01637	0.16255	-0.3262
s29	0.01225	-0.19541	0.1061	-0.05457	-0.32596	-0.08249	-0.00078	-0.04967	-0.00701	-0.01778	-0.10157	-0.25462	0.09041	-0.1315	0.16217	0.23921	0.06394	-0.06671	-0.08579	-0.15604	-0.01392	-0.06104	-0.16757	0.02722	0.12658	0.00439	-0.14742	-0.12925	-0.18932	0.13574	0.01854	0.13345	0.03868	0.00852	0.07723	-0.17017	-0.06171	-0.06847	-0.19383	0.0683	0.02898	-0.1117	0.10239	0.00051	0.05546	0.18478	0.09375	0.3235	-0.29212
s30	0.23592	-0.15346	0.01142	0.27334	-0.51262	-0.26895	0.03229	-0.02574	0.17376	0.03873	-0.06678	-0.04644	0.06727	-0.09483	0.2529	0.51173	0.24236	0.04242	0.15763	0.04159	-0.11472	0.03919	-0.41413	0.03709	0.10501	0.10372	0.09886	0.21335	0.09061	0.16851	0.27671	0.33466	0.25517	0.00949	0.37242	-0.147	-0.14215	-0.08195	-0.01668	0.17736	0.37064	0.27391	0.24098	0.07924	-0.02314	0.11379	0.01896	-0.00923	-0.32102
s31	0.11832	-0.06161	0.04639	-0.15443	-0.43723	-0.08853	-0.09416	-0.216	0.26571	0.05448	-0.04133	-0.11357	0.04902	-0.1656	0.24157	0.40893	0.24362	-0.06968	-0.02887	-0.01935	0.08549	0.07681	-0.03561	0.04973	0.10439	0.03837	0.02844	0.02907	-0.1785	-0.04817	0.03931	0.23639	0.15402	0.29468	0.07483	-0.1237	-0.17761	-0.10989	0.00789	0.19607	0.18145	0.12692	0.16545	0.11901	-0.1284	0.10028	0.16992	0.05651	-0.35532
s32	0.07146	-0.09209	-0.0515	-0.07084	-0.3325	-0.18911	0.01519	-0.07026	0.18054	0.05257	-0.20374	-0.23754	-0.23576	-0.08232	0.1965	0.50342	0.1452	-0.00272	0.04204	0.03334	0.14966	-0.18543	-0.10367	-0.06285	0.11393	0.10722	0.15632	-0.05263	-0.18855	0.04252	0.11195	0.18055	0.23291	0.19418	0.17617	-0.12851	-0.08337	-0.08492	-0.1786	0.13618	0.29201	-0.05733	0.04656	0.11595	0.17929	0.14355	0.11083	-0.02576	-0.24252
s33	0.0891	-0.08236	0.08732	0.20256	-0.37509	-0.24788	-0.00653	0.119	0.03353	-0.02358	-0.23169	-0.10614	0.05962	-0.04048	0.12352	0.40992	0.03822	0.05198	0.1178	-0.03922	0.022	0.05044	-0.20937	-0.08808	0.05104	0.05173	0.19666	0.06246	0.16467	-0.07189	0.17992	0.26502	0.12104	-0.15413	0.1707	0.0286	0.00058	-0.09816	0.10929	0.02192	0.17373	0.17529	0.20536	0.16219	0.00068	0.12422	0.06376	0.01849	-0.15191
s34	-0.00656	-0.0517	0.11399	-0.16114	-0.34611	-0.04459	-0.09237	-0.11172	0.03797	-0.07292	-0.07735	-0.33011	0.10468	-0.05424	0.15823	0.2768	0.17041	-0.04971	0.07615	-0.30357	0.06792	0.0216	-0.02996	0.01762	0.11476	0.04354	0.14071	-0.00981	-0.19132	0.01758	-0.03407	0.24539	-0.00712	0.03808	-0.00581	0.00307	-0.02603	0.01194	-0.04794	0.03986	0.08426	0.07154	-0.06876	-0.02196	0.18346	0.1596	0.01227	0.0469	-0.21787
s35	0.16483	-0.10865	-0.01151	-0.04067	-0.47217	-0.09312	-0.11576	-0.06763	0.03589	-0.05889	-0.00347	-0.15389	-0.06545	-0.0918	0.30604	0.41928	0.09208	-0.02665	0.25821	-0.06312	0.01007	-0.32576	-0.18272	-0.0384	0.09344	0.04743	0.07449	0.02344	-0.16449	0.10132	0.03583	0.19133	0.06383	0.14224	0.05711	0.00793	-0.03658	-0.08804	0.01877	0.10616	0.116	0.086	0.18805	0.19959	0.12822	0.06667	0.0513	0.04934	-0.40367
s36	0.13422	-0.01117	-0.01324	-0.07673	-0.56082	-0.04399	0.01409	-0.04165	0.00217	0.02506	-0.07955	-0.15187	-0.01442	-0.07148	0.19627	0.63859	0.15776	0.191	0.10533	-0.12117	-0.04968	-0.17173	-0.01091	0.0427	0.01956	0.09938	0.10951	0.08605	-0.10926	-0.07983	0.05117	0.1805	0.09061	0.07922	0.03765	-0.05925	-0.05398	-0.00221	0.01644	0.14632	0.08591	-0.01452	0.26045	0.06845	0.04292	0.08151	0.31973	0.09108	-0.38964
s37	0.20982	-0.12234	-0.01906	-0.20299	-0.39339	0.02503	0.10404	-0.05605	0.07973	0.08017	-0.11344	-0.25633	-0.13475	-0.03723	0.21159	0.39406	0.15606	-0.05243	0.10974	-0.20732	0.06098	-0.12448	-0.07964	0.02941	-0.01015	0.02594	-0.04674	-0.13451	-0.29155	0.01434	-0.0748	0.11139	0.07269	0.17402	0.01859	-0.06428	-0.18205	-0.10825	-0.08835	0.07349	0.11134	-0.03588	0.09059	0.06361	0.00038	0.06015	0.05145	0.01009	-0.39854
s38	-0.04371	0.04612	0.00026	-0.04573	0.11117	-0.0514	0.20325	-0.05834	-0.06454	-0.08941	0.01531	-0.07175	0.0587	-0.05799	0.00882	-0.10534	-0.02111	-0.04198	-0.0826	0.00978	-0.09368	-0.00117	-0.01861	-0.10684	0.00295	-0.11878	0.0841	0.06496	0.05916	0.09564	-0.04162	-0.09436	-0.0286	0.08989	-0.06663	0.06914	0.1349	-0.06435	-0.02141	-0.02711	-0.03441	-0.11497	-0.01527	0.0515	-0.03482	-0.0044	-0.0431	-0.04532	-0.08091
s39	0.11101	-0.07223	-0.10306	0.01644	-0.34227	-0.21807	0.06855	-0.08159	-0.08226	0.03293	-0.20351	0.00641	0.03346	-0.11942	0.22605	0.22449	-0.00227	-0.16366	0.17325	-0.00406	-0.118	-0.09585	-0.23018	-0.18887	0.13791	0.034	0.03134	0.08467	0.12044	0.07898	0.19803	0.29047	0.26851	-0.07945	0.17692	-0.11268	-0.33497	0.04964	-0.06861	0.0918	0.39317	0.25431	0.27999	0.16748	-0.19542	0.23254	0.05817	-0.10326	-0.15451
s40	-0.00712	0.13358	-0.06399	-0.02203	0.13686	0.00728	0.08164	-0.03271	-0.08227	0.00568	-0.11411	0.07974	-0.15609	0.01428	-0.07332	-0.0558	-0.09386	0.08398	0.0479	-0.0114	-0.16705	-0.21542	-0.05265	-0.0655	-0.06129	0.01494	0.0407	-0.01002	0.14127	-0.03615	-0.03154	-0.0834	-0.03411	-0.01187	-0.09689	-0.10038	0.10096	-0.04183	0.11252	0.00091	-0.1544	0.00389	0.03788	-0.0818	0.07387	-0.01587	0.02522	0.01799	-0.05098
s41	0.34245	-0.06384	-0.05833	0.52694	-0.44296	-0.43521	0.02609	-0.02808	0.14463	-0.04217	-0.12875	-0.09868	-0.01782	-0.10484	0.22544	0.33728	0.27434	0.04968	0.31502	0.0255	-0.1104	0.13867	-0.48475	-0.20567	0.12784	0.10164	0.07505	0.30386	0.24288	0.16072	0.42854	0.40063	0.44287	-0.09981	0.44393	0.03228	-0.11411	0.02949	0.02301	0.21422	0.48002	0.3475	0.29474	0.15343	-0.1203	0.21323	0.11968	-0.03321	-0.23375
s42	0.07196	-0.12693	0.01646	0.41463	-0.34195	-0.41085	0.08182	0.05075	0.12465	-0.08244	-0.15687	0.02708	0.11991	-0.12784	0.24427	0.16495	0.20534	0.01592	0.27982	0.12131	-0.0595	0.06294	-0.26104	-0.21846	0.1648	0.07461	-0.01391	0.09465	0.04901	0.15837	0.2723	0.4694	0.333	-0.19137	0.36525	0.10387	-0.38136	0.04425	-0.08823	0.28047	0.3976	0.18946	0.29831	0.19969	-0.13998	0.2652	-0.00124	0.0158	-0.21938
s76	-0.17872	0.11481	0.08503	-0.18983	0.17744	0.0141	0.08709	0.12841	-0.17359	0.1405	-0.1426	0.03485	0.16271	0.00645	-0.1452	-0.09733	-0.2857	-0.07492	0.04061	-0.08529	-0.04379	-0.25195	0.16463	-0.10759	0.04818	0.04879	-0.14596	-0.05044	0.04583	-0.12048	-0.10735	-0.11375	-0.20795	-0.00885	-0.22433	-0.0725	-0.01603	-0.05524	-0.12668	-0.24199	-0.12293	-0.08695	-0.03214	-0.18855	0.15148	-0.09857	-0.18661	-0.0813	0.08434
s77	0.08107	0.07978	-0.05384	0.44401	-0.60665	-0.12307	0.02418	-0.03921	0.12881	-0.03107	-0.13306	-0.11252	-0.19972	-0.11254	0.3682	0.5313	0.15138	0.00659	0.28708	-0.05443	0.07093	-0.1171	-0.3129	-0.03417	0.02863	0.1772	-0.05076	0.1119	0.05496	0.13122	0.22116	0.29577	0.13734	0.00216	0.19885	-0.01252	0.03064	-0.0007	-0.0241	0.26169	0.1677	0.21622	0.19536	0.12621	-0.05894	0.0387	0.00625	0.01137	-0.31502
s84	0.11698	-0.01235	9e-05	0.42558	-0.37618	-0.34343	0.03899	-0.00742	0.13106	-0.0589	-0.0781	-0.08734	-0.09646	-0.16748	0.20419	0.3428	0.14626	0.09304	0.26309	0.0855	-0.03277	0.00407	-0.3951	-0.0328	0.06848	0.16828	-0.07536	0.1532	0.19766	0.16164	0.34713	0.45144	0.42076	-0.19292	0.31114	-0.00238	-0.33726	0.01812	0.04598	0.20376	0.46176	0.37681	0.22564	0.12741	-0.26905	0.20493	0.04233	-0.0465	-0.13695
s89	0.10022	0.00456	0.08076	-0.11114	-0.45609	-0.03161	0.06314	-0.20739	0.11564	-0.01483	-0.20655	-0.31984	-0.12095	-0.14948	0.2086	0.43245	-0.00646	-0.1588	0.06097	-0.04717	0.05996	-0.06833	-0.15675	-0.04355	-0.015	0.08637	-0.00511	-0.12799	-0.14124	0.08909	0.10416	0.26087	0.10041	0.26974	0.02754	-0.16565	-0.12615	-0.02309	-0.23027	0.17109	0.13853	0.05993	0.1678	-0.01077	0.05082	0.10763	0.24128	0.20228	-0.11105
s91	-0.29661	0.07207	-0.0252	-0.13534	0.19771	0.08968	0.03497	0.11361	-0.09676	0.08497	-0.11035	0.1144	-0.01486	0.09443	-0.19951	-0.08132	-0.2983	-0.00932	0.07126	0.02911	0.06092	-0.15289	0.19757	-0.01848	-0.17211	0.01769	0.08621	-0.09067	-0.05502	-0.06964	-0.2976	-0.21465	-0.35445	-0.15648	-0.30722	-0.07822	0.09903	-0.00483	0.08088	-0.07775	-0.34826	-0.02136	-0.11537	-0.14813	0.14826	-0.18351	-0.02355	0.10012	0.1942
s92	0.02924	-0.17154	0.1352	0.0962	-0.44909	-0.18759	0.03712	0.00084	0.03123	-0.09629	-0.05248	-0.00718	0.01074	-0.19903	0.27109	0.56191	0.07834	0.28049	0.34395	-0.04519	0.08395	-0.34187	-0.25611	0.03281	0.07325	0.14548	0.13237	0.13911	-0.02156	0.10486	0.26232	0.39208	0.30151	-0.05703	0.31592	-0.09151	-0.2094	-0.04593	0.13904	0.18141	0.37327	0.31886	0.18877	0.03147	0.04953	0.16538	0.12329	0.03515	-0.18889
s95	0.22528	-0.10329	-0.10391	0.57477	-0.38372	-0.256	0.10597	-0.03778	0.08061	0.07212	-0.05147	-0.04705	0.01066	-0.1381	0.16994	0.3171	0.18616	0.03865	0.21369	0.06074	-0.01369	0.09649	-0.35212	-0.08712	0.04354	0.19124	-0.10932	0.26619	0.15427	0.15968	0.24049	0.45569	0.40227	-0.13866	0.41726	0.01909	-0.16427	0.05696	-0.03344	0.14137	0.46052	0.30123	0.21557	0.16108	-0.16173	0.17531	-0.0148	0.05461	-0.29905
s96	0.1783	-0.19077	-0.02486	-0.14399	-0.47495	-0.0247	0.06466	-0.21076	0.09591	0.07393	-0.15904	-0.46418	0.08591	-0.21719	0.18932	0.22352	0.14114	-0.09296	0.00758	-0.11751	0.15218	-0.14132	0.00178	-0.06078	0.00856	0.00743	-0.00804	-0.04654	-0.25997	-0.17111	-0.00766	0.42714	0.1347	0.16257	0.20863	-0.06664	-0.11616	0.08652	-0.07363	0.05737	0.29153	0.09805	0.19609	0.01025	0.08041	0.14952	-0.076	0.05141	-0.30069
s99	0.13024	-0.03015	0.02985	-0.06647	-0.47055	-0.08499	-0.09024	-0.16978	0.25055	-0.08472	-0.0831	-0.38328	-0.06116	-0.25414	0.34567	0.50662	0.17262	-0.06069	0.10372	-0.13226	0.08976	-0.27675	-0.03084	0.14736	0.19227	0.10315	0.01484	0.03147	-0.29752	0.15386	0.05848	0.26053	0.14179	0.18565	0.07964	-0.11239	-0.25776	-0.09869	-0.10059	0.16947	0.20012	0.07855	0.27175	0.13851	0.02881	0.16762	0.18456	0.07861	-0.33088
s100	0.06599	-0.00583	-0.03661	-0.08726	0.18658	0.11398	0.03421	0.00114	-0.09373	0.15158	0.13193	0.01942	-0.15651	0.05324	-0.00654	-0.07958	-0.00296	-0.01339	-0.05005	-0.05936	-0.01417	-0.07443	0.09143	-0.00389	0.0871	-0.07569	-0.18258	0.06974	-0.0581	0.04598	0.04824	-0.05686	-0.00246	-0.00639	0.062	0.02461	0.13976	0.01351	-0.03594	-0.00266	0.06244	0.03041	-0.10464	0.07154	0.10009	0.00735	-0.05815	0.05517	0.09136
s103	0.17878	-0.0675	0.06795	-0.12443	-0.14362	-0.05319	-0.1179	-0.09153	-0.03427	-0.08195	-0.08116	-0.42416	0.10815	-0.10429	0.13115	0.14533	0.02507	0.05832	-0.2039	-0.20316	-0.00258	0.18939	-0.04273	0.07104	-0.13277	0.11558	-0.18459	-0.05934	-0.18187	0.13122	-0.02853	0.20211	0.08394	0.31138	-0.02972	-0.20463	-0.39861	0.03358	-0.34132	0.07225	0.07464	-0.039	-0.00845	-0.0114	-0.06358	0.02539	-0.02038	0.1907	-0.19548
s104	0.06534	0.05064	-0.03871	-0.12304	0.23782	-0.05032	-0.00287	-0.16023	0.00173	-0.02342	-0.06196	-0.00195	-0.028	-0.03759	0.10685	-0.18167	-0.08809	-0.18355	0.09006	-0.09627	-0.14969	-0.12111	-0.03657	-0.01567	0.04873	0.0072	-0.01154	-0.02432	-0.05632	0.06361	-0.0302	0.13277	-0.07902	-0.0467	-0.12247	-0.043	0.19433	0.03784	0.06586	0.13283	0.04877	0.02517	0.06085	0.05147	0.10571	-0.01565	0.00974	0.0368	-0.00607
s107	-0.36832	0.05379	0.0316	-0.14892	0.14957	-0.00272	0.16061	0.1656	-0.22025	0.07555	-0.12999	0.09109	0.13621	0.25227	-0.16474	-0.01012	-0.24224	-0.15475	-0.04148	-0.02608	0.17102	-0.05867	-0.02454	0.10419	0.01371	-0.05019	-0.0871	-0.01851	-0.05924	0.00031	-0.25824	-0.2449	-0.25479	-0.13171	-0.16423	-0.13912	-0.08864	-0.07462	-0.02618	-0.0653	-0.17676	0.05226	0.06598	-0.24136	0.05576	-0.144	-0.08776	0.03497	0.19711
s110	0.21667	-0.08275	-0.11791	0.5969	-0.38988	-0.35206	-0.03903	-0.11259	0.1836	-0.01785	-0.19082	-0.05708	0.14245	-0.15206	0.26933	0.34534	0.19569	0.04989	0.23273	-0.00211	-0.05906	0.03239	-0.49521	-0.0435	0.06688	0.21994	-0.10188	0.30943	0.09722	0.20974	0.48963	0.53756	0.42303	-0.14458	0.56502	-0.00495	-0.26131	0.04832	0.17791	0.25926	0.5585	0.43614	0.29471	0.10508	-0.17613	0.1396	0.00387	-0.05495	-0.14477
s113	0.31981	0.12588	-0.21987	-0.15023	0.20275	0.27031	-0.12521	-0.24123	0.01327	0.09337	0.14831	-0.17564	0.0985	-0.12745	0.12972	-0.05595	0.10881	-0.13744	0.00551	0.02087	-0.32322	-0.11211	-0.00752	0.1255	-0.11057	-0.10548	-0.13247	-0.03076	-0.21891	-0.00216	0.0615	0.18763	0.09601	0.18812	0.03995	-0.08733	0.03147	-0.05817	0.06183	0.21512	0.27274	0.07858	0.25453	0.22859	0.10404	0.07206	0.14884	-0.04418	0.40945
s114	0.25761	-0.07201	-0.0799	0.6996	-0.39156	-0.40097	0.05876	-0.02958	0.19988	-0.03513	-0.1529	-0.01619	0.127	-0.17234	0.26866	0.31416	0.28994	0.16851	0.37343	0.10084	-0.06282	0.14502	-0.53808	-0.11106	0.14145	0.17276	0.00131	0.31962	0.31738	0.18387	0.33474	0.55954	0.49595	-0.20245	0.52234	-0.00264	-0.19027	0.0097	-0.15743	0.24376	0.57945	0.46902	0.32163	0.11607	-0.011	0.23464	0.02732	-0.01352	-0.15335
s118	-0.04842	-0.04289	0.23169	-0.06417	0.28876	0.06382	-0.01012	0.09171	-0.03194	-0.07123	0.02602	-0.21513	0.02559	0.11131	0.04019	0.01145	-0.14541	-0.05993	0.00087	-0.11626	0.10425	-0.03975	0.1908	0.13994	-0.03735	-0.09451	0.07415	-0.08375	-0.13794	-0.16829	-0.06168	-0.0304	-0.07227	0.04649	-0.11539	-0.14365	0.13628	-0.01044	0.08792	-0.0476	-0.02072	-0.05893	-0.07972	-0.0796	0.20084	-0.06589	-0.04451	0.01622	0.30644
s120	0.23599	0.0103	0.07459	-0.06081	-0.04037	0.08122	-0.02862	-0.02545	0.00261	-0.0454	0.00268	-0.24683	-0.00724	-0.02642	0.02282	-0.10614	0.12452	0.03905	-0.14715	-0.16085	-0.01587	0.37792	0.07687	0.08581	-0.04121	0.03648	-0.04425	-0.0216	-0.0704	-0.02921	0.03379	0.22178	0.29806	0.1642	0.06148	-0.07004	-0.26701	0.02154	-0.25834	0.091	0.30043	0.13396	0.09468	0.06495	-0.01275	0.12075	-0.04192	0.01838	-0.01345
s128	0.07938	-0.01629	-0.00718	-0.17079	0.23825	0.08074	-0.14573	-0.06286	0.04811	0.0095	-0.22679	-0.19337	-0.03166	-0.03581	0.063	-0.14285	-0.1403	-0.01791	0.0194	-0.02877	0.12911	-0.24968	-0.00431	0.09214	-0.01392	0.03627	0.06009	-0.00269	-0.1388	-0.00451	0.05225	-0.06578	-0.04027	0.16615	-0.04753	-0.02066	0.1378	0.04815	0.08243	0.01518	-0.10645	-0.10063	-0.01058	-0.03215	0.11549	-0.07562	-0.0745	0.18658	0.18561
s137	-0.05526	-0.06045	-0.08023	-0.01945	0.18384	0.0958	0.04888	-0.0191	-0.06802	-0.04971	0.05006	0.09952	0.02176	0.09518	-0.04168	-0.14929	0.01239	-0.04646	-0.10902	-0.03052	-0.13609	-0.08659	-0.14502	-0.02374	0.03551	-0.02314	0.20253	-0.09066	-0.19639	0.14349	-0.10097	-0.15637	-0.14102	-0.10306	-0.11565	-0.04896	0.27064	-0.06875	0.13011	0.03504	-0.12663	-0.03538	0.07766	-0.03345	0.0427	-0.06863	-0.00231	0.00512	0.06961
s138	0.32617	0.05835	-8e-05	0.45381	-0.60977	-0.2398	-0.0043	-0.05719	0.1332	-0.08091	0.01437	-0.06081	-0.0541	-0.1822	0.33852	0.48533	0.34719	0.16894	0.2298	0.09712	0.032	0.27296	-0.33253	-0.07105	0.13375	0.15331	0.06551	0.17003	0.19409	0.07314	0.46511	0.46686	0.41445	-0.18742	0.49736	0.10604	-0.17681	0.0331	-0.07965	0.20183	0.55297	0.2871	0.42296	0.24234	-0.19733	0.24444	0.1581	0.02732	-0.24985
s139	0.06703	0.10004	-0.11749	0.03606	0.12192	0.02549	0.00949	-0.25969	0.0522	0.03652	0.10975	0.00467	-0.09105	-0.01817	0.0124	-0.05421	0.04361	0.08171	-0.04319	0.0232	-0.17551	0.01695	-0.09089	-0.01704	0.10759	-0.00884	0.06523	-0.01587	0.03808	0.06373	0.12445	-0.15302	-0.1275	-0.10798	0.03954	0.12423	0.12455	0.06161	0.09531	0.12657	-0.07283	0.00863	0.00291	-0.00725	-0.04936	-0.0769	0.01263	-0.08477	0.03106
s140	-0.16654	0.04554	0.08538	-0.07092	0.0785	-0.10785	-0.00673	0.25343	-0.10831	0.05737	-0.30317	-0.06126	-0.06485	0.10321	-0.18762	0.02071	-0.14796	-0.01267	-0.06382	-0.04765	0.23432	0.12623	0.00261	0.06216	0.00064	0.03481	-0.11452	-0.06262	0.1203	-0.06777	-0.1245	-0.07215	-0.02405	-0.0161	-0.01655	-0.00276	-0.1795	0.06787	-0.18641	-0.17028	0.04218	-0.02434	-0.1076	-0.23351	-0.07137	0.04752	-0.10338	-0.02153	0.13576
s141	-0.04551	-0.03406	0.00412	0.06563	0.18523	0.04011	0.00816	0.04061	0.04465	0.02773	0.2123	0.17031	-0.00685	0.00199	-0.11502	-0.21365	-0.12787	-0.11978	-0.06636	0.11171	-0.07484	-0.05378	-0.00536	0.04506	-0.08886	-0.10341	-0.1092	-0.00275	-0.06713	-0.18785	-0.14207	-0.21444	-0.25276	-0.04615	-0.05922	-0.0137	0.20501	-0.07173	0.01445	-0.09359	-0.15491	-0.06259	-0.069	-0.00447	-0.05609	-0.12359	-0.05708	-0.00856	0.17451
s142	-0.04965	0.01585	-0.10942	-0.07885	0.18226	0.02849	-0.18607	-0.05504	0.07442	-0.04258	0.10638	0.13526	0.12134	-0.0026	-0.05002	-0.18706	-0.00158	0.07638	0.00883	0.08132	-0.06265	-0.0133	-0.04088	0.07947	-0.0559	0.13814	0.15311	-0.00078	0.07381	-0.00167	0.11843	-0.0975	-0.09514	-0.05956	-0.01188	-0.00497	0.19908	0.01513	0.05796	-0.04728	-0.07078	0.01809	0.01261	0.08326	-0.08163	-0.17626	-0.0513	0.02658	0.08809
s143	0.07745	0.12127	-0.07259	0.11762	0.13964	0.08684	-0.06545	-0.13193	0.0915	0.03659	0.10903	0.11283	0.05886	0.00049	-0.03119	-0.11069	-0.03426	0.06843	-0.00732	0.10621	-0.07839	0.09682	-0.01226	0.01909	-0.00791	-0.04684	-0.00166	-0.04127	-0.03192	0.15239	0.05112	-0.04704	0.0398	0.04206	-0.02984	-0.0003	0.07658	0.04276	0.03925	0.01715	-0.15491	-0.18049	0.05492	-0.04106	0.07159	-0.11475	0.08432	-0.08307	0.03251
s144	0.00179	-0.05648	-0.02264	0.02831	0.16301	0.10613	0.01189	-0.00018	0.08069	-0.0153	0.15114	-0.00314	-0.017	-0.01395	-0.01581	-0.17536	0.02905	-0.03767	-0.08007	0.11833	-0.05264	-0.10866	0.01499	-0.008	-0.00088	0.01618	-0.20343	0.06857	-0.00773	0.04656	-0.04366	-0.18684	-0.13033	0.11219	-0.00482	0.08271	0.10314	0.02859	-0.04796	-0.07822	-0.16584	-0.03769	-0.21887	-0.05789	0.19123	-0.02031	0.02435	-0.00106	0.04665
s145	-0.04439	-0.06809	-0.04585	0.07158	0.20662	0.14505	0.00329	-0.02843	-0.06906	0.02246	0.09844	0.08946	-0.00529	0.04175	-0.11942	-0.26204	-0.10291	-0.0433	0.04427	0.01681	-0.08411	-0.04775	0.12275	0.04348	-0.00549	-0.08247	-0.00937	0.01153	-0.00117	0.04586	-0.064	-0.21488	-0.09782	-0.1409	-0.19198	-0.09712	0.06897	0.02295	0.21343	0.08336	-0.29878	-0.07124	-0.16132	-0.09426	0.14768	-0.11518	-0.00822	-0.06184	0.09121
s146	-0.30511	-0.13957	0.16259	-0.08267	0.11474	0.06179	0.05328	0.31308	-0.18806	0.02293	-0.09503	0.02366	0.13564	0.10976	-0.2316	-0.28276	-0.17991	-0.026	-0.09171	0.08307	0.1844	0.02495	0.02925	-0.04599	-0.02265	-0.11512	-0.0741	0.00733	-0.03554	-0.04087	-0.18606	-0.28614	-0.20618	-0.08615	-0.26126	-0.0528	-0.06014	0.08239	0.05324	-0.19372	-0.20739	-0.10392	-0.10087	-0.2136	0.07766	0.02071	-0.06118	0.00422	0.06495
s147	0.05961	-0.00014	-0.05151	-0.02314	0.07762	0.09324	-0.07964	-0.0581	-0.07298	-0.05595	0.06616	0.06883	-0.03115	0.01958	-0.11617	-0.11688	0.05203	0.12255	-0.01345	0.00664	0.03451	-0.03216	0.05787	0.06217	-0.01634	-0.0201	0.00267	-0.0676	-0.04893	-0.03697	-0.06781	-0.11067	-0.03368	0.03928	-0.058	-0.03736	0.0922	-0.03984	0.08777	-0.01174	-0.03574	-0.0435	-0.08013	0.10975	-0.04434	-0.05753	-0.03644	-0.07661	0.07265
s148	-0.02225	-0.00015	0.07941	-0.144	0.1958	-0.01023	0.03698	-0.08899	-0.17372	-0.12236	0.01238	-0.09633	-0.21828	0.13206	0.04083	-0.16777	-0.13369	-0.0448	-0.06502	-0.01121	0.01794	-0.22864	0.06018	0.02287	-0.00292	-0.03366	0.05104	-0.16861	-0.0133	0.01254	0.00234	-0.01739	0.02464	-0.19149	0.13063	0.07943	0.18366	-0.00692	-0.12678	-0.13826	-0.00388	0.12439	0.10375	-0.03932	0.07719	0.07466	0.01717	0.00781	0.23705
s149	-0.08557	0.01579	0.00113	-0.05003	0.17279	0.09935	-0.05233	-0.04885	-0.0823	-0.02544	0.07945	0.17835	0.10987	0.09251	-0.16226	-0.06918	-0.05485	0.09524	-0.01186	-0.059	-0.00189	-0.09964	0.07488	0.0457	0.00473	-0.04294	0.04922	-0.03218	0.0776	-0.01764	-0.05688	-0.1169	-0.06844	0.00863	-0.03856	0.03271	-0.04328	-0.04228	0.06945	-0.05976	-0.09663	-0.07247	-0.17832	-0.07518	-0.03239	-0.06571	-0.02382	-0.09336	0.09001
s150	-0.0203	0.04601	-0.18744	-0.02747	0.10662	0.09663	-0.00776	-0.0801	0.02105	-0.04284	-0.05116	0.13697	-0.2382	0.02792	-0.01513	-0.10275	-0.02855	-0.07366	0.17506	0.05803	-0.18484	0.03416	0.14069	-0.02672	-0.04503	-0.17959	0.05	0.0115	2e-05	-0.00325	-0.03974	-0.09123	-0.0252	0.14308	-0.04717	0.02306	0.12079	-0.01017	-0.03348	-0.0173	-0.09629	-0.0805	-0.13794	-0.03028	-0.13358	-0.01064	0.0652	0.08868	0.1162
s151	-0.04966	-0.01754	-0.12021	0.08483	0.05758	0.08064	-0.00473	-0.19275	0.10901	-0.01165	0.10921	0.04815	0.13209	0.01642	-0.05862	-0.0636	0.00823	-0.01367	-0.07282	-0.0449	-0.11131	0.00559	0.12355	-0.03163	0.11003	-0.06332	-0.09739	0.03804	0.0358	-0.01138	0.05455	-0.10537	0.00131	-0.06534	-0.03874	0.00683	0.10891	0.04341	0.12641	0.07513	-0.11107	-0.03722	-0.15299	0.04837	0.00933	-0.07716	0.06598	-0.07699	0.1561
s152	0.00452	0.02513	-0.03265	-0.08786	0.17945	0.06816	0.02227	-0.04554	0.12873	0.00677	0.0146	0.11411	0.16051	0.07065	-0.07232	-0.11703	-0.05328	0.01843	0.04499	-0.08072	0.00331	-0.09164	0.18524	-0.04688	0.04205	-0.0595	-0.00808	-0.01032	0.02201	0.02328	0.05276	-0.10611	-0.06844	0.03261	-0.0443	0.06785	0.14004	-0.0105	-0.0385	-0.12253	-0.09047	-0.03808	0.01646	-0.05034	0.09457	-0.0803	-0.00107	-0.07875	0.0649
s153	-0.01828	0.02688	-0.05897	-0.0073	0.16083	0.04746	-0.0808	-0.07611	0.0319	0.11861	0.08318	0.08503	-0.12044	0.01935	-0.12169	-0.17562	0.05692	-0.05936	-0.03734	-0.00791	0.03551	0.04891	-0.11232	0.02444	-0.03738	0.05892	0.11727	-0.01267	0.06545	0.0307	0.00999	-0.12277	0.08336	-0.00377	0.02698	-0.02381	0.01382	0.0461	0.01507	-0.09445	-0.08614	-0.07975	-0.09578	-0.05357	0.10893	-0.00711	-0.04074	-0.13621	0.03254
s154	0.18622	-0.0781	-0.02173	0.01127	0.02272	0.02686	-0.0589	-0.14647	0.09384	-0.02345	0.09111	-0.02904	-0.13141	-0.04154	0.19184	0.02491	0.25068	-0.02077	0.26978	-0.04056	0.03671	-0.04072	-0.13078	0.01543	0.06399	-0.04077	0.03894	-0.00135	-0.14177	0.12268	0.25788	0.30366	0.27791	-0.01772	0.30565	0.13125	0.15417	-0.00417	0.02025	0.17937	0.24372	0.16455	0.13566	0.20789	0.10066	0.18861	0.16345	-0.10029	-0.21397
s155	-0.37134	-0.03556	0.15434	-0.17124	0.04633	-0.11492	0.05603	0.39728	-0.06275	-0.08239	-0.18741	0.01685	-0.0489	0.21254	-0.20047	0.077	-0.34734	0.00271	-0.0047	0.09822	0.2516	0.02853	0.00957	0.13282	0.03098	0.11507	0.02228	-0.14839	0.1167	-0.10321	-0.15166	-0.21516	-0.17549	-0.04633	-0.30916	-0.02137	-0.15188	-0.00329	0.14853	-0.05267	-0.20652	-0.08508	0.00581	-0.24437	-0.09385	0.08528	-0.13184	0.10425	0.03606
s156	0.14663	0.06627	-0.0788	0.05175	-0.56497	-0.17864	-0.15487	0.03194	0.11198	-0.02965	0.00478	-0.24221	-0.30067	-0.11121	0.1919	0.3665	0.20932	-0.12294	0.11352	-0.05794	0.0273	-0.05351	0.02721	0.03068	-0.05264	0.02804	0.0395	-0.03532	-0.07654	-0.09916	0.1318	0.27755	0.11549	0.16528	0.1303	0.00755	-0.17777	0.0503	0.09907	0.15503	0.23385	0.17055	0.14869	0.11369	0.0372	0.21093	0.16717	0.0087	-0.32751
s157	-0.15878	-0.01053	0.11514	-0.13354	0.11481	0.02679	-0.04741	0.16469	-0.20522	0.06378	-0.0008	0.14196	0.01362	0.06012	-0.24896	-0.11136	-0.20495	0.02155	-0.18015	0.0149	-0.08632	0.04579	0.16751	-0.05139	0.01152	-0.03763	0.08684	-0.02161	-0.01804	-0.05993	-0.19896	-0.30158	-0.15601	-0.10934	-0.15326	0.01767	0.27955	-0.05954	-0.15955	-0.13078	-0.10761	-0.08007	-0.04795	-0.10345	-0.07588	-0.06737	-0.01702	-0.10636	0.16048
s158	0.00222	0.00816	-0.00403	0.0599	0.17296	0.11062	0.01929	-0.00902	0.08163	-0.01159	0.0831	0.10811	0.10509	0.0324	-0.07925	-0.18932	0.04211	0.08204	-0.03274	-0.00913	-0.06521	-0.02424	0.10688	-0.16973	0.04675	-0.01559	0.01842	-0.08056	0.07506	-0.04584	-0.02454	-0.1517	-0.08716	-0.05254	-0.04259	0.01973	0.16499	0.0352	0.11193	-0.02965	-0.15941	-0.13446	-0.04209	-0.08584	0.06953	-0.14804	-0.02465	-0.09806	0.13951
s159	-0.08937	0.00879	0.04848	-0.06141	0.06887	0.01189	0.01508	0.12228	0.02679	0.03658	-0.08692	0.10166	0.15221	0.09446	-0.07634	-0.0816	-0.06618	-0.0492	0.04757	-0.04984	-0.02832	-0.03484	0.14202	-0.04555	-0.07675	0.01266	-0.10105	-0.08309	0.05188	-0.08372	-0.08039	-0.07103	-0.01172	-0.03134	0.00165	-0.13351	-0.01573	0.01788	0.12031	-0.04939	-0.03163	-0.15157	-0.03361	-0.05262	0.00889	0.02235	0.0254	-0.02114	0.09573
s160	-0.0826	0.09521	-0.00643	-0.04974	0.14808	0.06133	0.06718	0.04702	-0.01772	0.00129	0.1057	-0.0768	-0.08412	0.04921	-0.09515	-0.16872	0.03006	-0.05628	-0.24982	0.0206	-0.05797	0.0729	0.07735	0.04797	0.01883	-0.08675	-0.11251	0.00026	0.02365	-0.00916	-0.06514	-0.12937	-0.08411	-0.12683	-0.05319	0.00127	0.08732	-0.06005	0.12674	-0.07753	-0.09613	-0.12492	-0.07192	-0.10182	0.02721	-0.13939	0.02425	0.06158	-0.00928
s161	-0.17869	-0.0033	-0.04035	-0.03011	0.18369	0.07846	-0.02737	0.04661	0.04331	0.09346	0.03744	0.24659	-0.07725	0.01549	-0.05146	-0.20002	-0.06498	0.00412	0.06845	0.11079	-0.06874	-0.10164	0.04673	-0.03938	-0.05604	-0.06647	-0.05791	-0.0349	-0.05668	-0.04384	0.00741	-0.22041	-0.0779	-0.13839	-0.02808	0.03141	0.0485	0.01255	0.00719	-0.07532	-0.1531	-0.01383	-0.0863	0.00682	0.05539	-0.15798	0.01162	0.08128	-0.02315
s162	-0.27355	0.05469	0.04441	-0.16585	0.05046	-0.07148	0.00948	0.28623	-0.06537	-0.03893	-0.36199	0.0309	-0.04367	0.02686	-0.10877	-0.02469	-0.26721	-0.05535	-0.03458	-0.03026	0.25508	0.01721	0.06796	-0.12057	-0.03063	0.01698	-0.02131	-0.07321	0.09727	-0.14889	-0.1801	-0.05883	-0.1193	-0.0786	-0.17505	-0.10731	-0.13204	0.01328	-0.10037	-0.06241	0.01668	0.02224	-0.03879	-0.1356	0.06235	0.12458	-0.16396	-0.12506	0.00671
s163	-0.03388	-0.02175	0.04872	-0.15183	0.08831	0.11249	0.00213	-0.08097	-0.14893	0.08866	0.08824	0.0758	-0.22166	-0.10968	-0.18803	-0.14822	-0.00095	0.06521	-0.15712	-0.03297	-0.04198	-0.05888	0.0629	-0.01561	-0.01934	-0.12076	-0.03138	-0.04152	-0.09847	0.0002	0.0298	-0.15729	-0.04862	-0.04007	-0.12956	-0.0046	0.05396	0.06701	-0.00198	-0.07893	-0.18593	-0.07525	-0.04352	0.0496	0.04661	-0.10463	-0.04927	0.0284	0.01618
s164	-0.16136	0.12528	-0.03289	-0.09496	0.19696	0.04284	-0.03559	-0.03802	0.0138	-0.04452	-0.03029	0.11426	-0.01703	0.02899	-0.04692	-0.069	-0.15717	0.02062	-0.11754	-0.1023	-0.05025	-0.03969	0.19207	0.05562	-0.03051	-0.06197	-0.08322	-0.07569	0.00213	-0.0641	-0.05125	-0.17999	-0.18014	-0.00316	-0.20517	-0.01566	-0.05479	0.03262	0.07288	-0.09118	-0.15567	-0.02313	-0.00404	-0.01584	-0.03418	-0.11846	-0.06262	0.01127	-0.09536
s165	0.00534	0.03931	-0.06388	0.01413	0.17035	0.03903	0.03611	0.0233	7e-05	0.06962	-0.03807	0.10264	0.02217	-0.05257	-0.09614	-0.15527	-0.14202	-0.05723	0.06488	0.00486	-0.09298	0.04872	0.02677	-0.09727	0.00295	0.0535	-0.04281	-0.01174	0.00422	-0.00671	-0.03356	-0.2122	-0.09477	-0.15274	-0.19861	-0.03991	0.17394	0.07013	0.07952	-0.09314	-0.0178	-0.04928	-0.16166	-0.04963	0.01738	-0.13721	-0.04646	-0.01608	0.13937
s166	0.16741	0.03149	-0.06181	-0.07543	0.12943	0.11072	-0.00101	-0.11345	0.11166	-0.00368	0.18506	0.04953	0.05412	-0.13197	0.15492	-0.16348	0.11427	-0.0058	-0.04123	0.02229	-0.05725	-0.13773	0.02878	0.06755	0.01105	-0.08864	-0.07383	-0.00307	-0.03647	0.08982	0.13882	0.12761	0.04797	0.04002	0.17026	0.02752	0.07218	-0.00598	-0.14745	0.22071	0.18487	0.10769	-0.01274	0.10021	-0.10653	0.05834	0.13812	0.01534	0.06917
s167	-0.13715	-0.03999	-0.06971	-0.1148	0.07591	0.07333	0.09506	0.02322	-0.04846	-0.03208	3e-05	0.097	0.11159	0.10802	-0.08838	-0.06881	-0.14801	0.07492	0.02312	0.00875	-0.06271	-0.08397	0.10956	-0.02748	0.01144	-0.05098	0.05429	0.03956	0.00367	-0.083	-0.07457	-0.26467	-0.10509	-0.02394	-0.21107	-0.012	0.14357	0.034	0.24212	-0.12691	-0.21853	-0.04559	-0.08591	-0.07663	0.139	-0.09685	-0.15778	0.06754	0.11276
s168	-0.22551	-0.02724	0.15665	-0.16059	0.15708	0.09713	0.08811	0.22772	-0.12357	0.03762	-0.24059	0.2027	-0.02927	0.1804	-0.20004	-0.19737	-0.24679	0.04841	-0.14096	-0.01651	0.23424	-0.15013	0.16191	0.06154	-0.04338	-0.08157	0.09629	-0.02056	0.03276	-0.12885	-0.22468	-0.29452	-0.14593	-0.00939	-0.207	-0.06869	0.14238	-0.03544	-0.0132	-0.14934	-0.25408	-0.13564	-0.14485	-0.20008	-0.00404	-0.08906	-0.08659	-0.09074	0.2397
s169	-0.1155	-0.04524	0.00175	-0.0661	0.17209	0.00378	0.04728	-0.01307	0.04926	-0.07218	0.05294	0.07897	0.0389	0.11833	-0.19259	-0.15188	-0.0805	0.01792	0.09851	-0.00465	0.05332	-0.07157	0.11313	0.00311	-0.03894	0.03593	0.16726	0.04039	0.06223	0.00344	-0.0069	-0.15198	-0.158	-0.15874	-0.0597	0.02753	0.20593	0.04861	-0.03088	-0.10249	-0.20523	-0.002	-0.08621	-0.06406	0.04429	-0.10378	0.00535	-0.03037	0.15492
s170	-0.00546	0.11174	0.00861	0.01321	0.09254	0.02947	-0.03827	-0.10392	-0.09192	-0.0159	0.13462	0.05581	0.19539	0.07652	-0.09097	-0.14887	0.00867	0.02237	0.07298	0.11441	-0.0362	-0.03728	0.07249	-0.04242	0.00707	-0.04412	0.17703	0.1236	0.01833	0.01466	0.05883	-0.00717	-0.05323	-0.07269	-0.02286	-0.03243	0.18082	0.03191	0.10901	-0.01252	-0.04696	-0.08491	-0.10526	-0.04466	-0.01253	-0.08071	-0.01258	0.06947	0.15216
s171	0.00264	-0.01776	-0.06221	-0.0856	0.29333	0.1971	0.09461	-0.12693	-0.22635	0.04493	0.09376	-0.07453	0.00125	-0.00248	-0.09689	-0.32357	-0.13265	-0.02912	-0.0453	-0.23181	-0.35865	-0.09359	0.2012	0.03243	-0.08055	-0.06657	-0.0848	-0.30465	-0.13875	0.01043	-0.07915	-0.09469	-0.03791	-0.01562	0.00749	0.05808	0.0433	-0.30135	-0.03095	0.02893	-0.20032	-0.0038	0.03984	-0.04884	0.01464	-0.10881	-0.05406	0.10356	0.35691
s172	0.03385	0.06868	-0.05733	0.00464	0.24846	0.10105	0.08418	-0.08112	-0.01172	0.07964	0.07265	0.11871	-0.03403	-0.02695	-0.01798	-0.17133	-0.01888	-0.08875	0.1255	0.09099	-0.1946	-0.1392	0.13883	-0.00398	0.05388	-0.08142	-0.0746	0.07795	0.07486	0.06784	-0.02688	-0.06383	-0.02997	0.04065	-0.03435	-0.00282	0.14026	-0.12082	0.1316	-0.0353	-0.16358	-0.01354	-0.17618	0.00512	0.0154	-0.11212	0.01104	-0.11391	0.10353
s173	0.0122	0.19591	0.07495	0.35829	-0.55842	-0.31619	-0.0386	0.07281	-0.07435	-0.10137	0.06182	-0.03923	0.00703	0.01669	0.28119	0.50465	0.16382	0.05903	0.31673	0.0006	0.08625	-0.13331	-0.34716	0.00439	0.11768	0.05851	0.1093	0.15592	0.06615	0.001	0.21411	0.28453	0.22225	-0.15301	0.32576	0.00706	-0.04361	0.07396	-0.04081	0.00346	0.26661	0.16706	0.22931	0.1584	-0.07977	0.18332	0.1814	-0.01221	-0.27112
s174	0.04196	0.11402	-0.07963	0.01979	0.20138	-0.06613	-0.04412	-0.08091	-0.05028	-0.04036	0.16849	0.01838	0.07019	0.04772	-0.03744	-0.10029	0.12341	0.03112	-0.03054	0.11766	-0.1409	-0.01356	-0.09355	-0.06225	0.1202	0.03514	-0.00105	-0.02364	0.10678	0.05594	0.04289	-0.05005	-0.05538	0.02603	-0.06132	0.09171	0.03587	0.02364	0.19783	0.0284	-0.15259	-0.05187	-0.03738	0.03968	-0.02143	-0.14315	-0.01267	-0.03115	0.10559
s175	-0.31551	-0.03476	0.11112	-0.19242	-0.02116	0.02692	0.20922	0.38607	-0.124	0.04198	-0.2755	-0.10791	-0.04497	0.02961	-0.14897	0.12835	-0.34232	-0.14662	-0.09132	0.1399	0.36181	-0.07668	0.05601	0.12161	-0.20569	0.00071	-0.05513	-0.13508	-0.06079	-0.17364	-0.42745	-0.13289	-0.212	0.00387	-0.22247	-0.19232	-0.31129	-0.07455	-0.21678	-0.22399	-0.09504	0.04228	0.0646	-0.32415	0.08376	0.04803	-0.10777	0.15339	0.01442
s176	-0.03446	0.01599	0.00104	-0.11557	0.06088	0.06068	-0.07599	-0.05063	0.0772	0.01849	0.03618	-0.14198	0.0038	-0.0523	0.12746	0.02851	-0.04876	-0.11327	0.07374	-0.099	0.09509	-0.2313	-0.00525	0.02647	-0.02619	0.10762	0.0662	-0.01994	-0.13648	0.05552	0.19096	0.07711	0.01509	0.15691	0.03788	0.03338	0.10372	-0.01188	0.14436	0.05009	0.00303	-0.01545	0.05475	0.09419	-0.20052	0.05255	0.01573	0.1308	0.01754
s177	0.10916	0.00253	0.02029	0.05887	0.16951	0.04007	-0.00594	-0.16415	0.00458	-0.02853	0.11391	0.11537	0.10336	-0.00639	0.05326	-0.10975	0.0065	0.01277	0.00296	0.06065	0.04953	0.01827	-0.05081	-0.00632	0.08954	0.00826	0.13264	-0.02583	0.05354	-0.00571	0.05432	-0.14214	-0.05081	-0.13208	-0.00637	0.07254	0.17173	0.10081	0.02072	0.01385	-0.05513	-0.02283	-0.01362	0.06326	0.03969	-0.08427	-0.12021	-0.00143	0.05028
s178	-0.08021	0.02045	0.02019	-0.02899	0.16651	0.06239	-0.00071	-0.02958	-0.06991	0.00197	0.05255	0.18098	0.17531	0.01601	-0.08161	-0.24118	-0.03818	-0.09292	-0.09639	-0.03392	0.10174	-0.00829	0.04428	0.03792	0.01454	-0.03173	0.03885	0.02723	0.05274	0.0516	-0.18316	-0.24748	-0.11254	0.11041	-0.18116	-0.01398	0.14293	-0.00901	0.20337	0.03077	-0.21544	-0.15163	-0.1351	0.00667	0.0007	-0.12727	0.01814	-0.06388	0.16873
s179	-0.09849	0.07143	-0.04481	-0.01923	0.17533	0.05533	0.0221	-0.07127	-0.05131	-0.02848	0.026	0.04973	0.12689	-0.02882	-0.01912	-0.14476	-0.02672	0.03564	0.11047	0.05559	-0.23258	-0.19879	0.14044	0.03649	0.00073	0.03264	0.00687	0.05458	-0.06809	0.02223	-0.0913	-0.03282	-0.0842	-0.09457	-0.07928	0.01516	0.07969	-0.00463	0.07987	-0.02688	-0.14371	0.01528	0.02342	-0.03669	0.08618	0.01667	0.00831	-0.00213	0.08324
s180	-0.01712	-0.00195	-0.08167	-0.02785	0.16219	0.12055	0.00519	-0.07991	-0.01251	0.08851	0.05024	-0.11443	0.1956	0.00438	0.01102	-0.20889	-0.01831	0.04959	-0.24832	0.00764	0.02541	0.2586	0.0437	0.02069	-0.08809	0.01676	0.00043	-0.02117	-0.13996	0.08449	0.06597	-0.09939	-0.05597	-0.08034	-0.05904	0.00406	0.06795	0.04359	0.15014	0.00158	-0.16239	-0.07181	-0.09313	-0.1033	-0.10603	-0.14665	-0.02777	-0.04016	0.19367
s181	-0.15946	-0.00999	-0.03599	-0.03	0.04957	0.06035	0.09095	-0.00883	-0.09491	0.04582	0.08086	0.01215	-0.0099	0.09939	-0.17577	-0.05053	-0.0832	-0.07781	-0.04444	0.02669	-0.04922	-0.0668	0.02492	0.0341	0.01675	0.0423	0.1788	-0.09314	-0.12179	0.00083	-0.19638	-0.19657	-0.2382	0.07675	-0.22227	-0.06792	0.07296	-0.06074	0.11207	-0.02603	-0.31452	-0.15537	-0.09448	-0.08552	0.13947	-0.17823	-0.01937	0.01137	0.00976
s182	0.02457	-0.02093	-0.02371	0.07074	0.14502	0.15185	-0.02963	0.02399	0.03735	-0.03069	0.1135	0.0303	-0.0498	0.02099	0.08964	-0.12835	0.02482	0.03222	0.00765	-0.02257	-0.14604	-0.0212	0.03835	-0.07999	0.10209	-0.07673	0.00927	-0.01261	-0.03606	0.12211	-0.00791	-0.04761	-0.12472	-0.01222	-0.04618	0.12172	0.18261	0.08435	-0.04384	0.11132	-0.03673	-0.02265	-0.07254	0.02273	0.06024	-0.04806	0.0491	-0.02373	0.03285
s183	-0.00095	-0.03763	0.03948	0.08647	0.12393	-0.05672	0.05435	-0.11528	0.01148	0.00092	0.10602	0.00277	-0.00398	0.02295	0.0551	-0.09912	-0.00376	-0.1005	-0.04437	0.00928	0.03938	0.15822	0.09146	-0.01096	0.00299	-0.04583	0.1461	0.09916	-0.02422	0.08673	0.18793	-0.03242	0.04103	-0.18518	0.13202	0.00979	0.0375	0.02177	0.05969	-0.05529	0.07959	0.07531	-0.12069	0.07473	-0.06451	-0.04569	-0.05634	-0.01114	-0.02467
s184	-0.12075	0.06967	0.0907	-0.05669	0.14504	0.10398	0.16276	-0.04346	0.04017	-0.02845	0.01886	0.00342	-0.19489	-0.0323	-0.02739	-0.01678	-0.06882	-0.03308	0.04166	0.02649	0.04792	-0.07627	0.05213	0.07399	-0.03021	0.02239	-0.01621	0.02463	-0.12062	-0.02425	-0.10682	-0.06974	-0.03427	-0.06086	0.09858	-0.07404	0.16981	-0.01058	0.17913	0.10103	-0.07453	0.00831	-0.09572	-0.05205	-0.06833	-0.05305	-0.10513	0.05386	0.09179
s185	-0.24067	-0.01037	4e-05	0.04987	0.14728	0.09649	0.0058	0.1021	-0.1271	-0.05448	0.10974	0.2392	0.27975	0.2221	-0.28363	-0.147	-0.21215	0.003	-0.13033	0.09966	-0.00733	-0.01765	0.18006	-0.12359	-0.10646	0.03359	0.01118	-0.01373	-0.06375	-0.18867	-0.09596	-0.24526	-0.15047	-0.11022	-0.19485	0.06598	0.0827	-0.04071	0.16785	-0.1019	-0.13683	-0.09813	-0.18075	-0.08653	0.0858	-0.13156	-0.1073	-0.08289	0.1854
s186	-0.39674	-0.03275	0.18997	-0.10581	0.0568	-0.04033	0.12445	0.49789	-0.10576	-0.02948	-0.37691	0.19193	0.00206	0.15698	-0.19435	0.04886	-0.39102	0.11342	0.01478	-0.02899	0.34256	0.18551	0.12568	-0.0024	-0.06801	0.03638	0.05555	-0.05429	0.12033	-0.27838	-0.06062	-0.13811	-0.18796	-0.10683	-0.09201	0.00789	-0.2599	-0.02403	0.02349	-0.27923	-0.02447	-0.00933	-0.02005	-0.26766	-0.11042	-0.06048	-0.0909	-0.18261	0.15997
s187	0.01749	-0.04328	-0.06693	-0.07528	-0.28327	-0.0769	0.07824	-0.0939	-0.07705	0.00179	-0.10919	-0.20934	-0.08724	0.05961	0.11741	0.41394	0.11095	-0.03637	0.07856	0.10302	0.1703	0.01492	-0.05302	-0.08013	0.0103	0.0293	0.13465	-0.00675	-0.13282	0.05214	-0.05151	-0.01143	-0.01815	0.17978	-0.09549	-0.10102	-0.0059	-0.06401	0.05454	0.05202	-0.00996	-0.08596	0.17516	-0.00325	-0.07663	0.03804	0.06937	0.10555	-0.13783
s188	-0.07951	0.12673	0.01899	-0.05861	0.11674	0.03001	0.01973	-0.04969	-0.10818	0.00368	0.1242	0.15801	0.03184	0.06402	-0.0388	-0.10165	-0.06824	-0.04387	-0.06132	-0.00876	-0.07036	0.03189	0.04597	0.07128	-0.03016	-0.13234	-0.08733	0.05663	0.00407	-0.10447	-0.0336	-0.10218	-0.02608	0.02412	0.03169	-0.03269	0.12101	0.05052	0.22558	0.03149	-0.09115	-0.03126	-0.03858	-0.05739	0.02264	-0.08183	-0.01478	-0.03378	0.09216
s189	-0.01235	0.01459	-0.018	-0.0215	0.05253	0.10089	0.10067	0.00117	-0.03667	-0.00343	-0.0424	0.14928	0.13144	0.04096	-0.04984	-0.10709	0.00615	-0.07101	0.009	-0.00792	0.00643	0.06184	0.09288	-0.03324	-0.07694	-0.05436	-0.03376	-0.07276	0.08081	-0.00406	-0.1255	-0.17485	-0.16595	-0.02974	-0.09614	-0.02649	0.08716	0.01564	0.05979	-0.02174	-0.17953	-0.15371	-0.11847	0.08727	0.12603	-0.12655	-0.01561	-0.01203	0.05473
s190	-0.31054	0.03424	0.03691	-0.10025	0.07417	0.0094	0.08972	0.25312	-0.2318	-0.0196	-0.04028	-0.05232	0.07123	0.05673	-0.21549	-0.17016	-0.22945	0.02691	-0.04166	-0.04273	0.00288	-0.15125	-0.00608	0.04053	-0.0181	-0.08192	-0.07627	-0.06932	0.00236	-0.16021	-0.29342	-0.27996	-0.22459	-0.07845	-0.18828	-0.0629	-0.08584	0.07183	0.13663	-0.22811	-0.28054	-0.02569	-0.16335	-0.23282	0.07579	0.01629	-0.11307	0.02253	0.10518
s191	-0.34553	-0.08296	0.16661	-0.04958	-0.00461	-0.23436	0.24513	0.43743	-0.07228	0.01935	-0.35996	0.03089	-0.13987	0.17823	-0.2484	-0.05499	-0.39076	-0.15302	-0.01728	0.04406	0.26133	0.15062	0.07699	-0.01606	-0.05887	0.08112	-0.11521	-0.0408	0.00358	-0.06393	-0.26889	-0.27648	-0.17917	0.05613	-0.13471	-0.01337	-0.09815	-0.05034	-0.00554	-0.23289	-0.14517	-0.12226	0.15496	-0.2846	0.00919	0.00433	-0.13937	-0.00365	0.04476
s192	0.13095	0.00338	-0.02537	0.38547	-0.40891	-0.20418	-0.00787	-0.00102	0.21404	0.05427	-0.03466	-0.02334	0.06656	0.00058	0.16989	0.38773	0.14056	0.04261	0.29742	-0.01295	0.0433	0.0902	-0.21451	-0.05626	0.12926	0.17409	0.03965	0.05956	-0.01826	0.03129	0.11784	0.24266	0.09878	-0.00799	0.2417	0.028	-0.13479	0.04856	-0.15395	0.14879	0.21661	0.14135	0.163	0.1252	0.01351	0.17424	0.13108	0.12197	-0.19459
s193	-0.05236	0.03386	0.00807	0.05186	0.07626	-0.0007	-0.0992	0.06054	-0.06105	-0.09152	0.0479	0.06681	0.18408	0.0005	-0.05289	-0.11359	-0.07535	-0.02777	-0.05545	0.00155	-0.05563	-0.16335	0.09597	-0.04737	-0.00679	-0.06602	0.10493	-0.13899	0.06061	0.05912	0.00787	-0.10806	-0.06807	-0.00846	-0.04353	-0.09314	0.06713	0.04878	0.0301	-0.01971	-0.12801	-0.00912	-0.23377	-0.07493	0.08623	0.01598	-0.07573	0.00328	0.07764
s194	-0.04415	0.12579	0.06857	-0.00027	0.04022	0.05786	0.1062	0.03013	-0.03865	-0.02871	0.16658	0.13277	0.06393	-0.03322	-0.09232	-0.15017	-0.11518	-0.02752	-0.10825	0.10543	-0.02443	-0.12133	0.10634	-0.04058	-0.08124	-0.13181	0.04551	0.05924	0.02155	-0.10592	-0.12959	-0.13428	-0.09543	-0.10936	-0.06399	0.01204	0.08025	-0.0258	0.0709	-0.05754	-0.13131	-0.00288	-0.21324	-0.10762	0.09768	-0.0484	-0.08329	-0.13009	0.13235
s195	-0.17908	0.0018	0.11174	-0.09647	0.0696	0.02306	-0.03319	0.24282	-0.10975	0.0684	-0.04221	-0.01782	0.02925	0.10162	-0.24931	0.02177	-0.2	-0.04616	-0.17396	-0.05031	0.15974	0.0857	0.22003	0.0967	-0.13585	-0.11746	-0.05327	-0.15061	-0.04453	-0.19825	-0.24861	-0.18772	-0.15762	-0.04566	-0.14585	-0.00246	-0.12947	-0.02748	-0.12	-0.17745	-0.25917	-0.14168	-0.03711	-0.16055	0.11262	-0.05088	-0.05247	0.09894	0.09368
s196	-0.07476	-0.02229	0.04332	-0.12196	0.12799	0.1033	0.06209	0.08785	-0.07131	-0.07431	-0.01527	0.06572	0.03934	0.12792	-0.10369	-0.13304	-0.04105	0.02384	0.02189	-0.0327	0.01483	-0.02416	0.10447	0.06674	-0.09285	0.04577	0.0265	-0.04932	0.01599	-0.0082	-0.06779	-0.04892	-0.14505	0.02925	-0.00703	-0.00205	0.0817	-0.04277	0.10891	-0.16689	-0.11871	-0.0233	-0.1273	-0.04843	-0.02877	-0.19446	-0.10283	-0.00253	0.01988
s197	-0.02214	0.08122	0.04213	0.02583	0.19593	0.15069	0.12482	-0.09023	0.0815	0.01609	0.19405	-0.06244	0.09737	0.02026	0.07742	-0.12916	0.10716	0.05118	-0.03803	-0.04509	-0.04564	-0.16901	-0.00179	0.11445	-0.01326	-0.05473	0.14657	-0.03363	-0.02802	0.07451	0.05043	0.01174	0.01839	0.00574	-0.0239	0.19444	0.11432	0.03863	0.20626	0.01133	-0.04954	-0.05782	-0.08468	0.08249	0.1221	-0.01769	-0.0161	0.02705	0.07117
s198	0.09809	0.09872	0.05268	0.41185	-0.45637	-0.14221	0.0045	-0.04727	-0.0335	0.0159	-0.00378	0.01014	-0.09412	-0.05646	0.21421	0.50438	0.15638	0.07709	0.3293	-0.03278	0.03489	-0.07184	-0.31237	-0.00493	0.1456	0.14139	0.17805	0.12302	0.15735	0.10458	0.15501	0.26277	0.2486	0.07731	0.2873	0.0683	-0.10772	0.03123	-0.00783	0.199	0.33876	0.16412	0.24607	0.21039	-0.09298	0.1767	0.13842	0.06466	-0.23354
s199	-0.1704	0.04764	-0.0195	-0.1182	0.19656	0.05584	0.08095	0.08373	-0.19096	0.07884	-0.07202	0.14983	0.13492	0.08521	-0.28454	-0.15751	-0.09754	-0.0606	0.03471	0.10571	-0.05839	0.08004	0.2131	-0.05795	-0.03344	-0.0904	-0.03123	-0.10842	-0.01389	-0.01081	-0.17961	-0.11983	-0.14655	-0.06355	-0.17655	0.01514	0.05439	-0.07039	0.02208	-0.1746	-0.04719	-0.05034	-0.22349	-0.10963	-0.10098	-0.07277	-0.07539	-0.04816	0.11931
s200	-0.17188	0.15419	0.00953	-0.05037	0.24719	0.07074	-0.0037	0.12232	0.01659	0.04393	-0.00767	-0.00602	0.09461	-0.0142	-0.03201	-0.20631	-0.18901	-0.09633	0.01924	-0.0235	0.10122	0.03656	0.09308	-0.01394	-0.10301	-0.09786	0.03864	-0.0413	0.15541	-0.00719	-0.20438	-0.16606	-0.21203	-0.07735	-0.27088	0.03913	-0.00474	0.04522	0.16584	-0.1709	-0.22184	-0.05248	-0.11354	-0.10423	-0.00353	-0.1972	-0.04138	-0.24353	0.02394
s201	-0.03756	0.0727	0.0241	-0.03991	0.06874	0.09587	0.01848	-0.07735	0.05242	0.03572	0.05449	0.02681	0.14084	-0.05607	-0.03148	-0.12216	-0.05774	-0.02188	-0.10087	0.05782	-0.07861	-0.01428	0.02414	-0.11368	0.01359	-0.03795	0.04193	-0.02415	0.01635	0.10149	-0.05086	-0.17725	-0.07567	0.10997	-0.11492	0.0845	0.15239	0.04304	0.01955	-0.10823	-0.04241	-0.1273	-0.10339	-0.04345	-0.03549	0.00357	-0.10553	0.07793	0.07132
s202	-0.06636	0.03347	-0.06631	-0.06493	0.17104	0.0298	0.01785	0.01717	-0.03987	0.01856	-0.05547	0.10871	-0.01886	0.04144	0.0173	-0.15867	0.00122	-0.05397	-0.0417	-0.06062	-0.11041	-0.04347	0.03832	-0.035	-0.04367	-0.06893	0.00531	0.00118	-0.08079	-0.008	0.01857	-0.06909	-0.00432	-0.05439	-0.10307	0.00062	0.13841	-0.03284	0.00268	0.01162	-0.06882	0.03765	-0.12286	0.00153	-0.02691	-0.16094	0.0024	0.03023	0.07959
s203	-0.09248	-0.04965	-0.00767	0.04518	0.1248	0.05275	-0.01923	-0.02474	-0.05426	-0.03833	0.00439	0.02982	-0.0925	0.01949	-0.05335	-0.06007	-0.03925	-0.04401	0.0988	0.11281	-0.1608	-0.00735	0.02056	-0.00691	0.04062	-0.02615	-0.02792	0.03182	0.02813	0.11544	-0.03671	-0.18248	-0.07914	0.05357	-0.12849	0.12691	0.12696	0.07849	0.19815	0.00056	-0.10676	-0.09321	-0.14604	-0.03162	-0.08392	-0.06876	-0.05125	-0.07065	0.03298
s204	-0.31534	0.12459	0.11733	-0.0716	0.06424	-0.08274	0.00797	0.31382	-0.07954	0.0496	-0.27211	0.13632	0.06828	0.08493	-0.17443	-0.0003	-0.24827	-0.04658	0.03811	0.00193	0.30434	0.0206	0.03512	0.13928	-0.0525	-0.01024	0.24804	-0.01422	-0.05947	-0.13223	-0.05307	-0.12651	-0.0724	-0.10093	-0.03236	-0.13682	-0.00556	-0.08715	-0.06206	-0.16723	0.01723	-0.04983	-0.0509	-0.25621	-0.01157	0.03446	-0.04426	-0.06789	0.03738
s205	-0.11326	0.01662	-0.03131	-0.12377	0.21461	0.16801	0.09497	-0.035	-0.03222	-0.00687	0.06449	0.18908	0.01774	0.14102	-0.16067	-0.25972	-0.22198	0.00789	-0.05804	-0.02446	-0.02927	-0.03766	0.17709	-0.02528	0.02678	-0.01911	-0.11414	-0.06636	0.00285	0.0209	-0.10635	-0.29238	-0.13939	0.02452	-0.16216	0.03923	0.10772	0.01532	0.00463	-0.14305	-0.27044	-0.1668	-0.19007	-0.06838	0.10092	-0.21675	-0.04024	-0.09404	0.08694
s206	-0.13169	0.02064	-0.0134	-0.05182	0.15014	0.06418	0.07442	0.0503	-0.05892	0.00266	-0.0504	0.21566	0.09885	0.02112	-0.16191	-0.17828	-0.17572	-0.09112	-0.09611	0.13511	-0.07859	-0.10044	0.11141	-0.03548	0.12391	-0.00792	0.00128	-0.12937	7e-05	-0.13475	-0.15485	-0.218	-0.16453	-0.03129	-0.20732	-0.01572	-0.02725	0.01613	0.10949	-0.0699	-0.15035	-0.14694	-0.13001	-0.0962	0.05698	0.00259	0.03304	-0.01268	0.1665
s207	0.06361	0.05569	0.01815	-0.05852	0.10983	0.17417	0.11701	0.04266	-0.03598	0.03926	0.04165	0.17028	0.00766	-0.08072	-0.05925	-0.19536	0.02481	-0.06918	-0.10036	-0.12093	-0.07046	0.2019	0.02869	-0.04746	0.00492	-0.04657	0.01238	-0.01309	0.03449	0.05673	0.11426	0.06836	0.03707	0.09465	0.11505	-0.02309	0.16314	-0.0331	0.10387	-0.07693	-0.0546	-0.06177	-0.05733	-0.0271	0.00519	-0.00416	0.10031	-0.14111	0.06415
s208	-0.04873	0.05052	-0.02423	-0.01418	0.10025	0.02787	-0.01853	-0.00829	0.09949	0.01537	-0.00255	-0.04665	-0.03415	-0.00784	-0.02028	-0.02289	0.01182	0.0312	-0.0812	0.04433	0.02957	-0.05056	-0.00462	0.01078	0.0237	-0.01565	0.01726	0.05589	-0.01596	-0.0182	0.00577	-0.09001	-0.10426	-0.0301	-0.07237	-0.0378	0.10797	-0.05967	0.16023	0.05299	-0.17242	-0.05218	-0.02511	0.0307	0.06203	-0.15886	0.03382	-0.12151	0.02321
s209	0.04542	0.09696	-0.11879	-0.07805	0.17837	0.18773	0.04575	0.03914	-0.03703	-0.03162	0.08752	0.05776	0.00819	0.01379	-0.0888	-0.13861	0.017	-0.00901	-0.01548	-0.01479	-0.00113	-0.0631	-0.07972	-0.01581	-0.00764	-0.04269	0.08912	-0.03378	-0.07712	0.06136	-0.13149	-0.08471	0.0242	0.02134	-0.03657	0.04304	0.19226	0.06004	0.1751	-0.06107	-0.18166	-0.10601	-0.14991	-0.02178	-0.00909	-0.15881	-0.03928	0.01324	0.06747
s210	0.03079	-0.01549	-0.02	0.09786	0.15306	0.13176	0.00291	-0.1089	0.0574	0.05507	0.04189	0.07583	-0.15271	-0.0303	-0.01318	-0.01517	0.12057	-0.04157	0.06134	0.10585	-0.17741	0.09578	0.02598	0.06602	0.04362	-0.04717	0.0658	-0.02469	0.02301	0.19324	0.10763	0.00399	0.01337	-0.01199	0.21564	0.02911	0.00637	-0.04479	0.11623	-0.04198	0.02434	-0.03189	-0.05121	0.0251	0.01541	-0.03998	-0.06252	-0.01536	0.11318
s211	-0.08736	0.04306	0.00627	0.05859	0.11127	0.10662	-0.05175	0.06985	-0.11926	-0.04619	0.16249	0.1026	-0.01431	0.07725	-0.08237	-0.19039	-0.04447	0.03806	-0.0504	0.065	0.01403	0.02341	0.03403	-0.05246	-0.00164	-0.01097	0.08965	0.03835	0.1126	0.03503	-0.04184	-0.18364	-0.13053	-0.10857	-0.12397	0.03625	0.13745	0.0609	0.15343	0.01932	-0.10427	-0.10523	-0.05803	-0.00494	-0.02075	-0.17825	0.07398	-0.05169	0.06999
s212	-0.1261	0.01612	0.08972	-0.03126	0.09566	-0.0609	-0.05013	0.11947	-0.13733	0.03374	0.0313	0.17935	-0.06976	0.10126	-0.09143	-0.18294	-0.12597	0.08669	-0.05335	0.14177	0.01337	0.143	-0.03351	-0.10604	0.03909	-0.0698	0.01221	-0.04473	0.01433	-0.08229	-0.05591	-0.22249	-0.13299	-0.07693	-0.18714	0.08835	0.13386	0.0238	0.07701	-0.14548	-0.21705	-0.144	0.02131	0.01244	0.01855	-0.08695	-0.01526	-0.12728	0.07612
s213	-0.10512	-0.01653	0.01937	-0.01355	0.06128	0.11396	0.01333	0.01733	-0.06506	-0.06083	0.0108	0.18236	0.02315	0.11593	-0.02909	-0.16127	-0.09617	0.0002	-0.01146	0.09251	-0.08183	-0.01363	0.03454	-0.03938	-0.00033	-0.08093	0.00593	-0.06747	0.07212	0.03448	-0.06629	-0.20281	-0.12669	-0.01869	-0.09303	0.07609	0.0876	0.01125	0.14795	-0.05029	-0.14444	-0.12094	-0.11742	0.01178	0.20824	-0.07703	0.01345	-0.03585	0.02608
s214	-0.03464	0.12808	0.00707	-0.13853	0.20043	0.03468	0.07694	0.01421	0.00214	-0.00104	0.05529	0.10755	0.08667	0.02183	-0.06472	-0.17154	0.09844	-0.00552	-0.09883	-0.01568	-0.04735	-0.13537	0.02499	-0.13023	0.0228	-0.11835	-0.0688	0.00576	0.01978	-0.06773	-0.06428	-0.13761	-0.00267	-0.04835	-0.00537	0.07794	0.03445	-0.06875	-0.07069	-0.06724	-0.02306	-0.08221	-0.09048	-0.03881	-0.0636	-0.07997	-0.01513	-0.02664	0.11696
s215	-0.28108	0.01845	0.05147	0.02476	0.19357	0.02876	0.03627	0.09563	-0.13469	-0.02668	0.11339	0.26902	0.33604	0.18892	-0.27829	-0.17174	-0.18185	-0.01217	-0.02655	0.08182	0.04703	-0.09655	0.14655	-0.08541	-0.07979	-0.00747	0.11302	0.00626	-0.03288	-0.18145	-0.16059	-0.23089	-0.16505	-0.08953	-0.20836	0.02211	0.07821	-0.02159	0.26115	-0.1019	-0.16948	-0.08747	-0.15278	-0.13424	0.0235	-0.18778	-0.0824	-0.09971	0.18764
s216	0.28062	0.05116	-0.00482	-0.05225	0.22416	0.12964	0.01393	-0.19422	-0.12201	0.02334	0.14076	-0.08589	-0.19826	-0.08276	-0.00938	-0.16049	0.09725	-0.12533	-0.09785	-0.07016	-0.09283	-0.15351	-0.04833	0.05831	0.05102	-0.02478	-0.04578	-0.0785	0.0177	0.08317	0.13832	0.17895	0.16432	0.12508	0.19172	0.02414	0.0873	0.07493	0.02262	0.1077	0.13398	0.01606	-0.05758	0.15313	-0.03254	-0.00381	0.04051	0.03442	0.20772
s217	0.0482	0.11154	-0.05629	-0.06072	0.14888	0.0286	-0.02278	-0.08181	0.04282	0.02581	-0.02	0.01835	0.10371	-0.02493	-0.06535	-0.14421	-0.00034	-0.03715	0.02946	-0.04372	-0.07089	0.01624	0.13386	-0.0201	-0.01038	0.0064	-0.02073	-0.00689	-0.00863	-0.00026	-0.02781	0.02293	-0.04444	0.00058	-0.0839	0.10647	0.01375	-0.02125	0.00227	0.00861	-0.11661	-0.11858	0.04958	0.10076	0.01888	-0.06551	0.04671	0.02037	0.07098
s218	-0.21627	-0.03902	0.12019	-0.16386	0.17237	0.01372	0.03559	0.07049	0.01841	0.00021	0.09983	-0.06901	-0.17633	0.16709	-0.03049	-0.06895	-0.23075	-0.15413	-0.11279	0.04484	0.1928	0.18151	-0.00168	0.08289	-0.09877	-0.06955	-0.07467	-0.10215	-0.06129	-0.04061	-0.10587	-0.34341	-0.20848	0.04817	-0.25168	-0.07043	0.04781	-0.07316	-0.04653	-0.1324	-0.20686	-0.0789	0.0454	-0.18593	-0.02103	0.13889	-0.12355	-0.01484	0.30021
s219	-0.30298	0.09939	0.12212	-0.12663	0.20485	-0.22707	0.00775	0.37832	-0.09033	-0.02084	-0.22002	-0.00591	0.04485	0.05664	-0.1775	-0.03858	-0.36942	-0.01916	-0.0574	-0.08301	0.19293	0.0102	0.00193	-0.00644	-0.01108	-0.0384	0.25166	0.07777	-0.02578	-0.10683	-0.07369	-0.13362	-0.17545	-0.03276	-0.11419	-0.0022	-0.08919	-0.02805	-0.20462	-0.05921	-0.02308	-0.02314	-0.03156	-0.20963	0.00951	-0.01697	-0.01343	-0.01642	0.09867
s220	-0.06865	0.00829	0.0202	-0.10171	0.2587	0.03998	0.06854	-0.06163	-0.01967	0.00291	0.02512	-0.08298	0.00642	0.01648	0.00951	-0.10733	-0.05249	-0.09925	-0.10848	-0.13287	-0.06822	-0.08086	0.20449	-0.00908	-0.15074	0.00059	0.24362	-0.0368	-0.05678	0.04276	-0.08638	-0.05042	-0.16484	0.03541	-0.09046	0.07161	0.17476	0.07647	0.18329	-0.05283	-0.13125	-0.14297	-0.11168	-0.08388	0.08427	-0.02073	-0.06688	-0.05901	0.08806
s221	-0.02871	-0.02722	-0.01844	-0.16846	0.15785	0.02442	-0.10576	-0.01145	-0.0574	-0.00608	0.04954	0.12599	-0.05551	0.07394	-0.16851	-0.12	-0.05927	-0.03351	-0.17412	0.06741	-0.05481	0.01465	-0.09952	-0.03227	0.04587	-0.00245	0.00812	-0.02262	0.02365	-0.05115	-0.16405	-0.18044	-0.07296	0.00098	-0.11405	-0.0064	0.04667	0.00024	0.07311	-0.11263	-0.17144	-0.16307	-0.04504	0.0789	0.0024	-0.10535	0.01767	-0.00054	0.04597
s222	0.01379	0.02356	-0.06639	-0.01117	0.07736	0.10719	-0.0453	-0.07367	-0.09115	-0.07678	0.1018	0.02699	-0.04894	-0.00871	-0.10415	-0.13076	0.04491	0.06105	0.03931	0.04173	0.01031	-0.01743	0.02578	0.03133	0.01163	-0.02327	0.01925	-0.06837	-0.11371	-0.00825	-0.01691	-0.13482	-0.0277	-0.02408	-0.00522	-0.10133	0.09741	-0.09071	0.03003	0.00761	-0.04286	-0.03742	-0.11373	0.10382	-0.01054	-0.12835	-0.01346	-0.14724	0.04879
s223	-0.11848	-0.00846	-0.0461	-0.06107	0.13675	-0.03209	-0.03404	-0.01429	0.03315	-0.01734	-0.10345	0.00673	0.29273	0.09524	-0.12185	-0.13406	-0.15999	0.08132	-0.12187	0.06798	-0.03822	-0.17453	0.22169	0.06764	-0.01003	0.03913	-0.01272	0.06854	0.00021	-0.03731	-0.15286	-0.19673	-0.08609	0.02239	-0.17343	0.02234	0.03828	0.00425	-0.00189	0.01423	-0.0933	0.00174	-0.12139	-0.12874	0.02075	-0.05915	-0.09311	0.0849	0.08094
s224	-0.04051	-0.02632	0.08567	-0.07922	-0.3337	-0.05862	-0.0771	0.02981	-0.03599	-0.0162	-0.03483	-0.13688	-0.13409	-0.01422	-0.01156	0.49987	0.08965	-0.10904	-0.07715	-0.01137	0.13222	-0.07467	0.14586	0.0212	-0.04065	0.08105	-0.14323	0.04936	-0.07285	-0.05401	-0.16778	0.02838	-0.05778	0.07663	-0.07235	-0.11734	-0.16706	-0.02855	-0.16487	0.06444	0.04825	-0.0073	0.00196	0.08166	0.08351	0.09443	0.10273	0.11645	-0.30158
s225	-0.06515	0.03332	-0.11053	-0.03173	0.10593	0.1106	0.01364	0.00064	-0.05463	0.0632	-0.06894	0.05396	0.20596	0.1178	-0.03663	-0.19841	-0.01021	-0.02758	0.00866	0.02242	-0.0808	-0.07091	-0.01468	-0.02476	0.01535	-0.05072	-0.16696	-0.11384	0.09412	0.10195	0.04564	-0.14309	-0.14526	-0.0553	-0.06731	0.03546	0.13085	-0.05907	-0.03548	-0.13456	-0.2176	-0.1201	-0.05262	0.00857	0.00724	-0.13775	-0.1307	0.03564	0.11363
s226	0.1483	0.00713	-0.12216	-0.03418	0.13928	0.13208	0.01647	-0.03489	-0.02977	0.05489	0.02029	-0.03487	0.21056	-0.09649	-0.04947	-0.20193	-0.06157	-0.05167	-0.06448	0.10163	-0.12661	-0.02744	0.0308	-0.01224	0.12838	-0.05913	0.03861	0.00674	0.01483	0.02967	-0.07469	-0.13043	-0.05825	0.05333	-0.04101	0.04263	0.10832	0.09007	-0.10271	-0.02272	-0.16297	-0.11166	-0.04593	0.05741	0.10378	-0.0572	-0.00435	-0.03603	-0.0369
s227	0.00085	-0.02807	-0.10974	-0.01187	0.11619	0.10412	0.00065	0.00589	0.11203	-0.003	0.01484	0.0041	0.21203	0.04417	-0.05427	-0.09451	0.02142	-0.06315	-0.06896	0.07095	-0.1462	-0.10703	0.08977	-0.03083	-0.04643	-0.05772	0.03401	-0.07294	0.05433	0.02838	-0.14893	-0.06002	-0.14261	0.07001	-0.13861	-0.00894	0.03295	-0.08134	0.15083	0.02121	-0.16358	-0.01092	0.00202	-0.07372	0.0935	-0.09779	0.06531	-0.08456	-0.0782
s228	-0.05107	0.06613	-0.05807	-0.04534	0.23011	0.07596	-0.0552	0.01722	0.03301	-0.00994	-0.0475	-0.00317	0.155	0.07957	-0.03606	-0.16303	-0.12738	-0.06995	0.04754	0.03315	0.032	-0.0537	0.15882	0.05159	0.02258	0.02547	0.02229	-0.01969	-0.05036	0.02839	-0.04736	-0.15204	-0.06488	-0.01227	-0.09343	0.02287	0.20699	-0.05873	0.24209	-0.08756	-0.16391	-0.08218	-0.06831	-0.08675	0.00099	-0.15688	-0.1095	-0.03922	0.11241
s229	-0.14384	0.0824	-0.02181	0.04552	0.15995	0.08263	-0.01495	0.01667	-0.00363	-0.02064	-0.07306	-0.04488	0.18565	-0.02928	-0.009	-0.18092	-0.09254	-0.16964	0.06893	0.03232	0.03327	0.0828	0.0887	0.06863	-0.03996	-0.09215	-0.05493	0.0162	0.02629	-0.10203	0.03261	0.04725	-0.02495	-0.10544	-0.00574	0.02982	0.10446	0.07057	0.10873	-0.08471	-0.08061	-0.0362	-0.10943	0.01087	0.02499	0.03891	0.00455	-0.00461	0.21992
s230	0.10706	0.03705	-0.01772	0.56661	-0.48435	-0.35654	-0.00352	0.14906	0.05059	-0.09571	-0.0444	0.10337	-0.07935	-0.07787	0.1887	0.49388	0.26099	0.16944	0.32872	0.1344	0.15033	-0.02477	-0.40628	0.02024	0.02481	0.13793	-0.04453	0.28165	0.24799	0.10674	0.31554	0.35808	0.40859	-0.2629	0.40259	0.02228	-0.25699	-0.02145	-0.0313	0.15413	0.48071	0.35992	0.3903	-0.00216	-0.03499	0.18496	0.19232	-0.02342	-0.22636
s231	-0.08677	0.05213	0.03359	-0.07659	0.10027	0.09798	-0.03025	0.08903	0.06355	-0.05282	0.13522	0.20383	0.19567	-0.04747	-0.13501	-0.14683	0.00709	-0.03004	-0.08039	0.0994	-0.05128	-0.09854	-0.04234	0.14874	0.00863	-0.09021	0.09788	0.12759	0.03829	0.00505	-0.1073	-0.11592	-0.00961	-0.0297	-0.09559	0.15535	0.14266	0.04827	-0.08821	-0.07907	-0.06798	-0.10284	-0.09395	0.04117	0.02992	-0.08341	-0.04216	0.03373	-0.00047
s232	0.00245	-0.07836	-0.03257	0.01558	0.07071	-0.06336	0.08024	-0.10938	0.12194	-0.05142	0.13652	0.01377	0.0531	0.06682	0.02267	-0.23579	0.0434	-0.03842	-0.04812	0.15158	-0.03203	0.1303	-0.00839	0.03897	0.11573	-0.06252	0.01238	0.04901	-0.00709	-0.04826	0.03353	-0.0633	-0.13211	-0.02218	-0.0835	0.06349	0.16806	0.03736	0.07289	-0.07015	-0.17729	-0.18276	0.00613	-0.01032	-0.14241	-0.03754	0.0364	-0.05676	-0.01624
s233	-0.206	0.02265	0.02382	0.08355	0.22992	0.04958	-0.04968	0.06849	-0.2454	0.05176	0.07604	0.15046	0.02703	0.03623	-0.183	-0.14026	-0.13673	-0.04234	-0.06774	0.04637	0.02872	-0.11098	0.1296	-0.00529	0.06063	-0.04805	0.03879	-0.09293	-0.01555	-0.11791	-0.1067	-0.13884	0.00259	-0.10783	-0.06435	-0.00706	0.07575	0.00496	-0.00164	-0.10609	-0.05247	-0.09168	-0.06724	-0.05606	0.10322	-0.16007	-0.06729	-0.04896	0.21288
s234	-0.17039	0.03062	-0.02137	-0.04295	0.22677	-0.01366	0.04345	-0.03041	-0.06152	0.05919	0.06577	0.14094	-0.05096	-0.10675	-0.04348	-0.05906	-0.1013	-0.02393	-0.00475	-0.00795	-0.07101	0.03317	-0.03737	0.0575	-0.00831	0.00197	-0.1694	0.01038	-0.08043	-0.04157	-0.11105	-0.17422	-0.05545	-0.00299	-0.06635	-0.00547	0.02558	0.03986	-0.01861	-0.07743	-0.06881	-0.09476	-0.12729	-0.05708	0.15256	0.03468	-0.01485	-0.0259	-0.02403
s235	-0.31161	-0.06329	0.08661	-0.11485	-0.04127	-0.18754	0.01823	0.40241	-0.11262	0.08489	-0.40185	-0.08497	0.02515	0.10724	-0.25768	0.09264	-0.27904	0.00777	-0.00646	-0.10009	0.32488	0.01994	0.08215	0.05747	-0.08695	0.11738	0.08962	-0.12808	-0.00388	-0.15877	-0.08711	-0.07137	-0.22325	0.02677	-0.15767	-0.01769	-0.11663	0.02061	-0.06445	-0.21105	-0.12416	0.03203	0.03499	-0.2342	0.02162	0.17254	-0.16316	-0.05249	-0.03276
s236	-0.08427	0.03334	-0.03751	-0.07831	0.17136	0.07954	-0.04902	0.02226	-0.08349	-0.05127	0.16879	0.09047	0.07245	0.18586	-0.06455	-0.22553	-0.06425	-0.14764	0.02546	0.06118	-0.09247	-0.09875	0.13483	-0.11414	-0.02263	-0.04761	-0.14345	-0.09669	-0.0569	-0.01599	-0.19383	-0.2066	-0.23629	-0.06408	-0.2408	-0.08727	0.14304	0.00071	0.14275	-0.04236	-0.26484	-0.19668	-0.09071	-0.07957	0.07221	-0.14254	0.0184	-0.07916	0.04473
s237	0.02473	-0.08173	-0.00633	-0.09775	0.17086	0.01583	0.0361	0.04565	-0.03087	-0.01022	0.14429	0.06699	0.1009	0.13084	-0.0358	-0.20838	0.03166	0.03439	-0.0847	0.08734	0.01739	0.13794	0.02321	0.0002	0.07665	-0.06936	-0.07887	-0.01114	0.03885	0.06323	0.15569	-0.14958	-0.05382	-0.07253	0.02605	0.01881	0.23236	-0.0019	0.09286	-0.10327	-0.06182	-0.04663	-0.11875	0.0866	0.01996	-0.08394	-0.02777	-0.09551	0.23839
s238	-0.16994	0.14974	0.03099	-0.18306	0.17045	0.05568	0.02107	0.05648	-0.18747	0.1162	0.0128	0.14574	0.00708	-0.03318	-0.2399	-0.08379	-0.18039	-0.09244	-0.04808	0.02515	-0.02291	-0.0536	-0.00805	0.10732	-0.02473	-0.02326	0.03832	0.03667	0.01259	-0.10965	-0.12023	-0.24353	-0.16642	-0.10461	-0.16829	-0.03849	0.06449	-0.00863	0.40898	-0.16004	-0.24491	-0.11905	-0.17565	-0.01498	0.07539	-0.06222	-0.07753	-0.0007	0.117
s239	0.15647	-0.00764	-0.0938	-0.00991	0.151	0.20294	-0.10832	-0.15502	0.1179	0.09771	0.10259	0.09592	-0.12325	-0.01159	0.01369	-0.21671	0.0631	-0.06686	-0.07721	0.07757	-0.06009	0.07076	0.01204	-0.08519	0.04469	-0.15523	0.11485	-0.01797	-0.05128	0.05839	0.0445	0.00265	0.07131	-0.02806	-0.00614	0.04769	0.09361	0.07313	-0.0249	-0.03848	0.01675	-0.0223	-0.10117	0.14556	0.00422	-0.11255	0.07557	-0.07304	0.00253
s240	0.00593	-0.01368	0.01398	0.01229	-0.02257	0.11302	-0.06836	0.03327	0.0528	-0.06309	0.07331	0.12192	0.00265	0.01353	-0.09683	0.04179	-0.10326	-0.09296	0.13557	0.01285	-0.13577	-0.17077	-0.02207	-0.06459	0.02218	-0.06163	-0.00348	-0.06741	0.02824	0.0195	0.02207	-0.06799	-0.04276	0.00731	-0.01144	0.00792	0.18538	-0.02995	0.17083	-0.0316	-0.05883	0.00403	-0.0427	0.04964	-0.00317	-0.09961	0.06036	0.05941	0.18282
s241	0.0803	-0.0623	0.01402	-0.03276	0.13359	0.09229	-0.1137	-0.02794	-0.11903	-0.10177	0.10583	0.11142	-0.0319	-0.01597	0.04751	-0.25379	-0.0023	0.05131	-0.03437	0.01329	-0.08863	-0.09216	0.04338	0.03773	0.11432	-0.0481	0.02572	-0.09179	-0.02483	-0.07057	0.0309	0.00853	-0.05009	0.00279	-0.0534	0.11164	0.33099	-0.15212	0.04608	-0.01088	0.01372	-0.00891	-0.1109	0.11536	0.14538	-0.11966	-0.0188	0.00177	0.07815
s242	-0.03856	0.0597	-0.00383	0.01013	0.18254	0.01171	0.00837	-0.00073	0.12512	-3e-05	0.05512	0.1859	0.07538	0.09351	-0.1208	-0.09279	-0.12192	0.01697	0.05034	0.05919	-1e-05	0.04849	0.01116	0.0122	0.05734	-0.01066	0.13027	-0.00389	0.04957	0.00076	-0.19735	-0.11889	-0.19309	0.00217	-0.03738	-0.00843	0.16161	-0.03581	0.21738	-0.0482	-0.15162	-0.09522	-0.17165	-0.02453	0.13495	-0.10113	-0.12943	-0.02507	0.08971
s243	-0.0275	0.01992	-0.10566	0.03399	0.03984	0.01884	-0.13849	0.0941	-0.04222	0.01995	-0.00829	0.01323	-0.06442	-0.00231	-0.10753	-0.09727	-0.04736	-0.01601	0.00919	0.06824	0.06994	-0.05849	0.06782	-0.13928	0.02116	-0.08717	0.03879	0.03983	0.07266	-0.0815	0.00988	-0.10396	-0.07111	-0.13611	-0.02059	0.06859	0.15162	0.0062	0.0794	-0.04762	-0.21312	-0.15385	-0.13897	-0.0348	-0.12854	-0.10921	-0.0541	-0.09889	0.07475
s244	0.14328	0.16423	0.0812	0.00842	0.20944	0.11933	-0.02638	-0.06468	0.01956	-0.00362	0.04323	0.07598	0.23081	-0.01659	0.00177	-0.30163	0.09378	0.01361	-0.09569	-0.00789	-0.10918	-0.00168	0.00538	-0.07869	0.06281	-0.15107	0.06607	0.02598	0.06644	-0.06252	0.09845	0.0224	0.05018	0.03124	0.01558	0.04614	0.02606	-0.01375	-0.02066	0.05246	0.00634	-0.05328	-0.10805	0.03051	0.14172	-0.0841	0.09382	-0.0245	0.0509
s245	-0.24534	0.01852	0.02248	-0.15788	0.18972	-0.02018	-0.06718	-0.01095	0.00675	0.05894	0.09056	0.06937	0.13024	0.11163	-0.10116	-0.20728	-0.15758	-0.09748	-0.07233	0.00653	0.04734	-0.06342	0.1941	-0.02226	-0.04924	0.00935	-0.05042	-0.01956	-0.00237	-0.12871	-0.07098	-0.17782	-0.13064	-0.08418	-0.12777	-0.05951	0.01828	0.01604	0.01074	-0.04616	-0.13261	-0.0877	-0.17397	-0.11949	-0.09277	-0.11001	-0.10456	0.06448	0.12894
s246	-0.49336	-0.1047	0.13117	0.03608	-0.08226	-0.03349	0.09972	0.41417	-0.13973	0.07067	-0.31963	0.02881	0.04629	0.23769	-0.17398	0.02336	-0.34192	-0.02511	0.03441	-0.02086	0.27401	-0.28316	0.05304	0.08796	-0.02047	-3e-05	-0.16852	-0.03303	-0.06348	-0.07583	-0.24035	-0.24501	-0.24591	-0.0894	-0.28679	0.00277	-0.13471	0.07259	-0.04821	-0.21598	-0.1363	-0.10264	0.04497	-0.23612	-0.11958	0.11222	-0.05648	0.00312	0.10318
s247	-0.07753	0.03756	-0.05982	-0.06978	0.11247	-0.0484	-0.07888	-0.04529	0.03029	-0.09898	-0.02636	0.08159	0.14132	-0.00047	-0.04493	-0.12533	-0.06845	-0.00026	0.00534	0.06114	-0.12857	0.05718	-0.02804	-0.05044	0.04518	-0.02588	0.13602	-0.01329	-0.02346	0.04365	0.0464	-0.13674	-0.11385	0.02764	-0.01951	0.08831	0.07912	-0.10655	0.19913	-0.16505	-0.17753	-0.04812	-0.04759	-0.00704	-0.14656	-0.12888	-0.03515	-0.02185	0.08331
s248	0.08905	0.02425	0.01438	0.09533	0.11241	0.1365	0.03691	-0.14103	0.03502	-0.06358	0.13062	0.05338	-0.01384	-0.03059	-0.04268	-0.07129	-0.0082	-0.05064	-0.00379	-0.02335	-0.10582	-0.04804	-0.00152	-0.02128	0.06195	-0.06311	-0.06357	0.09712	0.00365	0.05346	-0.05955	-0.0812	-0.02229	-0.07905	-0.06484	0.14023	0.04297	0.08296	0.17638	0.00375	-0.16995	0.01645	-0.19545	-0.03494	-0.14224	-0.11905	0.02199	-0.0536	0.18449
s249	0.12024	0.09971	0.0016	0.28748	-0.54283	-0.17629	-0.14194	-0.07191	-0.06573	-0.10624	-0.10632	-0.00929	0.01782	-0.00776	0.16869	0.34341	0.06275	0.0694	0.18499	-0.00043	0.07319	0.0586	-0.30343	-0.04882	0.08608	0.12909	0.12978	0.14384	0.14406	0.08016	0.25143	0.18146	0.11098	-0.03828	0.24968	-0.02895	-0.14735	-0.01415	-0.15214	0.11744	0.23871	0.26463	0.20252	0.03932	-0.02954	0.10647	0.02449	0.05728	-0.26786
s250	0.02715	0.04829	-0.10967	-0.04564	0.11605	-0.00086	-0.03786	0.08825	-0.10855	-0.05658	-0.04669	-0.02725	0.15567	0.00525	-0.05	-0.15914	-0.02852	0.0251	-0.02971	0.03646	-0.05396	-0.14212	0.08443	-0.03471	0.02644	-0.04282	-0.01835	0.06675	0.01152	-0.06723	-0.06555	-0.07935	-0.08201	-0.07713	-0.13678	-0.01334	0.13065	0.02761	0.08531	0.00318	-0.29199	-0.11785	-0.19939	-0.01672	-0.0627	-0.07	0.07467	-0.12698	0.05869
s251	-0.00575	0.02557	-0.06293	-0.1344	0.15861	0.01029	-0.03817	-0.06229	-0.01668	-0.0817	0.04491	-0.11532	-0.03271	-0.07226	-0.09917	-0.05921	-0.03925	-0.05784	-0.09182	-0.00583	-0.13778	0.031	0.08678	-0.05101	-0.04677	-0.07836	-0.01797	0.0204	0.06397	-0.13882	-0.0962	-0.06151	-0.05841	0.0549	-0.11202	-0.01615	0.03138	0.03197	-0.00882	0.01977	-0.22815	-0.1293	-0.07676	0.08326	0.17237	0.01115	0.09345	-0.04177	0.01653
s252	0.04915	0.01252	0.05956	0.15635	-0.60781	-0.30541	-0.04292	-0.01452	0.05188	0.02371	-0.07589	-0.18667	0.05654	-0.11279	0.31671	0.52654	0.15902	0.24861	0.45131	-0.00199	0.07397	-0.00975	-0.16696	-0.04754	0.0483	0.1718	-0.04861	0.05929	0.12201	0.05799	0.20024	0.39883	0.31014	-0.01742	0.37686	-0.05617	-0.09874	0.04435	-0.03395	0.2234	0.46131	0.32639	0.12696	0.19672	-0.10006	0.21968	0.09625	0.03647	-0.18029
s253	-0.1533	0.01121	0.01536	-0.06953	0.1843	0.11738	-0.08754	0.02128	0.05988	-0.01442	0.02101	0.16824	-0.0541	0.10353	-0.03906	-0.07214	-0.056	0.04756	-0.00716	0.04315	-0.05861	-0.12569	0.11917	0.01169	0.00973	-0.08573	-0.02644	-0.03579	-0.05763	0.05982	-0.07979	-0.24534	-0.17609	-0.1227	-0.18781	0.08188	0.15224	-0.04948	0.17905	-0.04108	-0.28276	-0.14365	-0.06533	-0.0742	0.07279	-0.08712	-0.01185	0.03156	0.15497
s254	-0.02136	0.13127	-0.01549	-0.04505	0.20971	-0.01582	-0.09289	-0.02129	-0.05919	-0.03964	0.06082	-0.11584	0.09404	-0.01536	-0.16912	-0.19611	-0.04094	-0.10308	0.04376	0.02522	0.00386	0.25394	0.0772	-0.03007	0.05536	-0.02646	0.04604	0.02984	-0.0424	-0.05031	-0.06745	-0.16059	-0.19844	-0.1129	-0.05036	0.02582	0.1569	0.00026	-0.0681	-0.08592	-0.1472	-0.0634	-0.21362	-0.09779	0.10754	-0.21127	-0.14326	-0.07784	0.01721
s255	0.17627	-0.01861	0.04196	0.01859	-0.494	-0.02361	0.01052	-0.04326	-0.01235	-0.09937	-0.08873	-0.13111	-0.12052	-0.07467	0.26176	0.3384	0.17834	-0.01992	0.06296	-0.20904	0.16214	-0.09465	-0.01342	0.00724	0.03887	0.0946	0.22543	0.0151	-0.0562	-0.07557	0.22526	0.28879	0.20127	0.18292	0.24798	0.05044	-0.21388	0.09743	-0.1148	0.1975	0.22371	0.09395	0.13332	0.11101	-0.04063	0.14913	0.14721	-0.00641	-0.22023
s256	0.07151	0.00891	-0.06252	0.02227	0.20712	0.08295	-0.00494	-0.02386	0.06715	-0.01584	0.12392	0.09955	-0.01101	-0.01098	0.01079	-0.09181	-0.03672	0.04585	-0.07204	0.09892	0.0914	0.03916	0.02329	0.03761	0.05651	-0.00964	-0.06282	0.02524	0.02831	0.06509	0.03784	-0.07334	0.02782	-0.06727	0.04001	0.05423	0.05115	0.00069	0.13609	0.04845	-0.06804	-0.00636	-0.04488	0.00082	0.07956	-0.06128	-0.01473	0.06909	-0.02076
s257	-0.14689	-0.01312	-0.06229	-0.13108	0.16797	0.10711	-0.07398	-0.00153	-0.04241	0.01404	0.09145	0.05639	-0.05286	0.00393	-0.13234	-0.0955	-0.17497	0.06212	-0.10833	-0.08143	-0.09996	-0.17177	0.12601	-0.06587	-0.01039	0.01368	0.09174	-0.07674	-0.01451	0.07678	-0.14572	-0.18236	-0.2112	0.06113	-0.10099	-0.04646	0.09108	0.05175	0.32882	-0.05759	-0.15205	-0.06237	-0.13726	0.00279	0.00122	-0.12033	0.06552	0.082	0.0092
s258	0.00982	-0.01242	-0.01869	0.11019	0.14368	0.16955	-0.00154	-0.07658	0.04913	-0.0207	0.04278	-0.09705	-0.1159	-0.0526	-0.02236	-0.06582	0.03114	-0.01089	-0.08488	0.04156	0.10976	0.03087	-0.00695	0.10008	0.07208	-0.02497	0.16111	0.07299	-0.00382	0.13348	0.13178	0.08288	0.10013	0.05549	0.10125	0.05375	0.11153	-0.06032	0.11639	0.04106	0.05229	-0.04013	-0.00186	0.03113	-0.09445	-0.07483	0.0371	-0.04258	-0.03988
s259	0.0563	-0.12507	-0.01686	-0.10515	0.26596	0.02868	-0.111	-0.19031	-0.03338	0.05161	0.18564	-0.04274	-0.18892	0.06989	0.06015	-0.21287	-0.03309	-0.14094	-0.07991	0.05308	0.11456	-0.05108	-0.01004	0.06269	0.02267	-0.00573	-0.08322	-0.09168	-0.04852	0.1835	-0.04407	0.0575	-0.00445	-0.1066	-0.01592	-0.00284	0.12817	-0.01906	0.0952	0.01123	-0.12296	-0.004	0.02416	-0.00441	-0.08891	-0.02566	-0.00977	0.0954	0.30755
s260	0.13065	0.09942	-0.02244	0.21568	-0.35395	-0.16377	-0.06452	-0.08111	0.04909	0.0547	-0.05985	-0.19693	-0.1928	-0.10346	0.15734	0.28252	0.07923	0.1112	0.36148	0.06721	0.03153	0.08198	-0.12016	-0.00226	-0.03844	0.19461	-0.06992	0.08962	0.1058	0.04999	0.18533	0.32645	0.24866	-0.03291	0.2795	-0.07103	-0.15007	0.13293	-0.04913	0.11644	0.31503	0.10864	0.19605	0.01253	-0.21024	0.12186	0.01009	0.08461	-0.19966
s261	-0.03267	0.02239	0.10711	-0.02527	0.1772	0.04187	-0.14478	-0.04003	-0.03553	-0.02777	0.04594	0.19078	0.15175	0.02043	-0.02853	-0.14566	-0.00017	-0.01804	-0.12096	0.02329	-0.04483	0.09854	0.04377	0.05673	-0.02377	0.07042	-0.16477	-0.04664	0.05182	0.03064	-0.07634	-0.23058	-0.16854	-0.02483	-0.09668	0.07429	-0.07578	0.01058	0.14329	0.00121	-0.17474	-0.13737	-0.0957	-0.0829	0.12315	-0.1339	0.02581	0.01095	0.05849
s262	-0.14686	-0.03841	-0.06463	-0.06961	0.20293	0.14298	-0.11785	-0.04868	-0.00734	-0.02393	0.03206	0.07925	0.12316	0.11563	-0.12791	-0.26872	-0.0419	-0.0121	-0.14251	-0.08518	-0.0447	0.09539	0.15368	-0.00631	-0.13931	-0.04516	0.05879	-0.12573	-0.09888	-0.10011	-0.14811	-0.17943	-0.14523	0.01244	-0.14871	0.02569	-0.00452	-0.12422	-0.07727	-0.02539	-0.15788	-0.16772	-0.18996	-0.06515	-0.04262	-0.12276	-0.02171	-0.06442	-0.03095
s263	0.11175	0.00448	-0.02901	0.01167	0.15338	0.08738	-0.05186	-0.03755	0.0353	-0.03973	0.08056	-0.01159	0.01476	-0.10567	0.01305	-0.06081	0.06099	-0.1135	-0.14473	0.06037	-0.02352	-0.08045	-0.00216	0.08558	0.0666	-0.03567	-0.00902	0.05304	0.01507	0.0746	0.08392	0.09256	0.05906	0.00437	0.03382	0.02948	0.06454	0.1058	0.04297	0.03062	0.01567	0.08558	-0.09172	0.10545	-0.037	-0.06866	0.01158	0.05364	0.12014
s264	-0.04286	0.05687	-0.01287	0.00387	0.19572	0.05933	0.14789	-0.03431	-0.01207	0.00683	0.12673	0.167	0.12643	0.11517	-0.12014	-0.22015	-0.06125	-0.1431	0.04739	0.02323	-0.07304	-0.1065	-0.02494	-0.05721	-0.01941	0.09437	-0.00066	0.07556	0.03108	-0.11343	-0.11059	-0.14457	-0.11084	-0.07942	-0.1139	-0.02426	0.19577	0.05138	0.05526	-0.0512	-0.1508	-0.11601	-0.15361	0.02519	0.00284	-0.09195	-0.14723	-0.08934	0.13573
s265	-0.19333	0.04638	0.03936	-0.01788	0.08365	0.04344	0.03421	0.08614	-0.00509	0.03015	0.04194	0.05383	-0.0248	0.10979	-0.11592	0.0056	-0.15196	-0.00989	-0.09266	0.09304	0.00641	-0.08938	0.14228	0.11108	-0.11117	-0.04021	-0.05844	-0.00882	0.12993	-0.03581	-0.17667	-0.10956	-0.08077	-0.00313	-0.07073	-0.0011	0.05649	-0.05558	-0.05036	0.02241	-0.10982	-0.01367	-0.13443	-0.09822	0.00024	-0.04518	-0.15932	-0.13881	0.00226
s266	-0.01351	-0.0278	-0.06255	-0.02569	0.14284	0.12507	0.08558	-0.05616	0.12057	-0.05469	0.15578	0.0762	0.11554	0.05997	-0.03013	-0.10414	-0.01473	-0.01801	-0.03078	0.13894	-0.11343	-0.02102	0.00442	-0.04687	0.02963	-0.07513	0.16145	0.03293	0.02124	0.09513	-0.11987	-0.13394	-0.19674	-0.04633	-0.19432	0.08205	0.08747	-0.06744	0.21864	0.02473	-0.3042	0.00683	-0.01795	-0.06184	0.06137	-0.14562	0.02258	-0.11394	0.013
s267	-0.12915	0.05275	-0.07943	-0.01123	0.28152	0.1239	0.10294	-0.01107	0.0194	0.07793	-0.05127	0.20473	0.04204	0.00096	-0.07263	-0.15442	-0.0461	-0.12111	-0.12909	-0.14313	-0.09505	-0.04173	0.05541	-0.00534	-0.0119	-0.03193	0.00923	0.05525	-0.08894	0.04459	-0.07953	-0.17131	-0.10378	-0.07838	-0.19442	-0.0095	0.1181	-0.00205	0.06314	-0.0995	-0.12419	-0.03138	-0.19247	-0.18285	-0.11727	-0.15123	-0.13133	0.00978	0.1553
s268	0.20293	0.04132	-0.02283	0.37922	-0.51558	-0.28365	-0.01259	0.00399	0.05507	-0.04007	-0.00592	-0.05523	0.05041	-0.03337	0.24772	0.38306	0.2288	-0.03375	0.28549	0.02144	0.06763	-0.12226	-0.3177	0.01768	0.05492	0.12355	0.11948	0.06942	0.15798	0.08879	0.17737	0.25512	0.21573	0.00716	0.28397	0.03116	-0.17206	0.10223	-0.18761	0.11581	0.29069	0.17405	0.44389	0.16506	-0.09841	0.25605	0.08638	0.00532	-0.22053
s269	0.05582	0.00283	0.04626	-0.03536	0.14912	0.0726	-0.02781	-0.17022	-0.00084	-0.03489	0.18887	0.13792	0.06354	-0.05863	-0.08291	-0.10211	-0.05616	0.00504	0.0602	0.08182	-0.03488	-0.06269	0.03981	-0.03058	0.03238	-0.19235	0.05609	0.02821	0.02938	-0.01212	0.01644	-0.06192	-0.06462	-0.04799	-0.0579	0.12828	0.16026	-0.03462	0.204	0.10365	-0.10367	0.0426	-0.07148	-0.05838	-0.06575	-0.10458	0.10142	-0.03264	0.08954
s270	-0.15389	0.04362	-0.07921	0.05012	0.14786	0.14287	0.02131	0.00937	0.04792	0.022	0.00126	0.034	0.13493	0.00444	-0.02219	-0.0118	-0.07544	0.03673	-0.03558	0.04359	-0.12182	0.09795	0.01523	-0.03663	-0.08797	-0.03628	-0.08241	-0.01792	-0.00807	0.02959	-0.20432	-0.19019	-0.19823	-0.03594	-0.18294	-0.05644	0.10293	0.09882	0.05154	-0.04468	-0.16685	-0.0939	-0.11027	-0.08679	0.12983	-0.14249	-0.15712	-0.00358	0.02464
s271	0.00638	-0.00382	0.04118	-0.087	0.1605	0.00676	-0.00136	-0.0653	-0.05507	-0.04699	0.24697	0.13782	-0.13299	0.09524	-0.03312	-0.05745	-0.03217	-0.01006	0.03632	0.0554	-0.0208	-0.03083	0.07101	0.12382	0.01541	0.02926	0.08882	0.08116	0.04484	0.03437	0.09746	-0.07368	0.12129	-0.09314	0.21415	0.09598	0.07102	0.03529	0.1383	-0.09907	0.12798	0.07397	-0.04982	0.03504	-0.11147	0.04565	-0.05209	-0.06519	0.16007
s272	0.00404	-0.02675	-0.04917	-0.05426	0.15752	0.06286	-0.07539	-0.00852	0.01771	0.05159	0.09255	0.07846	-0.10428	-0.02041	-0.05878	-0.27061	0.01161	0.01763	0.10229	-0.18138	-0.07887	-0.09752	0.11516	0.04259	-0.04148	-0.18642	-0.06072	-0.0821	-0.02331	0.07818	0.08332	-0.05716	0.01267	-0.06333	0.00164	0.03998	0.14026	-0.03755	0.04263	-0.02542	-0.06837	-0.04502	-0.20334	0.05201	-0.02534	-0.11319	-0.07301	-0.06312	0.07809
s273	0.06747	-0.04264	-0.0809	-0.11198	0.18571	0.12319	-0.04001	-0.10034	-0.03217	0.02162	0.2444	-0.07063	-0.04081	0.06014	0.05431	-0.25385	0.06701	0.03528	-0.00818	-0.02174	-0.10941	-0.13009	0.09238	0.08343	0.01915	-0.18893	-0.16011	-0.07596	0.05204	0.07131	0.06582	-0.05855	0.00675	-0.07357	-0.03583	0.04436	0.15763	-0.02699	0.10692	0.03859	-0.11131	-0.00071	-0.22449	-0.01264	-0.08046	-0.01582	0.0175	0.06066	0.33502
s274	0.00851	0.05245	0.01692	0.06051	0.13736	-0.01008	-0.00067	-0.04737	-0.08293	0.04754	0.03644	0.03812	0.00978	-0.03314	0.02925	0.01683	-0.04318	0.07742	0.00176	0.05914	-0.03733	0.02169	0.00754	0.00616	-0.12306	0.09061	0.18	0.02471	0.04957	-0.04195	0.00099	-0.21904	-0.11505	0.04017	-0.09336	0.04636	0.14979	0.02241	0.03384	-0.04075	-0.15287	-0.05299	-0.08489	0.06464	0.0667	-0.03178	-0.01764	0.03482	0.00723
s275	0.00679	-0.00658	0.07586	-0.13051	0.15116	-0.04289	0.08107	-0.01657	-0.06314	0.12273	-0.10094	0.11833	0.06713	0.08488	-0.13364	-0.23658	-0.0524	0.08855	-0.09312	0.04938	0.04734	0.18664	0.08516	0.0437	-0.08486	-0.00292	-0.03605	0.01604	0.08543	-0.20563	-0.18551	-0.10996	-0.11066	0.05276	-0.06053	-0.1505	0.14834	0.00545	0.02141	-0.13758	-0.05193	-0.07917	0.00545	-0.00692	0.13901	-0.12445	-0.04087	0.05076	0.14582
s276	-0.09191	0.11503	-0.11726	-0.00056	0.22249	0.09313	-0.06762	-0.03887	-0.13852	0.00929	0.12736	0.09393	0.28673	0.05898	-0.27455	-0.20197	-0.03006	-0.01819	-0.15727	-0.01178	-0.03435	0.00311	0.10285	-0.0519	0.06912	-0.02714	0.07138	0.04335	-0.0791	-0.01042	-0.00358	-0.20299	-0.08473	0.03671	-0.08814	0.07279	0.158	-0.01463	-0.01238	-0.17472	-0.06065	-0.06247	-0.10102	0.02981	0.09186	-0.11864	-0.15848	-0.10548	0.04972
s277	0.08797	0.04976	0.0756	0.47234	-0.5657	-0.39878	0.02677	-0.00446	0.07793	0.00321	-0.06743	-0.02194	-0.09477	0.00729	0.18578	0.44026	0.11479	0.09728	0.3632	-0.00381	0.0861	-0.09472	-0.37802	0.00654	0.14081	0.1653	0.02428	0.18923	0.21819	0.10691	0.14096	0.3405	0.18951	-0.13831	0.32022	0.00151	-0.13634	0.05333	-0.19659	0.14015	0.36848	0.16504	0.33929	0.14901	-0.23081	0.07452	0.06728	0.00128	-0.27285
s278	-0.07827	0.08218	-0.03174	0.03385	0.15007	0.05602	-0.06897	0.0427	-0.01237	-0.0746	0.10951	0.02116	0.14243	0.09968	-0.04861	-0.09737	-0.07435	-0.15666	0.05757	0.03898	0.06062	-0.14143	0.09201	0.00789	-0.0569	-0.03671	-0.1053	-0.10364	0.02695	-0.08069	-0.13917	-0.21759	-0.17223	-0.16646	-0.12573	-0.07849	0.09392	-0.08554	0.17428	-0.02056	-0.21104	-0.15935	-0.09717	-0.10449	-0.00209	-0.10349	0.00993	-0.02666	0.04945
s279	0.03495	0.08351	0.04365	0.48277	-0.50156	-0.28933	-0.00481	0.12779	0.05578	0.05706	-0.15484	-0.1187	-0.0092	-0.07342	0.18821	0.33589	0.07878	-0.01961	0.3723	0.00409	0.11506	-0.05693	-0.36571	0.13841	0.00556	0.14575	0.1155	-0.00568	0.21725	0.08817	0.13063	0.31068	0.2206	-0.12541	0.28375	-0.15057	-0.13791	-0.07279	0.01242	0.12826	0.30716	0.24686	0.25665	0.10329	0.0015	0.14931	0.09852	0.0761	-0.24476
s280	-0.07959	-0.01842	-0.15229	-0.01103	0.15738	0.01368	-0.04308	-0.06457	0.01866	0.01706	-0.01338	0.01964	-0.01323	-0.00306	-0.05719	-0.16755	-0.04905	-0.09576	-0.0363	0.01793	-0.15166	-0.03683	-0.0327	-0.04202	-0.07437	-0.06238	-0.01245	-0.106	0.02436	-0.00537	0.01204	-0.1993	-0.15514	0.00023	-0.07915	0.08236	0.17397	-0.04353	0.07888	-0.07984	-0.21735	-0.07612	-0.07503	-0.00338	0.0094	-0.184	0.02608	-0.03414	0.09244
s281	-0.00558	-0.01888	-0.06407	0.02202	0.13553	0.04604	-0.14049	-0.04274	0.1102	-0.02856	0.10986	0.1052	-0.01064	-0.04627	-0.01929	-0.15072	-0.02455	0.05786	-0.01846	-0.01756	-0.15024	0.04024	0.01449	0.06923	0.08064	-0.09707	-0.00542	-0.01527	0.02721	0.03551	0.0154	-0.11284	-0.09461	-0.01169	-0.02696	0.02686	0.07318	-0.01221	0.01615	0.02396	-0.02829	-0.01357	-0.08933	-0.08156	0.10154	-0.1234	-0.04778	-0.07523	0.12239
s282	-0.05888	0.07479	0.06047	-0.03258	0.17031	0.11241	0.00476	0.07551	0.09479	0.0067	0.04908	0.12371	0.04024	0.10164	-0.12575	-0.17409	0.06764	-0.02938	-0.18691	0.0182	-0.04537	-0.21991	-0.05622	0.05439	-0.12135	-0.07188	-0.10254	0.04599	0.07753	-0.02468	-0.00825	-0.17624	-0.01214	-0.04161	0.0311	-0.02855	0.03426	-0.00664	-0.00336	-0.03179	-0.075	-0.05076	-0.10587	-0.10945	0.09473	-0.12466	-0.04136	-0.04324	0.2363
s283	-0.02942	0.01111	0.04889	-0.02556	0.06237	0.06452	-0.00423	-0.09593	0.03175	-0.01084	0.06666	0.20815	-0.03955	0.07968	-0.09082	-0.04569	-0.06982	0.02724	-0.01808	-0.03026	-0.0347	0.16043	0.02033	0.00797	-0.0597	-0.06843	-0.11486	-0.00433	-0.02163	0.00512	-0.04567	-0.08585	-0.12304	0.05801	0.01243	0.05949	0.14245	-0.01922	-0.12633	-0.07496	-0.07524	-0.13491	-0.12471	-0.0202	-0.02748	-0.09764	0.03028	-0.03536	0.14845
s284	-0.05982	0.03422	-0.08198	-0.07228	0.21514	0.20755	-0.06096	0.20756	-0.04543	0.02657	0.09118	0.13866	-0.12899	0.1126	-0.25599	-0.10727	-0.0945	-0.11056	-0.13272	-0.09431	0.09076	-0.06603	0.14954	0.09408	-0.10894	0.0077	0.00629	-0.06366	-0.01127	-0.06376	-0.12402	-0.15693	-0.13341	0.08231	-0.14261	-0.02341	0.0931	-0.1367	-0.00264	-0.04191	-0.1648	0.1073	-0.12783	-0.09336	0.17681	-0.09734	-0.08408	0.00225	0.23326
s285	-0.43999	-0.04731	0.13321	-0.22861	0.09688	-0.03669	0.21199	0.48684	-0.07821	0.01913	-0.27445	0.00709	-0.15553	0.10826	-0.27793	-0.12432	-0.37522	-0.11673	0.0788	0.0299	0.34164	-0.13983	0.19381	0.22781	-0.03408	0.06951	0.04961	-0.13797	-0.04505	-0.02746	-0.0451	-0.13471	-0.14258	-0.02668	-0.13978	-0.14394	-0.14657	-0.00274	-0.09718	-0.12722	0.08549	-0.00461	-0.01591	-0.33938	-0.08734	0.0851	-0.1191	-0.02081	0.29777
s286	-0.53064	0.01273	0.11542	-0.16431	0.11192	-0.09773	0.1544	0.46396	-0.12367	0.07104	-0.40172	0.02366	0.02043	0.26982	-0.22934	-0.00868	-0.61909	-0.06424	0.00256	0.01986	0.34186	-0.23326	0.20838	0.05164	-0.21291	0.09694	0.23557	-0.05506	-0.0184	-0.25899	-0.27314	-0.39015	-0.32714	-0.04661	-0.2634	-0.1077	-0.03532	-0.07962	-0.05236	-0.28485	-0.26697	-0.05411	0.04109	-0.356	0.0962	0.02344	-0.08464	0.01168	0.18546
s287	-0.03214	-0.04467	0.0275	-0.10675	0.27501	0.1216	-0.0568	-0.03551	-0.14065	0.00176	0.09674	0.05324	-0.01752	0.05594	0.03811	-0.19707	0.02645	-0.00989	-0.16065	0.06217	-0.09812	-0.30476	0.20871	-0.05559	-0.1981	-0.15709	0.20591	-0.01008	-0.13166	0.06461	-0.01174	-0.13132	-0.15166	0.09414	-0.06899	0.01013	0.02958	0.02712	-0.10817	-0.11097	-0.17247	-0.13976	-0.21248	-0.07123	0.05235	-0.21063	-0.09284	0.05385	0.28965
s288	0.02021	0.05874	-0.08709	-0.02659	0.15988	-0.08261	0.01508	-0.00419	0.00694	-0.0443	0.17748	-0.08206	0.04081	0.00728	-0.05847	-0.19335	0.01555	0.04116	-0.19311	0.00285	-0.00118	0.12425	0.01544	0.06226	-0.09966	-0.06569	0.0118	-0.18377	0.02524	0.0679	-0.06668	0.0165	-0.11596	-0.00789	-0.14564	0.02763	0.20692	-0.01208	-0.02909	0.02711	-0.14993	-0.06516	-0.06642	-0.00189	-0.0564	-0.02332	-0.0095	-0.00018	0.10187
s289	0.15405	0.06022	0.02474	-0.1633	0.10879	0.24314	0.0379	-0.12455	-0.08815	-0.0064	0.01139	-0.1497	-0.03125	-0.02152	-0.13712	-0.11368	0.05777	-0.03342	-0.12214	-0.09672	0.0838	0.16949	0.23229	0.05959	-0.16629	0.05578	-0.07374	-0.05322	-0.03832	-0.03974	-0.08668	0.05767	0.07213	0.13172	-0.00803	-0.17632	0.04298	0.07916	-0.10616	0.02298	0.0257	0.06916	-0.02662	0.02167	0.04137	-0.05894	-0.01251	0.08671	0.42534
s290	-0.00681	0.06325	0.20753	-0.08517	-0.07215	-0.04089	0.04593	0.15305	-0.01187	0.09208	-0.27548	-0.08937	0.08125	0.02934	-0.09881	-0.04828	-0.13459	-0.01687	-0.1184	0.07194	0.23567	0.44266	-0.01249	0.06757	-0.14576	0.10333	-0.33766	-0.05791	0.1283	-0.06391	0.039	0.07208	0.1485	-0.03744	0.05127	-0.10585	-0.31412	0.06512	-0.26813	-0.04384	0.19422	0.08966	0.05679	-0.17795	-0.12823	0.15125	-0.1282	0.02223	0.06299
s291	-0.04667	-0.01732	-0.01785	-0.14134	0.1706	0.05741	0.1351	0.00241	-0.01961	0.04128	0.19352	0.09577	-0.11705	0.02619	-0.10727	-0.14794	-0.00545	0.01378	0.02111	0.08862	-0.08636	0.03764	0.0552	-0.13031	0.06036	-0.03208	-0.25459	-0.00941	0.04981	0.08401	-0.03256	-0.11565	-0.15676	-0.03231	-0.09829	0.03051	0.13506	0.07719	-0.00148	-0.06812	-0.10178	-0.05536	-0.09879	-0.06279	-0.04298	-0.05192	0.05301	-0.05525	0.19279
s292	0.03979	0.11613	0.01665	0.09382	0.03783	0.06754	-0.07771	-0.11461	-0.02882	0.04431	0.17481	-0.01807	-0.10532	0.04794	0.04762	-0.06439	0.17658	0.00644	0.03208	-0.05041	-0.02273	0.01438	0.14859	0.00324	0.02401	-0.07357	-0.00108	-0.01561	0.02026	0.00721	0.09966	-0.0749	0.00164	0.12031	-0.0523	0.11834	0.00877	-0.05178	-0.11305	-0.01731	-0.0555	-0.0412	-0.00738	0.0208	0.11621	-0.00902	0.05895	-0.05873	0.06536
s293	0.06749	-0.02368	0.09532	-0.0461	0.08406	0.05396	-0.02153	-0.06361	-0.02163	-0.08415	0.14992	0.18365	-0.05108	0.0014	-0.07636	-0.13847	0.00969	-0.05269	-0.1378	0.02237	-0.04675	-0.00467	0.11626	-0.06711	-0.01947	-0.18601	-0.08871	-0.07573	-0.09477	-0.04907	-0.11511	-0.13255	-0.07382	-0.08127	-0.0187	0.06635	-0.05103	0.026	-0.04954	-0.08726	-0.04872	-0.12105	-0.12587	-0.0141	-0.01295	0.00962	-0.05884	0.10557	0.1434
s294	0.20591	-0.09124	0.10421	-0.18412	0.28057	0.04741	0.18476	-0.29002	0.03269	-0.0743	0.20877	-0.09754	0.01315	-0.05707	0.12984	-0.18294	0.07442	-0.2041	0.0262	-0.077	-0.10592	-0.07015	0.09631	0.06559	-0.00689	-0.02739	-0.06384	-0.08843	-0.08325	0.03996	0.01806	0.13035	-0.05552	0.01505	0.00747	0.03245	0.19476	0.01492	0.07516	0.02586	0.01812	0.04916	-0.00969	0.12316	0.09717	-0.01588	-0.0378	-0.01311	0.3394
s295	-0.04715	0.00271	0.00516	0.0293	0.14436	-0.02696	0.10163	-0.00307	0.00854	0.02288	0.08812	0.02025	-0.00495	-0.0225	0.00816	0.02574	0.036	-0.05001	0.03548	-0.0136	-0.01754	-0.15276	0.10788	0.0789	-0.05256	0.00317	0.1016	0.01334	-0.0943	-0.03393	0.05411	-0.05537	-0.07455	0.07673	-0.0333	0.04822	0.05957	-0.20223	0.1778	0.05194	-0.12667	0.01116	-0.09888	0.07235	-0.13163	-0.09352	-0.06038	-0.07339	0.07625
s296	-0.00048	-0.02691	-0.05546	-0.05104	0.1405	0.12455	-0.00443	-0.07676	-0.0874	-0.01556	0.05127	0.11898	-0.13031	0.01541	-0.00724	-0.12156	-0.02066	-0.01015	0.02075	-0.08756	-0.12871	-0.00389	0.19222	0.09207	-0.02919	-0.09767	0.00644	0.02735	-0.14171	0.03615	-0.01569	-0.12895	-0.18014	-0.04486	-0.05705	0.00855	0.21738	0.17634	-0.07589	-0.06957	-0.14851	-0.05143	-0.12286	0.00269	0.03979	-0.09115	0.1102	-0.06125	0.30943
s297	-0.0699	0.06321	0.06897	-0.06571	0.02082	0.0077	-0.00459	0.20824	-0.11854	-0.04645	-0.23316	-0.20124	0.04365	-0.01276	-0.10606	0.04709	-0.05599	0.15613	-0.17162	-0.07723	0.18393	0.2938	0.16671	0.02733	-0.07807	0.18644	-0.13047	-0.10629	-0.021	-0.04905	-0.12856	-0.00242	0.00508	0.10236	-0.09979	-0.08973	-0.2704	0.03695	-0.23478	-0.11274	0.06039	-0.01868	0.15595	-0.14778	-0.08711	0.11398	-0.06717	0.01072	-0.10415
s298	-0.05985	-0.19168	0.07542	-0.22962	0.30536	0.15146	0.09265	-0.1769	-0.19112	0.07024	0.08175	-0.05083	-0.261	0.05102	-0.03146	-0.15111	-0.06647	-0.04814	-0.14977	-0.10106	-0.02667	-0.0819	0.06577	0.0566	0.04735	0.04202	-0.19206	-0.07018	-0.11167	0.06749	-0.11967	-0.17897	-0.18838	0.14245	-0.05353	-0.03315	0.13795	0.0741	-0.23109	-0.09579	-0.11806	-0.0241	0.0413	0.03562	-0.01101	-0.11353	-0.01332	0.27949	0.35845
s299	-0.05624	0.03708	0.01506	-0.01637	0.14335	0.11559	-0.07727	-0.06538	0.03135	-0.09835	0.12665	0.05511	-0.04107	0.14892	0.01816	-0.06787	0.01106	0.01524	0.00695	-0.01348	-0.02785	0.00149	0.17714	0.0316	-0.04478	-0.14303	0.09665	-0.00552	-0.03099	0.02315	0.01853	-0.02028	-0.01832	-0.06032	0.05394	0.1328	0.10383	-0.0809	0.04843	0.0082	-0.01609	0.08155	-0.05221	-0.05997	-0.05851	-0.1197	-0.0128	0.00403	0.04042
s300	-0.38485	0.01871	0.17922	-0.21154	-0.01333	0.03536	-0.01229	0.33018	-0.13018	0.03552	-0.30858	-0.1585	-0.0765	0.16686	-0.23458	-0.07599	-0.17873	0.05461	-0.27872	-0.1127	0.3177	0.16812	0.13514	0.00106	-0.29128	-0.00032	-0.1742	-0.12187	-0.08105	-0.24081	-0.19997	-0.141	-0.18785	0.09854	-0.18621	-0.19714	-0.36538	-0.0245	-0.22726	-0.17413	-0.16534	-0.0051	0.08591	-0.28796	-0.08576	0.05323	-0.15291	0.20338	0.04148
s301	-0.16753	0.03999	-0.10853	-0.03672	0.28571	0.07267	0.16092	-0.01623	-0.14274	0.01786	0.15431	0.02552	-0.03581	0.02723	-0.07223	-0.12564	-0.02594	-0.12836	-0.07002	-0.07507	-0.07097	-0.10753	0.0135	0.0132	-0.04176	0.01135	-0.07798	-0.00635	0.04009	-0.02538	-0.05274	-0.14668	-0.04684	0.02383	0.03152	0.06459	0.08401	0.04477	-0.09073	-0.03117	-0.17179	0.08234	-0.05711	-0.01942	0.07396	-0.09266	-0.09506	0.07065	0.14538
s302	-0.00039	0.04207	0.00066	0.01132	0.21034	0.08755	-0.00588	-0.07298	0.12956	-0.05804	0.17118	-0.10933	0.14547	0.03851	0.00177	-0.16499	0.01735	0.07313	-0.02495	0.09568	-0.02178	-0.20245	0.0051	-0.05693	0.09778	0.04846	0.00197	0.0073	0.06568	0.02855	0.12868	0.01197	0.03361	0.02213	0.11015	0.14587	0.15164	0.03682	-0.07758	-0.02865	0.01235	0.04514	-0.09008	-0.02114	0.02839	-0.08082	-0.00033	-0.03425	0.0413
s303	-0.15313	-0.02052	0.18318	-0.12893	-0.04184	0.0569	0.06963	0.25798	-0.04471	0.02776	-0.2191	-0.18492	-0.15102	-0.03956	-0.17104	0.09557	-0.07137	0.10315	-0.08948	-0.12976	0.15634	0.15855	0.09611	0.06725	-0.11265	0.16602	0.07783	-0.04632	-0.11752	-0.10334	-0.17592	0.01839	-0.10494	0.07205	-0.20954	-0.09114	-0.35605	0.02648	-0.00204	-0.09771	0.00659	0.13943	0.20563	-0.28044	-0.11644	0.15454	-0.1349	-0.03576	0.12592
s304	0.1445	-0.12729	-0.00672	0.31952	-0.47844	-0.24574	-0.06039	0.02921	0.19101	-0.02251	-0.0624	-0.13345	-0.03034	-0.08942	0.16495	0.30485	0.1321	-0.00512	0.14697	-0.0035	0.01354	0.06716	-0.17817	-0.02755	0.06393	0.07074	-0.07523	0.10783	0.05727	0.17632	0.11499	0.28985	0.16333	-0.08874	0.17741	-0.07833	-0.06324	-0.07868	-0.14864	0.10752	0.22412	0.09506	0.15612	0.01451	-0.15112	0.12016	0.02777	0.0109	-0.20619
s305	-0.19187	0.0135	-0.06993	-0.08886	0.19706	0.10888	-0.08347	-0.01172	-0.0795	-0.02649	-0.0001	0.13196	0.16254	0.03088	-0.11605	-0.14458	-0.07059	-0.05925	-0.06871	-0.05613	0.02653	0.1057	0.09127	-0.00743	-0.11261	-0.01682	0.01879	-0.05589	-0.07883	-0.08825	0.0006	-0.14073	-0.14548	-0.05269	-0.09864	0.01796	0.02107	-0.12603	-0.03483	-0.10932	-0.10315	-0.1571	-0.23395	-0.10585	-0.1188	-0.1526	0.00693	-0.08829	-0.03074
s306	0.35717	-0.06289	-0.07604	0.01742	0.10892	-0.00573	-0.03793	-0.1402	0.07414	-0.00246	0.06429	-0.06406	-0.01277	-0.07176	0.1953	0.0203	0.19023	0.11248	-0.0504	-0.05221	-0.17735	0.22554	0.04769	-0.02804	0.05338	0.02986	0.13284	-0.02726	-0.12109	0.06896	0.05173	0.22095	0.13318	0.00511	0.1081	0.03284	-0.01916	0.05714	-0.02335	0.11979	0.16292	-0.02911	0.13227	0.13137	-0.05495	0.16074	0.05947	-0.05678	-0.09073
s307	0.0757	0.01414	-0.07367	-0.04688	-0.0394	0.26605	0.0498	-0.0682	0.0059	-0.04745	0.11356	-0.07477	-0.02601	-0.01163	0.11741	0.00367	0.10065	0.04324	-0.19575	-0.09252	-0.03431	-0.02115	0.09501	0.13343	-0.03675	-0.02554	0.07878	-0.06724	-0.02458	-0.04328	0.01952	0.11602	0.02612	0.18312	0.0154	0.08615	-0.13015	-0.03839	-0.1579	0.12464	-0.00156	0.01663	-0.13521	0.06324	0.06544	0.0948	-0.01627	0.01778	-0.1622
s308	0.24283	-0.08812	-0.01531	-0.10371	0.02392	0.15204	-0.03791	-0.10629	0.06862	0.05713	0.11181	-0.00031	-0.03448	-0.14678	0.12894	0.08579	0.19456	-0.0285	0.19567	0.016	0.02968	0.22987	0.0183	0.02019	0.1	-0.05762	0.12782	0.02608	-0.0466	0.15438	0.19067	0.28428	0.15325	-0.00967	0.23756	-0.0075	-0.04493	0.14633	0.05172	0.17069	0.34249	0.09861	0.02111	0.18481	0.02549	0.13362	0.02617	-0.04166	-0.2484
s309	0.23208	-0.02317	-0.09492	-0.11163	-0.16991	-0.0363	-0.02464	-0.11	0.06174	0.00087	-0.00679	-0.06958	-0.12135	-0.17338	0.2689	0.13623	0.34493	-0.12307	0.10379	-0.03701	0.06246	0.16146	-0.14391	0.06747	0.21522	-0.058	0.00932	0.03922	-0.01551	0.0908	0.25943	0.39652	0.28617	-0.05842	0.22565	0.04092	-0.02631	0.05424	-0.06037	0.23242	0.31296	0.16153	0.17786	0.24307	0.05125	0.27658	0.14946	-0.00222	-0.17479
s310	0.29713	0.02994	-0.02767	0.05604	-0.61429	-0.13895	0.0246	-0.09035	0.14358	-0.02881	-0.0083	-0.14289	-0.04306	-0.10874	0.22845	0.45298	0.28488	0.0688	0.10068	0.00448	-0.02511	0.22306	-0.21	0.02142	0.07545	0.01198	0.11096	0.15811	0.03309	-0.06113	0.22413	0.36604	0.26946	0.089	0.32175	0.00234	-0.13765	0.01083	-0.14467	0.13351	0.34079	0.09765	0.32198	0.21299	-0.1023	0.26223	0.13578	-0.04853	-0.34145
s311	0.25635	-0.0187	-0.03908	0.10171	-0.08283	-0.1184	0.01592	-0.25804	0.22331	-0.01355	0.21592	-0.07113	-0.09212	-0.1136	0.25892	0.0996	0.21595	0.08448	0.18154	0.08465	0.03973	0.16815	-0.18239	-0.03112	0.09675	-0.09771	-0.04066	0.03654	-0.01935	0.09813	0.30804	0.28574	0.31884	-0.13466	0.37708	-0.01276	-0.04919	-0.01182	-0.17078	0.1715	0.32537	0.17145	0.2489	0.23997	-0.10038	0.1731	0.21053	-0.03978	-0.17479
s312	0.27009	0.01041	-0.07072	-0.04792	0.044	0.1082	-0.02436	-0.06042	0.141	-0.03161	0.08219	-0.01388	-0.12357	-0.12284	0.1547	0.104	0.17832	-0.00391	-0.06717	-0.0643	0.02646	0.07761	0.0106	0.08058	-0.07936	-0.07419	-0.01804	-0.01064	0.02008	0.04093	0.09541	0.09092	0.15088	0.22177	0.1775	0.02737	0.10479	-0.01653	-0.13503	0.02143	0.10281	0.00306	0.00202	0.20581	0.07318	0.10331	0.02279	0.00631	-0.05414
s313	0.33509	-0.04836	-0.10678	-0.00255	-0.07339	-0.033	0.12472	-0.20306	-0.00938	-0.01642	0.08719	-0.09575	-0.03778	-0.08366	0.13511	0.12576	0.25344	0.07523	0.07248	-0.14491	0.16159	0.28578	-0.18295	0.11392	0.14936	0.073	0.08535	0.12331	-0.05555	0.12104	0.14133	0.33751	0.26804	0.11504	0.18497	0.00336	-0.10639	0.16652	-0.19387	0.13514	0.38746	0.22289	0.22178	0.24249	0.14658	0.24679	0.02891	-0.03464	-0.20805
s314	0.29252	-0.11541	-0.06753	-0.04896	-0.31921	0.03548	-0.04147	-0.12093	0.07845	0.1018	0.0651	-0.42463	-0.17385	-0.15333	0.20751	0.30823	0.23517	0.1709	-0.00947	-0.15806	-0.00943	0.16071	-0.04971	-0.08904	-0.02429	0.01371	-0.24868	0.07674	-0.16898	-0.03884	0.01781	0.24888	0.35292	0.14402	0.11781	-0.26092	-0.2305	0.13603	0.09145	0.10076	0.28888	0.27667	0.04318	0.09491	-0.30753	0.17729	0.06136	0.03637	-0.21944
s315	0.31374	0.07805	-0.08531	0.40616	-0.15799	-0.23925	-0.09228	-0.14457	0.08115	0.02667	0.06964	-0.03131	0.07884	-0.20763	0.28475	0.11553	0.244	0.05551	0.29635	0.08188	0.10228	0.14503	-0.46296	-0.00296	0.16538	0.10644	0.0761	0.13849	0.23575	0.26296	0.26436	0.39055	0.28842	-0.18121	0.39858	-0.00938	-0.09253	0.01329	-0.00471	0.24344	0.31904	0.28138	0.23897	0.25175	-0.08213	0.17152	0.09955	-0.00487	-0.16008
s316	0.0178	-0.11843	0.03721	-0.00453	0.08396	0.03621	-0.04193	-0.1051	-0.0702	-0.04744	0.11704	0.03562	-0.11912	0.00155	0.12448	-0.07142	0.00411	-0.10425	-0.00858	0.00737	0.02557	0.00903	0.00861	-0.0248	0.13458	-0.10838	-0.00322	-0.02399	-0.03486	0.06928	0.0257	0.0268	-0.00487	-0.05537	0.02234	0.11423	0.03724	0.05044	0.04269	0.05341	0.0189	-0.02837	0.01502	0.07981	0.0008	0.02929	0.04119	-0.0591	-0.109
s317	0.26253	-0.0024	0.00448	0.30262	-0.50604	-0.18254	0.02794	-0.10526	0.09499	-0.00515	0.07645	-0.05811	0.05187	-0.08594	0.22074	0.41557	0.24353	0.17587	0.18528	0.13165	0.01925	0.00044	-0.25104	-0.05176	0.06537	0.05299	0.00299	0.28553	0.0375	0.15346	0.35286	0.46193	0.34899	-0.02149	0.46451	0.05815	-0.16197	0.05532	-0.01483	0.22167	0.37749	0.17448	0.24514	0.17323	0.06319	0.16179	0.20371	-0.02798	-0.16929
s318	-0.284	-0.06341	0.15754	-0.1099	0.13337	-0.02785	0.0774	0.31219	-0.14845	0.05319	-0.04109	0.05299	0.12804	0.14692	-0.20873	-0.27757	-0.1583	-0.00315	-0.11302	0.11542	0.21643	0.0442	-0.00625	-0.04615	-0.06117	-0.11142	-0.07556	0.00586	-0.0103	-0.05167	-0.19249	-0.25591	-0.16884	0.01764	-0.24442	-0.07709	-0.04241	0.07543	0.046	-0.13894	-0.17608	-0.08843	-0.03531	-0.17683	0.0288	0.04759	-0.04213	-0.00464	0.08328
s319	0.06365	-0.26743	-0.06026	-0.1175	0.02135	0.02106	-0.03333	0.09858	-0.059	0.06398	-0.13767	0.07723	0.04408	-0.0177	-0.06488	-0.07539	0.01105	-0.03081	-0.03432	0.03534	-0.00172	0.04694	-0.06283	-0.0048	0.01354	-0.00514	0.15771	-0.03432	-0.06407	0.03302	-0.10271	-0.00094	-0.0542	0.01833	-0.08549	0.06429	0.01714	0.0139	0.07669	-0.03019	0.01003	0.04398	0.03045	0.00124	0.17334	-0.01704	-0.06649	-0.06461	-0.05392
s320	0.3456	0.12408	-0.12844	-0.01015	0.02965	0.10109	-0.17707	-0.09727	0.09018	-0.01616	0.06684	-0.05162	-0.05773	-0.10342	0.128	-0.02644	0.23886	-0.00093	0.01731	0.00134	-0.08708	0.04522	0.01041	-0.07598	-0.00534	-0.22232	-0.03379	0.04665	0.06983	0.07459	0.15317	0.25371	0.2117	0.01959	0.15204	0.05117	0.05892	-0.056	-0.12333	0.0695	0.18177	0.00375	0.15857	0.27426	0.00638	0.1446	0.10332	-0.18319	-0.04777
s321	-0.42591	0.03283	0.18244	-0.10651	-0.10463	-0.03458	0.17288	0.38262	-0.04102	0.01088	-0.32433	-0.06471	0.10137	0.08995	-0.13581	0.11433	-0.30614	-0.06171	-0.01367	-0.04667	0.40935	0.27205	-0.04524	0.05982	-0.10191	0.0164	-0.03638	-0.07587	0.07192	-0.10222	-0.19712	0.059	0.03341	0.0877	-0.08979	0.07432	-0.42145	-0.04624	-0.32801	-0.1079	0.01842	0.09511	0.0566	-0.38384	-0.01557	0.06334	-0.06019	0.12328	0.00488
s322	-0.18489	0.07897	0.02492	-0.00121	0.09212	-0.0334	0.09603	0.11053	-0.18762	0.07862	0.00509	0.12373	0.02035	0.17643	-0.16408	-0.03025	-0.15101	0.04872	0.08915	0.08405	0.06999	-0.05134	0.14474	-0.02198	0.05239	-0.03012	-0.00807	0.12107	0.01667	-0.08615	-0.14706	-0.1226	-0.18582	-0.01811	-0.10566	-0.03112	0.16918	0.11529	-0.14692	-0.11746	-0.15952	-0.03226	0.03902	-0.09299	0.04568	-0.127	-0.10215	-0.00092	0.12183
s323	0.04297	-0.12317	-0.08996	0.02109	0.03339	0.13103	-0.15342	-0.162	0.02327	-0.01169	0.03539	-0.10938	0.10779	-0.07171	-0.01248	-0.07303	0.18365	0.00666	-0.2102	-0.14737	-0.25113	0.0381	0.00077	-0.04433	0.01067	-0.03799	-0.05609	-0.04104	-0.02967	0.07518	-0.02524	0.01331	-0.01758	0.11733	-0.08399	-0.00472	-0.03175	-0.08256	0.04155	0.08243	-0.03607	-0.06503	-0.03628	0.12136	-0.05743	0.10218	-0.08153	0.01976	0.004
s324	-0.08063	0.03484	0.04559	-0.02671	-0.05361	0.0951	0.07276	0.01342	0.13881	-0.00963	-0.0155	0.08514	-0.02567	0.06029	-0.0898	-0.00598	-0.08389	-0.01679	-0.02707	0.03876	-0.05421	-0.14775	0.00985	-0.06862	-0.03058	-0.04495	-0.10372	-0.03482	0.00965	-0.02606	-0.00571	-0.01835	-0.02541	-0.0671	-0.02012	-0.04733	0.04123	0.04469	0.09702	-0.12165	0.00768	-0.07572	-0.06816	-0.02517	0.16269	-0.05715	0.09341	-0.01657	0.04681
s325	0.04056	-0.1262	0.04981	0.04693	0.11587	0.09771	-0.00767	-0.12891	-0.09521	0.02185	0.12335	0.12153	-0.00906	0.11229	0.09626	-0.00518	0.06073	-0.03982	0.00875	-0.11607	0.19805	0.037	0.10612	0.02871	-0.012	-0.03417	-0.03992	0.13026	0.01494	0.07042	-0.03134	0.03347	0.0275	-0.06906	0.08378	0.03948	-0.0744	0.01095	-0.01316	0.1221	0.02708	-0.06724	-0.01813	0.12545	-0.05205	0.01248	-0.04345	-0.06628	0.11114
s326	0.16828	-0.12803	-0.03259	-0.16131	-0.26581	-0.10157	-0.07169	-0.05166	0.02987	-0.00711	-0.10302	-0.23458	-0.10279	-0.08118	0.17872	0.35731	0.07011	0.11779	-0.09206	-0.16695	0.22986	0.06997	-0.06927	0.02178	-0.05768	0.11333	0.02152	0.05394	-0.2471	-0.09358	0.10586	0.23086	0.13907	0.07594	0.02438	-0.09084	-0.26812	-0.02251	-0.19531	0.07114	0.15187	0.05407	0.11032	0.0071	0.08971	0.21387	0.14846	0.14671	-0.13852
s327	0.14298	0.05916	-0.09094	-0.10836	0.0243	0.06031	-0.09804	-0.14729	0.07798	0.00853	-0.05074	-0.08742	-0.03098	-0.08043	0.1161	-0.1595	0.10842	0.04487	-0.07949	-0.20224	0.00185	0.14046	-0.02335	0.11486	-0.01245	-0.02166	-0.20666	-0.06236	-0.18417	0.13843	0.06371	0.1766	0.22572	0.06806	0.21789	-0.11144	-0.09295	-0.02888	0.04685	0.05464	0.24729	0.15081	0.03244	0.2049	-0.11626	0.00223	0.02291	-0.1938	-0.02391
s328	0.08407	0.04629	0.00166	-0.11043	0.00332	0.14854	0.00013	0.03533	-0.01381	0.01142	0.04184	-0.17621	0.12567	-0.03236	-0.0225	-0.11388	0.13431	-0.04708	-0.15003	-0.09207	0.00514	0.1006	0.04285	0.11043	-0.02984	-0.01765	0.02896	0.01575	-0.003	0.02062	-0.031	0.09981	0.03427	0.12354	-0.0723	0.00019	-0.06852	0.04662	0.1603	0.04533	-0.00541	-0.09375	0.00801	0.00245	0.02266	-0.04226	-0.07788	-0.00733	0.19341
s329	0.30537	0.04141	-0.01174	0.03691	0.10297	-0.12449	-0.06707	-0.1722	0.03599	-0.05769	0.01073	-0.09597	0.09122	-0.17899	0.15156	-0.00046	0.2703	-0.00332	0.16213	-0.01647	-0.0175	0.0929	-0.07067	0.12774	0.06405	0.03336	0.12192	-0.00113	-0.04548	0.06894	0.10515	0.26313	0.24615	0.08982	0.35042	0.00431	0.01169	0.10896	0.06748	0.19644	0.32571	0.07147	0.06101	0.1544	0.07385	0.1823	0.10141	-0.09587	-0.19328
s330	0.35116	0.10865	-0.10154	-0.08728	-0.01108	0.0628	0.09563	-0.06333	-0.03064	-0.00204	0.11598	-0.07118	-0.17632	-0.09781	0.21794	-0.09931	0.24205	-0.0234	0.03361	-0.02163	-0.11955	-0.20042	0.02645	0.10781	0.11066	-0.02853	-0.06111	-0.17194	-0.10287	0.10815	0.24531	0.36627	0.18329	0.12108	0.24553	0.02079	0.05513	0.04685	-0.17183	0.05003	0.2978	0.08247	0.15517	0.1994	-0.05784	0.26008	0.10243	-0.1012	-0.05323
s331	0.0634	0.02424	-0.00404	0.24205	-0.13357	-0.17689	-0.09587	-0.00364	0.11178	-0.01313	0.13077	-0.00871	-0.0375	-0.14922	0.10303	0.18758	0.14467	0.12439	0.17855	0.08048	0.16648	0.24535	-0.08004	-0.02869	0.08731	0.09123	0.07644	0.04723	0.0446	0.05691	0.2898	0.33987	0.17139	-0.05537	0.26198	0.03847	-0.12396	0.01507	0.12654	0.14319	0.31218	0.15792	0.05736	0.13111	-0.10006	0.09225	-0.00124	-0.05955	-0.15809
s332	0.13396	-0.0897	0.00332	-0.05468	-0.06098	0.03978	-0.01994	-0.0583	0.06821	0.05536	-0.02627	-0.14187	-0.14425	-0.03651	0.0836	0.14272	0.16607	-0.01865	-0.07407	-0.0536	-0.00219	0.14937	-0.018	-0.03723	-0.03587	-0.05302	-0.00672	0.11751	-0.16484	0.04842	0.05303	0.14807	0.15757	0.23164	0.05808	0.05933	-0.0602	0.05721	0.03002	0.04086	0.17717	0.01313	0.03792	0.16521	0.15879	0.13355	0.10391	-0.05712	-0.26187
s333	0.05106	-0.05864	-0.04754	0.05461	0.06238	0.11286	-0.02492	-0.13723	0.0784	-0.01832	0.14244	0.1609	-0.02876	-0.01309	0.11212	0.02423	0.19607	0.09255	-0.02971	0.07316	0.05224	0.08442	0.16806	0.11795	-0.03893	0.0058	-0.13175	-0.03257	-0.11121	0.04999	0.16468	0.18353	0.18963	0.01594	0.10816	0.10513	-0.00683	-0.00677	-0.07509	0.09438	0.20606	-0.02415	0.00854	0.11505	0.02353	0.03983	0.15036	-0.0292	-0.03225
s334	-0.08719	0.05004	-0.0127	-0.03697	0.04099	0.13486	-0.04285	-0.08442	0.09085	0.08596	0.09499	0.01412	0.06442	0.0135	-0.06647	-0.04246	-0.01615	0.05035	0.09077	-0.0557	-0.02725	0.00702	0.03061	0.03088	-0.00626	0.03628	-0.01562	0.04519	-0.07865	0.09827	0.03487	-0.12194	-0.07268	-0.08434	-0.08329	0.01412	0.03922	0.05023	0.06021	-0.00014	-0.15383	-0.00984	-0.05208	-0.0834	0.0899	-0.09551	-0.0533	0.06051	0.05046
s335	-0.25194	-0.08316	0.12686	0.1396	-0.15841	-0.10515	0.09348	0.25229	-0.0921	0.11409	-0.25107	-0.17808	0.07198	-0.03191	-0.09957	0.15472	-0.22862	0.1377	0.0933	-0.02475	0.35092	-0.08653	-0.0644	0.11549	-0.19788	0.01009	-0.01359	0.111	0.03187	-0.04793	-0.00133	0.08632	-0.01832	-0.08036	-0.06584	-0.20666	-0.2276	0.01962	-0.15714	-0.05758	0.12071	0.14567	0.12526	-0.16724	0.11442	0.12925	-0.00043	-0.02425	-0.04817
s336	-0.03006	-0.01538	0.05671	-0.11399	0.18075	0.02632	0.17721	0.03513	-0.02696	0.04693	-0.05352	0.09931	0.04733	0.14796	-0.18615	-0.22735	-0.04333	0.04712	-0.03207	0.04148	-0.03919	0.15825	0.14751	0.03969	-0.13778	-0.0474	-0.1616	-0.00676	0.02538	-0.13026	-0.18116	-0.14866	-0.08116	-0.01319	-0.13877	-0.09611	0.20877	-0.04415	0.08931	-0.12589	-0.06381	-0.14995	-0.09084	0.02526	0.17191	-0.10631	-0.03351	0.09001	0.09357
s337	-0.06185	0.05728	-0.03075	-0.04592	0.19003	0.04004	-0.01183	0.07248	0.00312	0.03788	0.07755	-0.09659	-0.1011	0.1176	-0.08763	-0.19152	-0.02064	-0.08451	-0.15444	-0.01993	-0.08478	0.07083	0.04242	0.03363	-0.01312	-0.06704	-0.09676	7e-05	0.05968	0.04377	-0.10019	-0.10064	-0.08581	-0.07301	-0.06146	-0.01915	0.14216	-0.08768	0.09281	-0.0936	-0.1009	-0.04532	-0.07372	-0.10141	-0.10619	-0.1894	0.03884	0.0148	0.02155
s338	-0.16229	-0.06138	0.05853	0.06631	-0.24092	-0.20709	-0.04005	0.15004	-0.16248	0.11768	-0.08299	0.01788	-0.11652	0.01462	0.09701	0.32248	-0.039	0.1407	0.114	-0.08366	0.11145	-0.01808	-0.01599	0.14041	-0.08478	-0.01618	-0.02824	0.09174	0.11593	-0.09769	-0.05391	0.12513	0.02357	-0.00299	-0.1251	0.00979	-0.27601	-0.02418	0.04162	0.10628	0.08156	0.0248	0.16025	-0.03362	-0.18331	0.23547	-0.03683	-0.08122	-0.19185
s339	0.29641	-0.05174	-0.04496	0.45977	-0.54078	-0.28149	-0.03257	0.01822	0.1263	0.06677	-0.03012	-0.11474	-0.081	-0.1349	0.16519	0.34939	0.34415	0.14995	0.34259	0.07304	0.11106	0.00056	-0.33328	0.00977	-0.06272	0.11284	-0.19932	0.04954	0.12563	0.08317	0.31753	0.38728	0.30204	-0.09194	0.36316	-0.05912	-0.14128	-0.04902	0.00227	0.1564	0.37845	0.22173	0.26664	0.20059	0.0144	0.15728	0.0818	-0.05016	-0.23667
s340	-0.18206	-0.10518	0.12866	0.044	-0.09356	-0.1005	0.17099	0.20257	0.07615	-0.11842	-0.33033	-0.15155	0.08437	-0.03002	0.0592	0.03772	-0.01738	0.03222	0.08295	0.03865	0.31335	0.17513	0.01474	0.05276	-0.07519	0.03821	0.12877	-0.03372	-0.12334	-0.06088	0.19048	0.21319	0.22381	-0.00483	0.22735	-0.07211	-0.24041	0.05369	0.06297	0.06398	0.27803	0.19207	0.18004	-0.0689	-0.01966	0.1766	-0.03022	-0.04374	-0.09394
s341	0.20045	-0.06746	-0.04249	-0.04054	-0.6719	0.05552	-0.05534	-0.06213	0.02549	-0.0119	0.07167	-0.15114	-0.12229	-0.15851	0.19019	0.45557	0.29555	0.05189	0.05685	0.08246	0.01547	-0.04594	0.01614	0.05039	0.02974	0.16165	0.06617	-0.02047	-0.0672	-0.04489	0.04965	0.24999	0.20228	0.04111	0.04618	-0.01431	-0.17577	-0.04325	-0.04642	0.09467	0.18153	0.07296	0.1165	0.22346	-0.11842	0.13669	0.12623	0.08071	-0.29867
s342	-0.13904	0.07822	-0.02023	-0.12575	0.18465	0.0441	0.02018	0.0111	0.04394	0.02141	0.08323	0.11451	-0.02597	-0.04646	-0.10606	-0.06678	-0.09069	-0.06594	-0.12955	0.00315	-0.08997	0.12378	0.0932	-0.03503	-0.04762	0.01707	-0.19047	0.05279	0.00491	-0.02693	-0.10335	-0.06081	-0.07544	-0.10648	-0.12516	0.04448	0.06856	0.01674	0.06278	-0.11812	-0.10057	-0.09571	-0.14439	0.01296	0.00641	-0.05831	-0.15527	-0.03297	0.02533
s343	0.03255	-0.0551	0.09607	-0.00037	0.12429	0.05395	-0.09105	-0.01288	0.05353	-0.09882	0.04459	0.16428	-0.01466	0.04879	-0.0738	-0.30559	-0.02019	0.0326	-0.14185	0.22359	0.00633	-0.01654	0.04564	-0.04523	0.02019	-0.07198	-0.03174	-0.05204	-0.01155	-0.10157	-0.02782	-0.145	-0.02944	0.0836	-0.06218	0.06523	0.08014	-0.08527	0.00748	-0.12106	-0.13179	-0.06423	-0.27686	0.05019	-0.07178	0.03535	0.03226	-0.04356	0.00811
s344	-0.14202	0.00659	-0.04626	-0.05277	0.13065	0.11294	-0.09663	0.17827	-0.08929	-0.03988	-0.07069	-0.06212	0.04599	0.12192	-0.15557	-0.12382	-0.05921	-0.00732	-0.14749	-0.02259	0.08643	0.19493	0.22551	-0.12643	-0.10116	-0.13538	-0.0309	-0.12714	-0.03277	-0.11893	-0.26333	-0.20254	-0.17806	-0.05982	-0.17719	-0.1534	-0.11623	-0.15035	-0.00159	-0.14517	-0.23339	-0.0983	-0.0526	-0.15352	0.14777	-0.12464	-0.05274	0.0481	0.12743
s345	-0.12525	0.01855	0.0157	-0.04312	0.07256	-0.03525	-0.0017	-0.00487	-0.1093	-0.07217	0.05301	0.22062	0.00465	0.13129	-0.14455	-0.11149	-0.09884	0.00687	-0.09088	0.06859	-0.07826	0.1465	0.13118	-0.05205	0.01404	0.07577	-0.00436	-0.03832	0.00431	-0.20288	-0.1449	-0.25688	-0.19592	0.04569	-0.13139	0.1329	-0.00321	-0.00861	-0.04161	-0.04907	-0.17705	-0.0716	-0.12607	-0.00054	-0.02405	-0.17111	-0.01658	0.01618	-0.0315
s346	-0.11217	0.03873	-0.06767	-0.12413	0.15244	0.03252	0.06331	-0.00138	0.1092	0.11977	-0.08664	0.02076	0.10671	-0.06842	-0.10722	0.00484	0.00793	0.00963	-0.10613	0.00462	-0.08799	0.08901	0.02735	-0.14522	-0.00721	-0.15269	0.13156	-0.06521	-0.10062	-0.12484	-0.19559	-0.20096	-0.20702	0.02181	-0.18119	-0.04812	0.02241	-0.11761	0.17866	-0.0066	-0.19618	-0.17358	-0.23584	-0.06314	0.08303	-0.148	-0.08457	-0.08084	0.0372
s347	0.06034	0.08454	-0.03915	-0.11712	0.05861	0.03906	-0.00836	0.10544	-0.00726	-0.10589	0.02119	-0.01402	0.01831	-0.05796	-0.12302	-0.16744	0.14956	0.09177	-0.26352	0.00279	-0.00047	0.30843	0.14958	-0.04071	-0.13913	0.00228	-0.21075	0.01256	0.12841	-0.0209	0.01629	0.05878	0.11015	0.03867	-0.09454	0.03288	-0.20062	0.06514	-0.02787	-0.03249	0.03383	0.01717	-0.07903	-0.08521	-0.00583	0.03892	-0.15333	0.05961	0.02325
s348	-0.24649	-0.12425	0.16234	-0.07141	0.0323	-0.03338	0.0458	0.43161	-0.1497	-0.01547	-0.18554	-0.07915	0.0883	0.09416	-0.21236	-0.09469	-0.22283	0.01317	-0.10245	0.03346	0.1768	0.0739	0.23245	-0.06305	-0.01644	0.11886	-0.07576	-0.03141	0.00355	-0.06431	-0.14953	-0.21672	-0.12975	0.06527	-0.23317	-0.03774	-0.13792	0.0079	-0.22695	-0.17998	-0.14971	-0.0717	-0.03977	-0.17843	-0.06762	0.07074	-0.1033	0.06688	-0.0479
s349	0.17697	0.07837	-0.04535	-0.03395	0.18808	0.0043	-0.01405	-0.03365	0.05129	0.00445	0.09607	0.10285	-0.00053	-0.01898	0.01843	-0.27477	0.07263	-0.1635	-0.07974	-0.06113	-0.16624	0.03566	-0.04841	-0.0158	0.05005	-0.16755	-0.06554	-0.16832	0.10224	0.07774	-0.07925	-0.05132	-0.03465	-0.09986	-0.21662	0.03639	0.0901	-0.10191	0.08178	0.07097	-0.10585	-0.06512	-0.0673	-0.02972	0.04902	0.03474	0.06502	0.0014	0.16799
s350	-0.05728	0.03214	-0.01592	0.03779	0.10216	0.02172	0.0088	0.05615	-0.17692	-0.07018	0.00218	0.04645	0.07951	0.11717	-0.10803	-0.11526	-0.00153	0.09494	-0.14633	0.01616	-0.04423	0.16372	0.1489	-0.06566	0.00026	-0.13522	0.0951	-0.01807	-0.0152	-0.07414	-0.10166	-0.11716	-0.09573	0.02427	-0.15231	0.08694	0.13839	-0.02121	-0.0274	-0.12772	-0.18145	-0.15206	-0.05285	-0.02856	-0.01687	-0.056	0.05396	-0.05101	0.0514
s351	0.15878	0.03424	0.0709	-0.0759	0.16277	0.08709	-0.03612	-0.11289	0.04738	0.09186	0.35905	0.04994	-0.12259	0.06513	0.10098	-0.1715	0.20443	-0.0664	-0.12986	0.01958	0.02949	-0.05148	-0.00527	0.09566	-0.119	0.03408	0.10677	-0.03512	0.04282	-0.01659	0.14017	0.02806	0.09478	0.12598	0.1982	0.02721	0.08802	-0.02499	-0.05874	0.00138	0.01373	-0.08465	0.02514	0.00161	-0.25063	-0.00331	0.03764	-0.04035	0.18419
s352	-0.08472	-0.03633	0.02721	-0.09745	0.23892	0.08077	-0.08072	0.07469	-0.1454	-0.0625	0.02136	0.17106	-0.15353	0.08082	-0.04987	-0.11858	-0.07499	-0.04071	-0.03406	-0.01965	0.01186	0.00207	0.07024	-0.07431	0.07517	-0.05016	0.01045	0.02947	0.11598	-0.08188	-0.02683	-0.05533	-0.00679	-0.03507	-0.03085	0.17975	0.16607	-0.11181	0.04572	-0.04603	-0.04557	-0.06581	-0.04745	0.01824	0.12278	0.0537	0.04349	0.01394	0.08338
s353	-0.34407	-0.02773	0.18099	-0.25054	0.04718	-0.00307	0.09274	0.34137	-0.13214	0.14553	-0.38992	-0.13805	0.02798	0.17031	-0.32405	-0.04382	-0.27431	-0.02266	-0.23139	-0.01914	0.27134	0.12577	0.13557	0.02593	-0.20764	0.07439	-0.0754	-0.13895	0.06484	-0.23685	-0.20846	-0.18595	-0.18015	0.01808	-0.16835	-0.07956	-0.23122	-0.03536	-0.25817	-0.31099	-0.04099	-0.00181	0.10561	-0.21394	-0.04968	0.09391	-0.10858	0.02617	0.00071
s354	0.17891	-0.02354	0.00483	-0.05725	0.17411	0.07896	0.02165	0.05227	0.02072	0.01325	0.03698	-0.01783	-0.01946	0.01927	0.04773	-0.16739	-0.02265	0.14638	-0.21204	-0.03544	-0.07686	0.23888	0.11706	-0.01291	-0.05211	-0.05793	-0.00369	-0.01785	0.0758	0.03241	-0.03983	-0.01799	-0.09873	0.09747	-0.07305	-0.07804	-0.05051	-0.00325	-0.16004	0.01525	-0.13917	-0.02511	-0.04215	0.01479	-0.21747	0.02802	-0.02322	0.09144	0.09575
s355	-0.09878	-0.0196	-0.07215	-0.11299	0.20569	0.15027	0.00773	0.16578	-0.14834	-0.03742	-0.00134	0.12605	-0.0164	0.07096	-0.11523	-0.19961	-0.08131	-0.13217	0.05622	0.04069	0.03833	0.03829	0.23852	0.07807	-0.10474	-0.08383	-0.10496	-0.07639	-0.11059	-0.11607	-0.23298	-0.1791	-0.27512	-0.01526	-0.23062	0.06416	-0.04719	0.04986	0.09791	-0.08578	-0.24077	-0.13945	-0.22178	-0.03815	0.00281	-0.07241	-0.1568	0.0497	0.02336
s356	0.0099	0.06877	-0.03366	-0.06375	0.22111	0.06976	-0.10331	0.04694	0.02575	-0.00117	0.1353	0.04626	-0.0806	0.0972	-0.10137	-0.11798	-0.04613	-0.05691	-0.13785	-0.01336	-0.02648	0.02253	0.1002	-0.12698	-0.08162	0.04537	-0.08494	0.00145	0.02945	-0.05807	-0.10202	-0.14497	-0.1003	0.02461	-0.03513	0.06432	0.07288	0.02321	-0.0498	-0.07979	-0.18477	-0.05998	-0.13318	-0.10617	-0.16277	-0.14737	-0.07712	0.01335	0.05313
s357	-0.2518	-0.04478	0.19442	-0.17759	-0.05788	-0.01235	-0.09711	0.35684	-0.19004	0.0722	-0.13477	-0.03393	0.01593	0.10873	-0.12775	0.05549	-0.12169	-0.06974	-0.19885	0.012	0.19634	0.13222	0.22286	0.04659	-0.04651	0.07254	-0.17361	-0.03446	0.06874	-0.11214	-0.00146	-0.02397	-0.0387	0.08378	-0.24334	-0.17148	-0.26846	-0.01243	-0.21917	-0.19652	0.00424	0.03226	-0.01888	-0.23654	-0.0144	0.10597	-0.01654	0.02468	0.08413
s358	-0.14359	-0.01173	0.09166	-0.02615	0.11436	0.03039	-0.13476	0.01043	-0.00223	-0.11251	-0.01019	0.09986	-0.07445	0.10233	-0.11477	-0.22991	-0.05383	0.02712	-0.16294	0.07013	0.09088	-0.01422	0.11452	0.10875	0.01844	-0.02296	0.06527	0.07923	0.04184	0.03786	-0.04781	-0.17771	-0.09418	-0.0672	-0.07152	0.0462	0.08726	-0.02831	-0.09792	-0.15041	-0.01003	-0.12373	-0.21005	-0.12832	-0.01575	-0.13625	-0.06419	0.0289	-0.00811
s359	-0.01546	0.04934	0.02256	0.12699	0.11332	0.03248	0.03963	-0.03489	0.03223	0.00028	0.10287	0.1697	-0.03368	-0.01552	-0.05372	-0.20387	-0.0403	0.01493	-0.03366	0.08952	-0.06245	0.04414	-0.00716	0.00478	0.02474	-0.03209	-0.13691	0.07731	0.01797	0.05178	0.02656	-0.14475	-0.10228	0.01963	-0.06435	0.04879	0.07431	0.09249	0.05514	-0.05115	-0.16116	-0.0874	-0.11263	0.07836	-0.11619	0.0125	-0.00075	-0.11936	0.11227
s360	0.01616	0.10476	0.00736	-0.05018	0.09598	0.06441	-0.00118	0.07947	0.03427	0.04291	0.04268	-0.05085	-0.15737	0.15531	-0.22837	-0.16653	-0.02825	-0.07656	-0.08988	-0.05467	0.00449	-0.05772	0.10077	0.03547	-0.16064	-0.05274	-0.03787	0.00805	-0.06701	0.04965	-0.0912	-0.12524	-0.04881	-0.07836	-0.1117	-0.07066	0.06565	-0.052	-0.04517	-0.04441	-0.18871	-0.1229	-0.17968	-0.02169	0.00461	-0.06617	-0.02076	-0.02739	0.11831
s361	0.08095	0.04808	-0.00858	-0.08225	0.27831	-0.04869	-0.09283	-0.06398	-0.06705	0.00087	0.01049	0.01045	0.01869	-0.05918	-0.0115	-0.19073	0.07815	-0.0244	-0.13529	0.01916	-0.14999	0.17733	-0.087	-0.09425	0.02804	-0.09259	-0.01488	-0.05372	0.15866	-0.03226	0.0335	0.00946	-0.02648	0.05828	-0.01537	0.05582	0.15305	0.00894	0.01622	-0.08838	-0.01094	-0.09659	-0.11391	0.02746	0.15968	-0.02304	-0.08169	0.0022	-0.03606
s362	0.06138	0.08992	-0.12065	-0.06895	0.28173	0.09008	-0.06099	-0.06736	0.00152	-0.13274	0.1167	0.14525	-0.02891	-0.0586	0.00873	-0.13402	0.08406	-0.00847	0.02725	0.01204	-0.11974	-0.08431	0.02754	-0.01004	-0.05106	-0.04309	0.05199	0.01865	0.14083	-0.03219	0.16479	-0.03862	0.12856	-0.03581	0.15498	0.06094	0.01055	-0.03135	0.03965	-0.10224	0.09186	-0.06568	-0.11641	0.07255	0.06591	0.00356	0.00298	-0.0844	-0.08377
s363	0.08051	0.04796	-0.03906	-0.00586	0.16676	0.10873	-0.08033	-0.00729	0.10195	0.02749	0.21379	0.06725	-0.0218	-0.07063	-0.08388	-0.24513	-0.06855	0.04784	-0.07236	0.08403	-0.10476	0.05001	0.04935	-0.13293	0.02049	-0.00603	-0.0741	0.00028	-0.01046	0.01238	0.01727	-0.21452	-0.03438	-0.03638	-0.1132	0.12031	0.08153	0.06446	0.01338	-0.01276	-0.01886	-0.05168	-0.20994	0.08178	-0.14272	-0.04447	0.01387	-0.06708	0.00146
s364	0.15135	0.00182	0.03572	0.05627	0.02525	0.08242	-0.06295	0.00399	-0.01378	-0.06183	0.15721	0.03796	0.01959	-0.07785	0.07676	-0.25802	0.09738	-0.01158	-0.13999	-0.04264	-0.0387	0.13	0.02315	-0.11143	0.05775	-0.06779	-0.1501	-0.15114	-0.00761	-0.05714	-0.17443	-0.10424	-0.03453	0.12632	-0.11872	-0.00612	-0.00192	0.03012	-0.02305	0.01029	-0.11957	0.01667	-0.03737	0.03654	-0.0876	0.03275	0.05898	-0.06529	0.15004
s365	0.14375	0.00286	0.08625	0.0679	0.07856	-0.0943	0.00787	-0.02802	0.02942	-0.07549	0.01739	0.03031	-0.0485	0.03178	0.03972	-0.01799	-0.04067	-0.00452	-0.09914	0.16325	-0.10376	0.24983	0.00976	-0.07312	0.05102	-0.20437	0.06436	0.05062	0.1531	-0.06816	0.02662	-0.16737	-0.08912	-0.03479	-0.098	0.24952	0.0554	-0.00034	0.16603	0.06181	-0.10681	-0.08134	-0.07032	0.07681	-0.12469	-0.07732	0.03253	-0.0335	-0.04931
s366	-0.00403	0.0305	0.01018	0.085	0.08743	-0.0455	-0.04454	0.00012	0.07232	0.05873	0.03758	-0.07611	0.03229	-0.07404	0.01482	0.00197	-0.07796	0.13289	-0.12988	-0.01241	-0.14198	0.0496	0.04596	0.02791	-0.05096	0.08924	0.16725	-0.06473	0.08229	-0.02289	-0.03591	-0.09525	-0.01182	0.01946	-0.12338	0.10029	0.01178	0.04077	-0.17219	-0.0223	-0.08486	-0.14391	0.02266	0.00763	-0.03627	0.07354	-0.02792	-0.02648	-0.14531
s367	-0.00884	0.0237	-0.02948	-0.01146	0.08598	0.10734	-0.09125	-0.09671	-0.0284	-0.00809	0.15914	0.10715	-0.142	-0.06899	0.03817	-0.06099	-0.09559	0.12505	-0.19976	0.03219	-0.05575	-0.02896	-0.06609	0.02476	-0.05892	0.04348	-0.00454	0.02377	0.11017	0.0125	-0.06555	-0.05932	-0.06054	0.14248	-0.11881	0.00279	-0.01708	0.02757	-0.15084	0.02821	-0.08984	-0.18055	-0.09008	-0.10264	-0.07065	-0.07305	-0.06266	0.13835	0.07652
s368	0.11799	-0.0797	0.19038	0.01294	0.20744	0.01203	-0.07043	-0.01176	-0.0357	-0.00831	0.04142	0.05535	0.07264	0.09095	-0.03404	-0.2816	0.14475	0.13629	-0.16939	-0.00729	-0.12579	0.2547	0.11476	-0.09262	-0.03195	-0.08329	-0.03406	-0.03957	0.11611	-0.08305	-0.0905	-0.0549	-0.06569	-0.07427	-0.038	0.02887	-0.04725	-0.09606	0.04584	0.0521	-0.03495	-0.13057	-0.11566	-0.00411	0.09004	0.04259	0.00829	-0.01451	0.07948
s369	-0.27058	-0.0536	0.1417	-0.1951	0.11301	0.05006	0.09938	0.09077	-0.11766	0.06346	-0.12882	0.05352	-0.22416	0.07358	-0.21001	-0.1675	-0.2042	-0.06397	-0.1338	-0.0035	0.07791	-0.01372	0.21182	-0.07547	-0.05412	-0.04344	-0.09865	-0.11624	-0.00871	-0.16518	-0.13863	-0.18105	-0.10828	-0.04157	-0.09543	-0.00389	-0.05659	-4e-05	-0.11943	-0.15958	-0.10273	0.00784	-0.09223	-0.15413	-0.1615	0.07419	-0.04939	0.11284	0.30534
s370	-0.31123	-0.00162	0.18864	-0.0458	0.00687	-0.11607	0.02273	0.24152	-0.08781	0.03962	-0.21563	-0.02903	0.07185	0.18314	-0.23492	-0.01491	-0.18948	-0.04259	-0.12215	0.0671	0.17628	0.16811	0.04925	0.00702	0.00713	0.11071	-0.04674	-0.06896	0.05173	-0.23536	-0.14461	-0.15778	-0.13147	0.00341	-0.10302	-0.00644	-0.07967	-0.00546	-0.18291	-0.26522	-0.09771	-0.11681	0.01294	-0.18454	-0.1987	0.02221	-0.01067	0.02982	0.03678
s371	-0.16973	-0.0472	-0.00078	-0.08521	0.22807	0.0267	0.03396	0.19754	-0.09055	0.03384	-0.09926	0.04855	0.03422	0.11076	-0.09892	-0.28339	-0.17764	-0.18028	-0.04785	-0.15146	0.07005	-0.0366	0.10446	-0.14204	-0.0718	0.02819	-0.02593	-0.04458	-0.0057	-0.03554	-0.28101	-0.138	-0.1306	0.06477	-0.20171	-0.02999	-0.01726	-0.1018	0.08313	-0.11729	-0.12544	-0.23041	-0.15799	-0.12608	0.10324	-0.05531	-0.08295	0.06567	0.1392
s372	-0.04041	-0.03504	0.01607	-0.16885	0.20403	0.13139	0.09629	-0.09916	-0.06792	0.06256	0.14397	0.04338	0.14449	0.04501	-0.11509	-0.19274	-0.0245	0.10643	-0.12955	0.10778	-0.0729	-0.08358	0.23376	-0.05672	-0.0157	-0.15271	0.14758	0.00187	0.14948	-0.07452	-0.01547	-0.23639	-0.12818	-0.03275	-0.20684	0.15339	0.11092	0.09389	0.15014	0.00096	-0.2196	-0.17888	-0.10514	-0.08462	-0.07691	-0.16046	-0.03601	-0.04258	0.05021
s373	0.07226	0.03019	-0.00328	-0.12188	-0.00036	0.03423	-0.11588	0.17253	-0.0539	-0.0207	-0.0245	-0.02628	-0.01433	0.01844	-0.12056	-0.22446	0.02588	0.14963	-0.1444	0.05596	0.02472	0.44335	0.17818	-0.02887	-0.00835	0.04547	-0.2147	-0.08018	0.0248	-0.09913	-0.0928	0.1355	0.02604	0.16883	-0.07781	-0.05429	-0.01631	0.11032	-0.16705	-0.13291	0.05974	-0.09814	0.01447	0.01173	-0.09189	0.07087	-0.07043	0.11944	0.09569
s374	-0.23521	-0.01881	-0.01013	-0.02397	0.25501	0.0166	-0.04219	0.06703	-0.15434	-0.02536	-0.01988	0.13338	-0.05526	0.14363	-0.26102	-0.12609	-0.2632	0.07714	-0.10345	0.08354	-0.02779	0.00472	0.03992	-0.03525	-0.05504	-0.00786	-0.10693	0.04783	-0.07248	-0.1348	-0.181	-0.293	-0.21256	0.00647	-0.2177	-0.04315	0.03582	-0.01165	-0.19125	-0.14612	-0.1427	-0.06621	-0.06351	-0.11109	0.02983	-0.26693	-0.08827	0.1479	-0.06645
s375	0.0808	-0.09493	0.09139	-0.1332	0.22611	0.08174	-0.00647	-0.17213	0.00463	0.07681	0.17867	0.09847	-0.10109	0.0478	0.01325	-0.22994	0.07247	0.02277	-0.09137	-0.02208	0.1231	-0.19006	0.08313	0.0538	0.05856	-0.03884	0.06428	-0.15109	0.00576	0.01668	-0.01014	-0.08189	-0.0157	0.02366	-0.00118	0.11048	0.17516	0.04216	-0.08079	-0.02079	-0.06764	-0.14023	0.0296	0.06563	0.00082	0.04655	3e-05	-0.0368	0.14278
s376	-0.01611	-0.15089	-0.04495	-0.06362	0.17288	-0.01702	-0.00757	0.00701	0.11667	-0.11742	0.06338	-0.07989	0.0052	0.02716	-0.0415	-0.01885	0.00108	-0.00884	-0.09961	0.01315	-0.06845	0.12851	-0.01115	-0.0072	0.02218	0.02266	0.00754	0.0472	0.00508	-0.03875	0.0056	-0.17882	-0.08428	0.10066	-0.15335	0.09615	-0.00331	0.06641	0.02498	-0.00577	-0.10112	-0.11512	-0.09413	-0.0927	0.19577	-0.02139	0.06127	0.06983	-0.10035
s377	0.04584	-0.03055	0.03496	-0.09784	0.15883	-0.06135	0.10857	-0.12233	0.10954	-0.04912	0.03361	0.15675	0.06998	-0.05409	0.09329	-0.15108	-0.07985	-0.04764	-0.19402	0.11647	-0.0937	-0.04812	0.05474	-0.01064	-0.03415	-0.10488	-0.10167	-0.07758	-0.02756	-0.00217	-0.09543	-0.08738	-0.03656	0.09377	-0.06493	0.011	0.02141	-0.00576	-0.09754	-0.1178	-0.09004	-0.08706	-0.07989	0.02106	0.01327	-0.08221	0.04473	-0.00659	0.12632
s378	0.0928	0.06597	0.01978	-0.17682	0.16148	0.06112	-0.14212	-0.01346	-0.01587	-0.05846	0.04234	0.11278	0.01982	-0.05769	-0.08012	-0.11377	0.01053	-0.10483	-0.08324	0.052	-0.18436	0.03577	0.15368	0.04189	-0.04404	-0.00658	-0.06324	-0.02383	-0.06686	0.04098	-0.11969	-0.20823	-0.20486	0.06469	-0.19723	-0.03384	-0.06774	0.12949	0.04963	-0.0748	-0.15412	-0.0959	-0.02712	-0.08049	0.05706	-0.0297	-0.14569	0.09114	0.04706
s379	0.0292	0.05345	0.08189	0.01084	0.29837	0.06928	0.00194	-0.0704	0.00053	0.01976	0.13987	0.09846	-0.00745	-0.03462	0.08833	-0.16504	0.00672	0.03954	0.07342	-0.03546	-0.11385	-0.07247	0.05305	0.01402	0.01979	0.02862	0.00267	-0.05106	0.067	0.08525	0.09482	-0.03717	-0.04287	0.02655	0.06526	0.11276	0.0524	0.01582	-0.08859	0.00495	-0.08123	0.0372	-0.0992	0.00104	0.02867	0.02489	0.03002	-0.0352	-0.00927
s380	0.14537	0.0411	0.01007	0.11466	0.10196	0.10817	0.00166	-0.08726	0.22441	-0.09269	0.13227	0.11015	0.10159	-0.10559	0.06784	-0.19418	0.13426	-0.07871	-0.09263	0.07902	-0.00657	0.173	-0.03437	-0.0379	0.13458	-0.00624	-0.12124	-0.00183	0.06516	-0.09145	0.11338	0.05151	0.11559	-0.02914	0.06097	0.25155	0.04964	0.00835	-0.19724	-0.04522	0.11546	0.00784	0.00089	0.09363	-0.06878	0.12496	0.06198	-0.01551	0.11457
s381	-0.13302	-0.14149	0.12575	-0.04847	-0.07988	-0.13697	0.01608	0.32319	0.00455	-0.0615	-0.26126	-0.08677	-0.00159	0.00979	-0.07986	0.08214	-0.01892	0.03775	-0.07171	-0.00246	0.41631	0.04016	0.01691	0.00071	-0.0179	0.10244	-0.02799	-0.09748	-0.05252	-0.16409	-0.11609	0.19862	-0.03936	0.05461	-0.06049	-0.11534	-0.20265	0.10117	-0.21942	-0.25544	0.01692	0.00853	0.07228	-0.11913	-0.06369	0.12612	-0.02632	0.05606	-0.10458
s382	0.02081	0.01967	-0.03473	-0.12889	0.059	0.18308	0.03582	-0.11707	-0.04997	0.04168	0.05129	0.00278	0.00018	0.00517	-0.01838	-0.1886	-0.05335	0.00673	0.02062	0.08269	-0.18804	-0.09987	0.20101	0.05591	0.09583	-0.05608	-0.04292	-0.0659	-0.08614	-0.13728	-0.12021	-0.11842	-0.11368	-0.08157	-0.12327	0.0685	0.13634	0.05826	-0.23571	-0.01246	-0.05921	-0.02229	0.04044	0.0254	0.04991	0.11044	0.07013	0.0487	0.21946
s383	0.27193	0.04258	-0.02291	0.04065	0.04869	0.07536	0.03929	-0.18831	-0.00158	0.02142	0.1909	-0.01215	0.04126	-0.00246	0.1718	-0.13112	0.17014	-0.09856	-0.1343	0.02625	-0.0644	0.10549	-0.0342	-0.00653	0.02767	-0.01445	-0.12431	-0.04791	0.05434	0.11613	0.14528	-0.0141	0.09548	0.10396	0.14957	0.10522	0.05266	0.04258	-0.13758	-0.09491	0.09471	-0.03082	0.00221	0.09104	-0.07135	0.11048	0.04069	0.01355	0.19552
s384	0.03625	-0.06587	-0.01747	-0.00071	0.16793	-0.0481	0.01938	-0.13048	-0.03309	-0.08477	0.06722	0.1538	-0.07039	-0.08681	-0.02079	-0.11411	0.03465	0.05895	-0.12337	0.04154	-0.21723	0.14809	0.00239	-0.08929	0.06931	-0.15312	0.1083	-0.00414	0.10564	0.04771	-0.03997	-0.14563	-0.05442	-0.05662	-0.02581	0.16655	0.14869	0.02167	0.10369	-0.03755	-0.14779	0.0313	-0.03015	0.03646	-0.02776	-0.04299	0.01303	-0.04347	-0.04616
s385	0.10504	0.09736	0.05509	-0.05262	0.1682	-0.05282	-0.00962	-0.0335	0.05939	0.00811	0.127	-0.00408	0.01132	-0.01264	0.05037	-0.2177	-0.06216	-0.0524	-8e-05	0.04692	-0.05239	0.12036	0.02385	0.10012	0.02495	-0.07096	0.05408	-0.09155	0.07509	-0.00285	-0.03723	-0.03909	-0.00034	-0.02296	-0.01258	0.15983	0.08125	0.00422	0.00622	-0.11744	-0.07625	-0.03477	0.0003	0.07939	0.00958	-0.08977	0.07396	-0.06258	0.066
s386	0.00354	0.01077	-0.02138	0.07942	0.13754	-0.06734	-0.0025	-0.02987	-0.04386	-0.00147	0.17299	0.1905	0.15673	-0.00011	-0.01918	-0.13888	0.01924	0.12063	-0.12993	0.1122	-0.15096	0.04709	0.11396	-0.09127	0.0327	-0.04807	-0.00961	-0.04091	0.09478	0.01151	-0.06951	-0.02563	-0.0338	-0.06109	-0.11167	0.08402	0.08737	-0.02501	-0.08751	-0.04316	-0.12158	-0.09059	-0.17307	0.04202	-0.04261	-0.17974	0.02263	0.00295	0.03606
s387	0.00222	0.01413	-0.04156	-0.0244	0.13755	0.06476	-0.01001	-0.0475	-0.05938	-0.08722	-0.00952	0.17839	0.07661	-0.02255	-0.03282	-0.06328	-0.05228	-0.08472	-0.04984	0.00264	-0.14808	0.07732	0.11474	-0.07667	-0.1139	-0.10242	0.05172	0.01464	-0.07866	-0.11944	-0.14052	-0.24525	-0.08149	0.02913	-0.14228	0.07673	0.02509	-0.00233	-0.03568	-0.06588	-0.09932	-0.2428	-0.12024	-0.01098	0.03082	0.03316	-0.02948	0.01748	0.13429
s388	-0.11446	0.1019	0.1317	-0.14048	0.21805	-0.00132	0.00025	0.06852	0.02709	-0.08943	0.03262	0.17847	-0.00932	0.03246	-0.10075	-0.21843	-0.06804	-0.02435	-0.09082	0.02426	0.05365	0.08386	-0.02023	0.05027	-0.06592	0.03479	0.06749	-0.01004	0.08851	-0.12513	0.00425	-0.05268	-0.05799	-0.00176	-0.09981	-0.02688	0.06743	-0.09754	0.07838	-0.08694	-0.04752	-0.11221	-0.11717	-0.00653	-0.00474	-0.04946	0.10483	0.00847	0.05885
s389	0.1166	0.06988	-0.09637	0.06553	0.23501	0.02373	0.02894	0.02415	-0.02459	0.09318	0.15568	0.04496	0.04141	-0.06026	-0.06178	-0.22148	0.03064	0.03387	-0.04638	-0.02136	0.0141	0.23627	0.04129	-0.03814	-0.02701	0.07857	0.09143	-0.13657	0.13501	-0.03728	-0.06248	-0.05781	-0.06752	0.09155	0.05532	-0.03454	0.00773	0.13406	-0.05836	-0.03885	-0.11649	0.02681	-0.01881	-0.0538	-0.06911	-0.02561	-0.15668	0.10234	0.1169
s390	-0.1018	-0.05569	-0.0106	0.10245	-0.54742	-0.17655	0.04852	0.01748	0.04424	-0.02125	-0.11718	-0.1331	0.09978	-0.04138	0.08803	0.29618	0.03954	0.04922	-0.02585	0.02363	0.06089	0.09004	-0.11166	-0.14823	0.02016	0.00569	-0.0786	0.066	-0.12265	-0.14327	-0.04604	0.06868	0.03865	0.01296	-0.0107	-0.0244	-0.2216	-0.10957	-0.23082	0.10839	-0.07647	-0.04922	0.06955	-0.01624	0.04562	0.09455	0.09329	0.09759	-0.22926
s391	0.0109	-0.07767	-0.0229	-0.1106	0.14709	0.1133	-0.01837	0.03797	0.0573	-0.01002	0.03014	0.11898	0.0406	0.02637	-0.07313	-0.09732	-0.0522	-0.03233	-0.17735	0.05598	0.04573	0.05487	0.00618	-0.1206	0.08432	-0.08106	0.01409	-0.07437	0.03458	-0.02357	0.01286	-0.11765	0.0623	0.0515	-0.04827	0.00195	0.03561	-0.03841	-0.02686	-0.11044	-0.08112	-0.21322	-0.1051	-0.09571	-0.12944	0.02855	-0.03496	-0.07958	-0.01114
s392	0.03891	0.07434	0.00621	-0.09357	0.24963	0.11455	0.00234	-0.06358	-0.03406	0.10289	0.13126	0.00439	-0.04636	0.02426	-0.11349	-0.05348	-0.11134	-0.03429	-0.13064	0.04668	-0.25832	0.10029	0.08737	-0.02814	-0.03398	-0.07153	0.07248	-0.13135	0.02234	-0.10925	-0.13995	-0.20964	-0.02302	-0.05162	-0.15584	0.04877	0.01631	0.06066	0.13452	0.02201	-0.17311	-0.22979	-0.12749	0.04199	-0.03022	-0.12206	-0.03535	0.08505	-0.01664
s393	0.08415	-0.13101	0.01712	-0.08189	0.18189	0.03554	-0.00442	-0.10361	-0.0126	0.00217	0.01317	-0.13933	-0.00395	-0.0121	-0.07026	-0.23464	-0.09156	0.00173	-0.06149	0.08954	-0.15872	0.23094	0.04788	0.01576	-0.03933	-0.18372	-0.18801	-0.06564	-0.04016	-0.10685	-0.15545	-0.07215	-0.1319	0.07187	-0.2261	-0.06504	0.00264	-0.00844	-0.12196	-0.02547	-0.19138	-0.1445	-0.08955	-0.09768	-0.04033	-0.06171	-0.03191	0.05444	0.32047
[truncated: 83 more columns]

## Sheet: Module log(FP p-value)
Signature	ICA	ISOMap	MDS	PCA..1.2	PCA..1.3	PCA..2.3	RBF.Kernel.PCA	Spectral.Embedding	Fig1 tSNE	tSNE10	tSNE30
m1	-11.9704	-9.19618	-14.7611	-10.2267	-51.7015	-5.7054	-13.5876	-7.11024	-14.3538	-14.8933	-35.736
m2	-10.1386	-10.5815	-13.6863	-9.43194	-21.4725	-3.24037	-9.78931	-6.78675	-10.2093	-10.237	-18.0255
m3	-1.78193	-2.70615	-2.34663	-1.51362	-5.65382	-0.41505	-1.71902	-2.20452	-1.96649	-2.97463	-5.55205

## Sheet: C7 log(FP p-value)
Signature	ICA	ISOMap	MDS	PCA..1.2	PCA..1.3	PCA..2.3	RBF.Kernel.PCA	Spectral.Embedding	Fig1 tSNE	tSNE10	tSNE30
GSE4984_UNTREATED_VS_GALECTIN1_TREATED_DC	-8.27957	-9.15023	-7.73598	-7.58895	-37.2543	-1.62292	-8.81179	-5.00716	-8.30638	-9.02563	-24.3975
GSE360_T_GONDII_VS_M_TUBERCULOSIS_DC	-7.17443	-8.28791	-10.6226	-6.29088	-34.7756	-2.59311	-8.95639	-4.50112	-9.03933	-13.8445	-25.5936
GSE4748_CYANOBACTERIUM_LPSLIKE_VS_LPS_AND_CYANOBACTERIUM_LPSLIKE_STIM_DC_3H	-5.91633	-8.42865	-6.73177	-5.46342	-33.2911	-2.207	-6.65302	-4.7546	-7.10448	-6.72581	-20.2879
GSE360_T_GONDII_VS_B_MALAYI_HIGH_DOSE_MAC	-6.3443	-7.45043	-4.721	-4.92437	-31.8218	-3.31024	-6.23019	-4.4891	-5.35834	-8.16713	-17.7562
GSE360_T_GONDII_VS_M_TUBERCULOSIS_MAC	-6.76279	-7.23616	-7.64977	-5.95963	-29.9328	-0.8814	-7.50601	-3.25725	-6.0181	-10.6092	-23.3964
GSE2706_LPS_VS_R848_AND_LPS_8H_STIM_DC	-4.44815	-5.7213	-5.00962	-3.84751	-29.6608	-3.11193	-4.67116	-3.98769	-5.84075	-8.15745	-15.5547
GSE360_CTRL_VS_M_TUBERCULOSIS_DC	-2.90375	-7.46969	-3.64638	-2.71265	-27.3784	-2.18395	-2.66899	-4.10779	-5.57896	-12.4698	-19.9102
GSE2706_UNSTIM_VS_2H_LPS_AND_R848_DC	-2.7788	-6.95158	-2.7879	-2.04947	-26.9285	-1.90765	-2.5615	-3.62683	-4.22963	-5.19324	-16.6692
GSE360_L_DONOVANI_VS_M_TUBERCULOSIS_DC	-4.91172	-5.15364	-5.55189	-5.19256	-26.1592	-0.94936	-5.85877	-2.68258	-6.14002	-6.90063	-17.7129
GSE2706_UNSTIM_VS_8H_LPS_DC	-2.0109	-5.35843	-4.01385	-1.62496	-24.7344	-0.94406	-1.75863	-2.72713	-2.26186	-7.44634	-12.3689
GSE360_CTRL_VS_L_MAJOR_DC	-3.05995	-6.1308	-1.69051	-2.37083	-24.7112	-1.42433	-2.74727	-3.15506	-3.76971	-6.90073	-14.0095
GSE22589_SIV_VS_HIV_AND_SIV_INFECTED_DC	-4.45301	-5.82915	-3.9302	-3.88298	-24.5359	-1.0878	-4.60826	-2.91761	-4.70798	-6.64346	-13.2021
GSE14000_UNSTIM_VS_4H_LPS_DC_TRANSLATED_RNA	-5.41674	-8.1302	-4.97999	-4.60788	-24.1007	-0.43308	-5.42887	-4.12446	-5.30824	-8.50888	-16.3569
GSE14000_UNSTIM_VS_4H_LPS_DC	-5.54068	-8.11471	-4.80274	-4.20476	-23.6175	-0.35008	-5.39896	-4.00133	-4.21095	-9.41628	-20.5073
GSE18791_CTRL_VS_NEWCASTLE_VIRUS_DC_8H	-5.44481	-7.75852	-4.54047	-4.88115	-23.1509	-0.45218	-5.58016	-4.06702	-4.58517	-7.79514	-17.0592
GSE42088_UNINF_VS_LEISHMANIA_INF_DC_4H	-5.81482	-8.43208	-6.04244	-4.83422	-23.1002	-0.38179	-5.99383	-4.38788	-4.02959	-6.09059	-18.6032
GSE2706_UNSTIM_VS_2H_LPS_DC	-2.40192	-5.59426	-1.55437	-1.99342	-22.3973	-1.42869	-2.38193	-3.48365	-3.28701	-5.36447	-14.4664
GSE2706_UNSTIM_VS_2H_R848_DC	-2.75264	-5.2409	-1.21218	-2.25607	-21.5517	-0.96872	-2.60706	-2.86443	-1.76764	-5.53861	-12.8288
GSE18791_UNSTIM_VS_NEWCATSLE_VIRUS_DC_6H	-4.94419	-7.23753	-4.71488	-3.94678	-21.502	-0.43844	-4.92545	-3.25791	-6.9129	-9.98626	-19.4354
GSE18791_CTRL_VS_NEWCASTLE_VIRUS_DC_6H	-4.9796	-7.51726	-4.07638	-3.96711	-20.7691	-0.37467	-4.58361	-4.04228	-3.67696	-7.57311	-16.2861
GSE360_LOW_DOSE_B_MALAYI_VS_M_TUBERCULOSIS_DC	-2.95655	-7.50614	-2.79667	-2.41807	-20.3856	-1.24236	-3.07456	-4.24791	-3.69129	-8.73323	-16.6665
GSE14000_UNSTIM_VS_16H_LPS_DC_TRANSLATED_RNA	-1.24405	-3.78224	-1.37972	-1.20322	-20.0158	-0.92441	-1.31185	-1.91122	-2.57636	-6.17031	-11.6498
GSE42088_UNINF_VS_LEISHMANIA_INF_DC_2H	-4.10355	-6.73139	-3.08894	-3.05809	-19.9724	-0.78434	-4.00118	-3.26832	-3.78425	-4.71021	-13.471
GSE360_L_DONOVANI_VS_T_GONDII_MAC	-3.15295	-4.67664	-2.64988	-2.48633	-19.4975	-0.76705	-3.50981	-3.13344	-2.46101	-7.11129	-14.1362
GSE360_HIGH_DOSE_B_MALAYI_VS_M_TUBERCULOSIS_DC	-3.6753	-6.66742	-3.58367	-3.1826	-19.4829	-0.26147	-3.6242	-3.20039	-3.03543	-7.78393	-13.9168
GSE2706_UNSTIM_VS_8H_LPS_AND_R848_DC	-1.9243	-4.8931	-1.29225	-1.50879	-19.438	-2.25657	-1.64185	-2.86051	-3.30259	-4.81817	-10.6948
GSE360_L_MAJOR_VS_B_MALAYI_HIGH_DOSE_DC	-1.77715	-4.90276	-1.25506	-1.57797	-19.1071	-0.6663	-1.76377	-2.37105	-2.09385	-5.78362	-10.5693
GSE34515_CD16_NEG_VS_POS_MONOCYTE	-2.44935	-5.15308	-2.12903	-2.17506	-18.3569	-0.66378	-2.75073	-2.21586	-2.51642	-5.15371	-11.7205
GSE18791_UNSTIM_VS_NEWCATSLE_VIRUS_DC_10H	-3.54266	-6.12813	-3.93139	-3.32424	-17.2915	-0.37299	-4.12361	-3.73237	-6.10101	-9.22083	-16.1646
GSE14000_UNSTIM_VS_16H_LPS_DC	-2.47364	-4.84928	-2.30215	-1.54025	-17.1625	-1.63375	-2.08755	-2.82506	-2.05937	-6.67966	-12.3016
GSE22589_HEALTHY_VS_HIV_INFECTED_DC	-3.11871	-4.45979	-4.32459	-2.78685	-16.971	-0.1516	-3.09031	-2.22455	-2.32435	-6.56689	-18.2026
GSE18791_CTRL_VS_NEWCASTLE_VIRUS_DC_10H	-3.54876	-6.09288	-2.39742	-3.42403	-16.8963	-0.23482	-3.48797	-3.56502	-3.5108	-5.68716	-12.8622
GSE18791_CTRL_VS_NEWCASTLE_VIRUS_DC_12H	-2.13944	-5.15545	-3.38828	-1.75903	-16.6775	-0.28665	-1.98255	-2.52055	-1.85593	-6.03329	-11.6158
GSE22282_HYPOXIA_VS_NORMOXIA_MYELOID_DC	-3.68026	-4.04325	-2.66075	-3.94443	-16.2433	-0.71028	-4.77054	-1.86925	-2.56243	-4.08974	-10.1411
GSE18791_CTRL_VS_NEWCASTLE_VIRUS_DC_16H	-2.19284	-5.08172	-3.00485	-1.95635	-15.9968	-0.51112	-2.02599	-2.56974	-2.91872	-7.84191	-13.5816
GSE18791_UNSTIM_VS_NEWCATSLE_VIRUS_DC_18H	-3.98762	-6.45692	-2.87942	-2.82917	-15.9563	-0.11423	-3.42995	-3.34345	-3.74258	-6.89149	-13.6866
GSE14000_4H_VS_16H_LPS_DC_TRANSLATED_RNA	-1.49307	-2.7179	-0.88003	-1.5771	-15.8175	-2.11118	-1.56009	-1.08474	-2.52227	-3.78306	-4.55673
GSE18791_CTRL_VS_NEWCASTLE_VIRUS_DC_4H	-2.87381	-5.13451	-3.18304	-2.22177	-15.5663	-0.19714	-2.48999	-2.82557	-2.30145	-4.75649	-14.1382
GSE2706_R848_VS_R848_AND_LPS_2H_STIM_DC	-2.81206	-5.8379	-3.61944	-2.36375	-15.3557	-0.24782	-3.09105	-2.64619	-4.0024	-5.30219	-13.4632
GSE360_T_GONDII_VS_B_MALAYI_LOW_DOSE_MAC	-3.42363	-4.43467	-3.25772	-2.67392	-15.293	-0.45361	-3.21388	-3.69705	-2.40265	-4.45324	-11.5326
GSE2706_R848_VS_R848_AND_LPS_8H_STIM_DC	-0.74375	-1.63244	-1.3559	-0.53607	-15.1056	-0.78318	-0.76095	-0.66645	-1.21507	-1.82433	-4.50373
GSE18791_CTRL_VS_NEWCASTLE_VIRUS_DC_14H	-1.6605	-3.41996	-3.84735	-1.28723	-14.5097	-0.41784	-1.619	-2.11647	-2.33711	-5.77148	-11.0724
GSE360_L_MAJOR_VS_T_GONDII_MAC	-2.283	-5.14526	-1.64814	-1.75715	-14.1346	-0.34239	-2.43078	-3.14031	-2.36028	-4.11415	-9.75021
GSE2706_R848_VS_LPS_8H_STIM_DC	-2.83663	-5.77287	-2.01022	-2.44093	-14.0731	-1.14883	-2.82432	-3.50787	-6.18535	-4.39302	-9.63325
GSE360_L_MAJOR_VS_M_TUBERCULOSIS_DC	-1.48911	-1.29205	-2.36367	-1.37226	-14.0385	-0.4405	-1.9378	-0.6614	-1.09463	-2.18503	-6.66204
IFN_genes	-5.78391	-4.34646	-8.03157	-5.71725	-13.5029	-5.24631	-6.48098	-3.20813	-7.10345	-9.71822	-14.4151
GSE360_L_DONOVANI_VS_M_TUBERCULOSIS_MAC	-2.36949	-3.89571	-2.69834	-1.77889	-13.4328	0	-2.14771	-1.79387	-2.43242	-6.68171	-11.2028
GSE360_DC_VS_MAC_M_TUBERCULOSIS	-1.61258	-3.55385	-1.10353	-1.19507	-12.9339	-0.30957	-1.52204	-1.84593	-0.87967	-3.71209	-7.8262
GSE360_L_MAJOR_VS_B_MALAYI_LOW_DOSE_DC	-0.67356	-2.62104	-0.1866	-0.56948	-12.618	-0.8211	-0.61238	-1.22838	-0.34329	-2.93865	-6.03716
GSE2706_2H_VS_8H_LPS_STIM_DC	-1.32781	-3.03598	-0.49128	-0.87551	-11.7182	-1.22868	-1.17341	-1.2549	-1.10644	-5.02873	-5.00957
GSE2706_UNSTIM_VS_8H_R848_DC	-0.51043	-2.30168	-1.06663	-0.19051	-11.4971	-0.79012	-0.42306	-1.21714	-1.0932	-3.77904	-6.25928
GSE2706_2H_VS_8H_R848_AND_LPS_STIM_DC	-0.5535	-1.78576	-0.34396	-0.29843	-10.9113	-0.47109	-0.43049	-0.78328	-0.35449	-3.18385	-3.84082
GSE4748_LPS_VS_LPS_AND_CYANOBACTERIUM_LPSLIKE_STIM_DC_3H	-1.73141	-3.02776	-1.93928	-1.28694	-10.8664	-0.08752	-1.84746	-1.22133	-1.31229	-6.65508	-12.3501
GSE360_L_DONOVANI_VS_B_MALAYI_LOW_DOSE_DC	-0.00407	-0.71035	-0.00073	0	-9.54608	-0.56954	0	-0.30878	-0.08823	-2.47483	-3.64718
Zero_Proportion	-79.5915	-32.8048	-59.4706	-105.606	-9.51249	-95.3761	-91.8229	-89.176	-106.196	-14.8991	-15.5357
GSE5679_CTRL_VS_PPARG_LIGAND_ROSIGLITAZONE_AND_RARA_AGONIST_AM580_TREATED_DC	-1.2544	-2.13748	-1.89973	-0.66178	-9.39575	-0.05457	-0.74726	-0.5003	-1.25191	-5.52303	-10.2818
GSE360_L_DONOVANI_VS_B_MALAYI_HIGH_DOSE_DC	-0.15683	-0.44576	-0.01894	-0.05458	-9.24025	-0.35659	-0.04341	-0.34309	-0.19085	-2.56265	-3.71216
GSE4748_CTRL_VS_CYANOBACTERIUM_LPSLIKE_STIM_DC_3H	-6.49289	-3.6262	-2.04916	-4.87393	-8.74485	-2.75949	-7.47158	-2.47061	-1.29972	-1.42519	-3.84963
GSE360_L_DONOVANI_VS_T_GONDII_DC	-0.93064	-1.7782	-0.72237	-0.7818	-8.43725	-0.19113	-0.99292	-0.89314	-0.35867	-3.0428	-3.88272
GSE2706_R848_VS_LPS_2H_STIM_DC	-2.46903	-3.21286	-3.05778	-2.19339	-8.43706	-0.70785	-2.46029	-2.03883	-1.85151	-3.97443	-7.34722
GSE18791_CTRL_VS_NEWCASTLE_VIRUS_DC_18H	-2.02407	-2.18729	-1.45046	-1.30422	-8.15299	-0.26117	-1.59494	-1.48108	-1.10608	-5.6758	-7.55658
GSE360_L_MAJOR_VS_B_MALAYI_HIGH_DOSE_MAC	-0.29933	-1.21955	-0.18885	-0.23107	-7.87745	-1.51132	-0.29904	-0.70837	-0.64835	-3.1728	-3.95502
GSE34515_CD16_NEG_MONOCYTE_VS_DC	-1.24701	-1.9204	-1.1215	-0.98257	-7.72011	-0.14772	-1.10474	-0.60402	-0.93313	-3.60679	-8.27769
GSE42088_2H_VS_24H_LEISHMANIA_INF_DC	-1.3823	-0.59811	-0.80785	-1.17309	-7.51095	-2.80439	-1.72244	-0.53101	-1.0481	-2.49544	-2.655
GSE34515_CD16_POS_MONOCYTE_VS_DC	-0.91837	-1.80515	-1.46482	-0.47077	-7.46992	-0.05275	-0.66186	-0.88491	-0.22975	-3.05767	-3.98832
GSE42088_UNINF_VS_LEISHMANIA_INF_DC_24H	-0.68847	-2.21357	0	-0.37953	-7.19282	-0.8407	-0.54901	-0.5699	-0.35929	-0.5949	-2.14396
GSE360_L_DONOVANI_VS_L_MAJOR_DC	-0.49864	-1.84151	-0.07882	-0.30873	-7.0946	-0.12841	-0.47312	-0.45353	-0.05139	-0.77753	-3.65138
GSE6090_UNSTIM_VS_DC-SIGN_STIM_DC	-0.63113	-2.36338	-1.84099	-0.56602	-6.7213	0	-0.45633	-1.31256	-0.73911	-2.58192	-5.38978
GSE14000_4H_VS_16H_LPS_DC	0	-0.22214	0	0	-5.35988	-0.56987	-0.00196	-0.02356	-0.14769	-0.75205	-1.26098
GSE22589_HEALTHY_VS_HIV_AND_SIV_INFECTED_DC	-0.75056	-0.98716	-0.54951	-0.4503	-4.90682	-0.29998	-0.77476	-0.62301	-0.07509	-3.6057	-5.25643
GSE360_DC_VS_MAC_T_GONDII	-0.22932	-0.22387	-0.0243	-0.0576	-4.81863	-0.2101	-0.1162	0	-0.12826	-1.07041	-2.68992
GSE360_LOW_DOSE_B_MALAYI_VS_M_TUBERCULOSIS_MAC	-0.96034	-1.5628	-1.04776	-0.83644	-4.79504	-0.07808	-1.15901	-1.07963	-0.70999	-1.60321	-3.60685
GSE360_L_DONOVANI_VS_B_MALAYI_HIGH_DOSE_MAC	0	-0.01887	0	0	-4.4664	-0.07471	0	0	0	-0.06208	-1.42079
GSE360_HIGH_DOSE_B_MALAYI_VS_M_TUBERCULOSIS_MAC	-0.0587	-0.6055	0	-0.01134	-4.45947	-0.07092	-0.00086	-0.33638	-0.09034	-0.70861	-1.61915
GSE22589_HIV_VS_HIV_AND_SIV_INFECTED_DC	-0.66348	-1.12894	-0.49374	-0.40962	-4.27578	-0.11426	-0.4163	-0.49907	0	-1.11767	-1.83062
GSE360_L_MAJOR_VS_T_GONDII_DC	-0.89923	-2.12404	-1.43006	-0.76296	-3.7694	-0.27301	-0.91136	-2.43491	-0.87991	-1.56267	-3.39956
GSE360_DC_VS_MAC_B_MALAYI_HIGH_DOSE	-0.13031	-0.4632	-0.22418	-0.06536	-3.69802	0	-0.11757	-0.15186	0	-1.77043	-1.63182
GSE18791_CTRL_VS_NEWCASTLE_VIRUS_DC_2H	-0.10355	-0.48305	-0.10387	-0.01724	-3.69229	-0.0783	-0.08566	-0.1718	0	-0.67294	-1.86027
GSE360_CTRL_VS_L_DONOVANI_DC	0	0	0	-0.02842	-3.60085	-0.75742	-0.00245	0	0	-0.33938	-0.84027
GSE2706_2H_VS_8H_R848_STIM_DC	-0.02542	-0.34175	0	0	-3.58503	-0.20411	0	-0.02843	0	-1.89724	-1.25137
GSE42088_UNINF_VS_LEISHMANIA_INF_DC_8H	-2.62108	-2.27055	-0.98523	-1.54317	-3.51454	-0.49287	-2.58174	-1.19371	-0.82183	-1.83508	-4.6729
GSE360_CTRL_VS_T_GONDII_MAC	-0.3911	-0.51004	-0.3975	-0.20353	-3.36188	-0.16508	-0.39069	-0.20554	0	-0.84797	-1.92437
GSE360_T_GONDII_VS_B_MALAYI_HIGH_DOSE_DC	0	0	0	0	-2.74722	-0.11407	0	0	0	-0.66341	-0.11749
GSE4984_GALECTIN1_VS_LPS_STIM_DC	-1.76985	-1.91812	-0.07567	-1.42962	-2.58066	-1.40936	-1.47848	-2.12977	-0.10741	-0.31465	-0.56727
GSE360_CTRL_VS_T_GONDII_DC	0	0	0	0	-2.52301	-0.13148	0	0	0	-0.31166	-0.01171
GSE360_L_DONOVANI_VS_L_MAJOR_MAC	-0.31716	-0.55918	-0.03029	-0.11793	-2.48602	-0.71855	-0.26641	-0.17633	-0.10698	-0.83148	-0.41776
GSE9946_MATURE_STIMULATORY_VS_PROSTAGLANDINE2_TREATED_MATURE_DC	-0.05297	-0.14217	-0.07565	-0.05922	-2.12386	0	-0.02869	-0.15915	0	-0.45569	-0.42791
GSE360_CTRL_VS_M_TUBERCULOSIS_MAC	-0.16208	-0.53422	-0.07257	-0.13079	-2.03583	0	-0.08221	-0.15847	0	-0.6022	-0.39755
GSE360_T_GONDII_VS_B_MALAYI_LOW_DOSE_DC	0	0	0	0	-1.78592	-0.07806	0	0	0	-0.15864	-0.13521
GSE360_DC_VS_MAC_L_DONOVANI	0	0	0	0	-1.68625	-0.0435	0	0	0	0	-0.35838
GSE5679_CTRL_VS_RARA_AGONIST_AM580_TREATED_DC	-1.8211	-1.50021	-1.23909	-1.77651	-1.63105	-1.24335	-2.01068	-1.27383	-0.16224	-5.77369	-3.04499
GSE5679_CTRL_VS_PPARG_LIGAND_ROSIGLITAZONE_TREATED_DC	-2.54306	-2.26257	-1.25694	-1.83506	-1.41552	-1.28733	-1.95365	-3.05905	0	-2.85856	-0.95469
GSE14000_TRANSLATED_RNA_VS_MRNA_DC	-0.53416	-0.98798	-0.02007	-0.40054	-1.07392	0	-0.49389	-0.17833	-0.05907	-0.36441	-0.50068
GSE4748_CTRL_VS_LPS_STIM_DC_3H	-0.25423	-0.62598	0	-0.08526	-0.98359	-0.05748	-0.23996	-0.20931	0	-0.05796	-0.50053
GSE360_CTRL_VS_L_MAJOR_MAC	-0.23277	-0.40101	-0.28724	-0.12284	-0.9181	-0.42563	-0.18924	-0.36868	-0.02347	-0.14746	-0.59359
GSE360_L_MAJOR_VS_M_TUBERCULOSIS_MAC	-0.33657	-0.35442	-0.0256	-0.27286	-0.9052	-0.34737	-0.25844	-0.07564	0	-0.04232	-0.34066
GSE4984_GALECTIN1_VS_VEHICLE_CTRL_TREATED_DC	-1.44518	-1.78546	-0.00079	-0.95563	-0.70855	-1.01969	-1.36801	-1.75434	-0.02163	-0.19681	-0.27256
GSE4984_LPS_VS_VEHICLE_CTRL_TREATED_DC	-0.02422	-0.08219	0	0	-0.66494	0	0	-0.02325	0	-0.12283	-0.05175
GSE5679_RARA_AGONIST_AM580_VS_AM580_AND_ROSIGLITAZONE_TREATED_DC	-0.05301	-0.28603	0	0	-0.56587	0	-0.01882	0	0	-0.07294	-0.11403
GSE2706_LPS_VS_R848_AND_LPS_2H_STIM_DC	0	0	0	0	-0.56281	-0.12085	0	0	0	0	-0.01396
GSE360_L_MAJOR_VS_B_MALAYI_LOW_DOSE_MAC	0	0	0	0	-0.44133	0	0	0	0	-0.12462	-0.14143
GSE360_CTRL_VS_L_DONOVANI_MAC	-0.20635	-0.02392	-0.00174	-0.07316	-0.38623	-0.01681	-0.02458	0	0	-0.02368	-0.12112
GSE9946_IMMATURE_VS_MATURE_STIMULATORY_DC	-0.13623	-0.52148	-0.0175	-0.14473	-0.38114	0	-0.12439	-0.03148	-0.01426	-0.38762	-0.2625
GSE4748_CTRL_VS_CYANOBACTERIUM_LPSLIKE_STIM_DC_1H	-0.40607	-0.57885	0	-0.17272	-0.37291	-0.06614	-0.35793	-0.16647	0	-0.24215	-0.11265
GSE4984_UNTREATED_VS_LPS_TREATED_DC	-3.38181	-2.41517	-0.27634	-2.63357	-0.36439	-1.58517	-3.01906	-2.57387	-0.41632	-0.14258	-0.13374
GSE22589_HEALTHY_VS_SIV_INFECTED_DC	-0.16687	-0.36064	-0.23093	-0.11788	-0.35003	0	-0.13895	-0.27336	0	-0.39742	-0.64865
GSE5679_PPARG_LIGAND_ROSIGLITAZONE_VS_ROSIGLITAZONE_AND_RARA_AGONIST_AM580_TREATED_DC	-0.58111	-0.37524	-0.07604	-0.36349	-0.34852	-0.48409	-0.5054	-0.22958	-0.02917	-0.23831	0
GSE5679_PPARG_LIGAND_ROSIGLITAZONE_VS_RARA_AGONIST_AM580_TREATED_DC	-2.34413	-3.92729	0	-2.32536	-0.32294	-0.8058	-2.53346	-2.92939	-0.219	-0.94142	-0.09422
GSE360_CTRL_VS_B_MALAYI_LOW_DOSE_DC	-0.18916	-0.53829	-0.0571	-0.10221	-0.32291	0	-0.10932	-0.30929	0	-0.53737	-0.38111
GSE10463_CD40L_AND_VA347_VS_CD40L_IN_DC	-0.03802	-0.07874	-0.1141	-0.01258	-0.28042	0	-0.02445	-0.02318	-0.08153	-0.19062	-0.50997
GSE360_CTRL_VS_B_MALAYI_LOW_DOSE_MAC	-0.04083	-0.08079	0	0	-0.26215	0	-0.01938	-0.18938	0	-0.0464	-0.37526
GSE18791_CTRL_VS_NEWCASTLE_VIRUS_DC_1H	0	0	0	0	-0.25544	0	0	0	0	-0.01487	-0.09054
GSE14000_TRANSLATED_RNA_VS_MRNA_4H_LPS_DC	0	-0.2093	0	0	-0.18685	0	0	0	0	0	0
GSE9946_LISTERIA_INF_MATURE_VS_PROSTAGLANDINE2_TREATED_MATURE_DC	0	-0.0784	0	0	-0.11807	-0.00223	0	0	0	-0.02869	0
GSE360_DC_VS_MAC_B_MALAYI_LOW_DOSE	0	-0.02978	0	0	-0.10808	0	0	0	0	-0.26351	-0.0781
GSE13762_CTRL_VS_125_VITAMIND_DAY12_DC	0	-0.13681	0	0	-0.06509	-0.02845	0	-0.0647	0	-0.14555	-0.27309
GSE4984_UNTREATED_VS_VEHICLE_CTRL_TREATED_DC	-0.82555	-1.0948	-0.58777	-0.56617	-0.06405	-0.38827	-0.54865	-1.06711	0	-0.782	-0.03229
GSE4748_CTRL_VS_LPS_AND_CYANOBACTERIUM_LPSLIKE_STIM_DC_3H	0	-0.01973	0	0	-0.05171	0	0	-0.01976	0	-0.0593	-0.07541
GSE9946_MATURE_STIMULATORY_VS_LISTERIA_INF_MATURE_DC	0	0	0	0	-0.04675	0	0	0	0	0	0
GSE18791_UNSTIM_VS_NEWCATSLE_VIRUS_DC_2H	0	0	0	0	-0.02522	0	0	-0.00429	-0.03437	0	-0.10842
GSE9946_IMMATURE_VS_PROSTAGLANDINE2_TREATED_MATURE_DC	-0.05128	-0.09016	0	0	-0.0244	0	-0.02357	-0.05926	0	0	0
GSE360_HIGH_VS_LOW_DOSE_B_MALAYI_DC	0	0	0	0	0	0	0	0	0	0	0
GSE360_L_DONOVANI_VS_B_MALAYI_LOW_DOSE_MAC	0	0	0	0	0	0	0	0	0	0	0
GSE13762_CTRL_VS_125_VITAMIND_DAY5_DC	0	-0.06649	0	0	0	0	0	0	0	0	-0.04129
GSE360_DC_VS_MAC	0	0	0	0	0	0	0	0	0	-0.00987	-0.0431
GSE360_CTRL_VS_B_MALAYI_HIGH_DOSE_MAC	0	0	0	0	0	0	0	0	0	-0.01888	0
GSE360_DC_VS_MAC_L_MAJOR	0	-0.02362	0	0	0	0	0	0	0	0	0
GSE14000_TRANSLATED_RNA_VS_MRNA_16H_LPS_DC	0	0	-0.06089	0	0	-0.04121	-0.01001	-0.00422	0	-0.03255	-0.00148
GSE360_CTRL_VS_B_MALAYI_HIGH_DOSE_DC	0	0	0	0	0	0	0	0	0	0	0
GSE18791_UNSTIM_VS_NEWCATSLE_VIRUS_DC_1H	0	0	0	0	0	0	0	0	0	-0.00975	0
GSE360_HIGH_VS_LOW_DOSE_B_MALAYI_MAC	0	0	0	0	0	0	0	0	0	0	0
GSE9946_IMMATURE_VS_LISTERIA_INF_MATURE_DC	0	0	0	0	0	0	0	0	0	0	0
