# Supplementary material for: A Reproducibility-Based Computational Framework Identifies an Inducible, Enhanced Antiviral State in Dendritic Cells from HIV-1 Elite Controllers
Source: Genome Biol. 2018 Jan 29;19:10. doi: 10.1186/s13059-017-1385-x (PMC5789701; doi:10.1186/s13059-017-1385-x)
Supplement: Supplementary file 4 — DE Analysis. DE analysis results as described in “Methods,” including contrasts for c1 vs c3–5, c2 vs c3–5, c1 vs c2, and intra-c1 exposure differences. Numbers of cells in each comparison are printed above log-fold-change columns. Gene sets from Fig. 2c are included. (XLSX 3450 kb) [file 13059_2017_1385_MOESM4_ESM.xlsx]

## Sheet: c1 vs c3-5
	n = 164 vs n = 12	n = 56 vs n = 60
Gene_ID	p3 log-fold-change	p1/p2 log-fold-change	mean log-fold-change	p3 p-value	p1/2 p-value	idr	IDR
PTPRCAP	-5.47693	-5.41257	-5.44475	7.7154e-20	6.65656e-19	8.55003e-06	8.55003e-06
TYROBP	5.65209	7.71379	6.68294	7.82187e-09	5.58802e-23	8.87629e-06	8.71316e-06
FCER1G	5.39167	7.63582	6.51374	2.27608e-08	7.43173e-23	1.34772e-05	1.03012e-05
FGL2	3.58093	5.74526	4.66309	2.37894e-08	3.38605e-21	1.54841e-05	1.15969e-05
GLUL	5.20289	5.26033	5.23161	1.81071e-08	2.94229e-20	2.33894e-05	1.39554e-05
CSF1R	5.1463	5.05217	5.09924	2.87192e-08	2.33543e-20	2.45288e-05	1.57176e-05
LYZ	5.10693	6.33238	5.71966	1.55462e-08	5.47488e-20	2.60223e-05	1.71897e-05
FTL	2.41516	3.24918	2.83217	2.77566e-09	4.16818e-19	3.29916e-05	1.9165e-05
RPL13A	-2.01852	-2.30839	-2.16346	2.81608e-08	1.22208e-19	3.71762e-05	2.11662e-05
SOD2	4.90349	5.33681	5.12015	6.1036e-08	2.43347e-20	3.73245e-05	2.2782e-05
S100A11	2.73809	3.38316	3.06062	2.84168e-08	1.62228e-19	4.20222e-05	2.45312e-05
CD68	4.4735	5.17265	4.82307	2.07491e-08	2.75938e-19	4.2152e-05	2.59996e-05
FTH1	2.31911	2.83692	2.57801	9.14516e-09	5.0611e-19	4.22202e-05	2.72473e-05
FAIM3	-4.23986	-3.83914	-4.0395	2.62728e-18	7.88379e-16	4.29549e-05	2.83693e-05
PSAP	4.14461	2.93893	3.54177	8.24837e-09	6.56488e-19	4.46578e-05	2.94552e-05
RPS6	-1.96547	-2.1208	-2.04314	1.47809e-08	4.59728e-19	4.63144e-05	3.05089e-05
SERPING1	5.75323	4.84403	5.29863	4.55418e-08	1.44408e-19	4.81416e-05	3.15461e-05
SLAMF8	4.73683	5.07412	4.90548	9.41065e-08	3.78597e-20	5.06693e-05	3.26085e-05
RPS4X	-1.74572	-1.94353	-1.84462	3.21814e-08	3.33876e-19	5.40907e-05	3.37391e-05
CD63	3.35982	4.57918	3.9695	6.02311e-08	1.47839e-19	5.62144e-05	3.48629e-05
CTSB	3.88064	4.65687	4.26875	4.63827e-08	2.92951e-19	6.03929e-05	3.60786e-05
CD79A	-4.65202	-4.70088	-4.67645	6.37475e-20	3.67366e-14	6.29318e-05	3.72992e-05
MS4A1	-5.11556	-4.97517	-5.04536	6.37475e-20	3.85719e-14	6.36421e-05	3.84446e-05
RPLP1	-1.49763	-2.02041	-1.75902	3.11221e-08	1.82288e-18	7.18763e-05	3.98375e-05
IFITM3	5.25789	5.66937	5.46363	3.64694e-08	2.12584e-18	8.14012e-05	4.15001e-05
SLAMF7	2.36991	4.01358	3.19174	7.11118e-08	4.18337e-19	8.15916e-05	4.30421e-05
PTPRE	3.46773	4.69072	4.07922	2.1648e-07	1.07885e-19	8.42081e-05	4.45667e-05
ANKRD22	4.17934	4.61695	4.39815	3.34587e-07	8.16731e-20	9.21156e-05	4.62649e-05
CD19	-3.62389	-3.47558	-3.54973	1.00737e-23	4.85224e-12	9.80189e-05	4.80495e-05
LILRB4	4.54183	5.19455	4.86819	4.86924e-07	4.20124e-20	9.84769e-05	4.97304e-05
RPS3A	-2.00651	-1.8708	-1.93865	7.84056e-08	1.02058e-18	0.0001002	5.13585e-05
RPSA	-1.95265	-2.25816	-2.10541	1.63539e-08	4.48628e-17	0.000100433	5.28921e-05
PILRA	5.46876	5.05449	5.26162	1.00767e-07	5.54321e-19	0.000103023	5.44112e-05
SIGLEC1	4.11989	3.37993	3.74991	8.33698e-08	1.83433e-18	0.000114871	5.61894e-05
TMEM176B	5.73233	5.64969	5.69101	1.02502e-07	1.51604e-18	0.000115934	5.78964e-05
RPL13	-1.95854	-1.76074	-1.85964	5.4778e-08	1.09256e-17	0.000117574	5.95541e-05
FCRL3	-3.08687	-2.81565	-2.95126	7.18916e-15	2.90626e-13	0.00012207	6.12437e-05
SEPT1	-2.9317	-2.89058	-2.91114	4.23117e-18	9.67688e-13	0.00012449	6.29081e-05
RNF130	4.2396	4.42042	4.33001	4.35846e-07	2.49509e-19	0.000125979	6.45253e-05
RPS12	-2.16017	-2.38191	-2.27104	4.78216e-08	2.5993e-17	0.000128354	6.6121e-05
AIF1	4.67391	5.21983	4.94687	1.28085e-07	1.83398e-18	0.000129118	6.76576e-05
RPS8	-1.91791	-1.94994	-1.93392	3.27298e-08	6.7053e-17	0.000129983	6.91415e-05
RPL23A	-2.41163	-2.3038	-2.35771	7.23242e-08	1.74641e-17	0.000136195	7.07009e-05
CYBB	4.12223	4.70558	4.4139	7.84326e-08	1.40665e-17	0.000141437	7.23085e-05
PLA2G7	4.3846	5.84075	5.11267	2.06497e-06	2.20546e-20	0.000144145	7.39049e-05
CD79B	-3.90062	-3.98196	-3.94129	4.61042e-14	8.09045e-13	0.000147273	7.54998e-05
IGSF6	4.84726	5.76928	5.30827	2.96448e-06	1.0271e-20	0.000147278	7.7027e-05
SLC38A1	-3.23775	-3.94732	-3.59253	2.52457e-07	1.21913e-18	0.000151327	7.8575e-05
EZR	-3.58	-3.48324	-3.53162	4.15719e-08	1.7618e-16	0.000155415	8.01431e-05
LBH	-1.47102	-3.50409	-2.48755	3.90722e-11	6.26588e-14	0.000158459	8.17094e-05
BANK1	-3.54533	-3.28983	-3.41758	1.90396e-18	9.96662e-12	0.000160937	8.32629e-05
FYB	4.83005	4.01148	4.42077	5.40245e-08	8.8846e-17	0.000161212	8.47619e-05
LAP3	2.75773	3.38425	3.07099	1.11802e-07	1.84577e-17	0.000162411	8.6227e-05
PAX5	-1.81282	-2.48894	-2.15088	2.42343e-12	8.73081e-13	0.000167975	8.77409e-05
LILRB2	4.46026	4.36497	4.41262	9.46832e-08	2.86239e-17	0.000168249	8.92046e-05
BLK	-2.31286	-2.57272	-2.44279	2.51248e-23	6.14803e-11	0.000174082	9.07203e-05
FAM26F	5.27577	5.86472	5.57024	3.28177e-07	4.76355e-18	0.000189333	9.24503e-05
RPL19	-1.14429	-1.28921	-1.21675	1.13797e-07	1.04545e-16	0.000212434	9.4519e-05
TMEM176A	5.88055	4.47441	5.17748	1.05011e-07	1.94597e-16	0.000220963	9.66621e-05
RPS3	-1.50945	-1.78959	-1.64952	1.15723e-06	5.5305e-19	0.000224114	9.87863e-05
CTSS	1.86021	3.48197	2.67109	6.15786e-07	2.76703e-18	0.000224478	0.000100847
RPS18	-1.98939	-2.92479	-2.45709	1.34877e-07	1.12581e-16	0.000224707	0.000102845
FCRLA	-3.59737	-3.06423	-3.3308	1.00737e-23	4.34073e-10	0.000228398	0.000104838
TGFBI	4.54395	4.64618	4.59507	2.54504e-07	2.9471e-17	0.000233626	0.00010685
RPL5	-2.01624	-1.63191	-1.82408	1.4786e-08	1.88221e-14	0.000235645	0.000108831
SLC31A2	4.77427	4.83134	4.80281	8.13299e-07	2.49173e-18	0.000239626	0.000110813
STAT1	3.07038	2.6274	2.84889	6.87227e-08	1.17304e-15	0.000245711	0.000112826
RPL17	-1.98496	-2.39769	-2.19133	4.6364e-07	2.25772e-17	0.000248319	0.000114819
NCF2	3.72054	4.66568	4.19311	2.62825e-07	4.99782e-17	0.000249795	0.000116775
PTAFR	4.31588	3.89019	4.10303	7.51632e-08	1.24125e-15	0.000267134	0.000118923
NFATC2	-1.184	-1.55596	-1.36998	4.62219e-12	1.09361e-11	0.000271041	0.000121066
RPL10A	-1.9921	-1.92401	-1.95806	3.54267e-08	1.51319e-14	0.000277366	0.000123236
LILRB3	3.77452	4.09916	3.93684	3.28159e-06	3.10629e-19	0.000280614	0.000125392
TNFSF13B	3.36738	3.95329	3.66034	1.13619e-07	8.7308e-16	0.000285972	0.000127562
GBP1	2.90407	3.7719	3.33798	1.59956e-07	3.92797e-16	0.000289054	0.000129716
PDLIM1	-3.50266	-2.76386	-3.13326	2.54463e-16	1.75654e-10	0.000297244	0.00013192
CST3	4.95274	5.20967	5.0812	3.28486e-06	3.90165e-19	0.000298626	0.000134085
RPLP0	-1.64664	-1.80973	-1.72818	1.27391e-07	1.15665e-15	0.000301503	0.000136231
EEF1A1	-1.24608	-1.58472	-1.4154	8.00536e-07	2.69957e-17	0.000306035	0.000138381
TBC1D10C	-2.74645	-2.69451	-2.72048	3.22958e-11	3.14945e-11	0.000320974	0.000140663
IL4I1	4.44817	4.74965	4.59891	3.69791e-07	3.31706e-16	0.000328869	0.000142987
RPL7	-2.31464	-2.25514	-2.28489	3.73362e-07	3.90103e-16	0.000340324	0.000145393
LRMP	-4.0673	-2.99146	-3.52938	1.79505e-14	2.46647e-10	0.000343787	0.000147783
NPC2	3.30976	4.30674	3.80825	7.05162e-07	7.35536e-17	0.000345104	0.000150133
GBP5	4.51084	4.34242	4.42663	5.67826e-07	2.96492e-16	0.000362613	0.000152632
DMXL2	3.23238	2.87472	3.05355	3.64856e-07	6.00088e-16	0.000367964	0.000155136
RPL7A	-1.79303	-2.24778	-2.02041	2.47803e-07	1.22018e-15	0.000369075	0.000157595
OCIAD2	-2.67377	-2.36176	-2.51777	1.02003e-15	5.49177e-10	0.000374925	0.000160065
CXCR5	-3.27068	-2.12187	-2.69627	1.48709e-20	3.41888e-09	0.000381039	0.000162548
ANXA2	3.04951	3.31525	3.18238	1.32072e-06	4.22167e-17	0.000384769	0.000165017
PKIG	-2.83619	-2.53486	-2.68552	2.31308e-17	7.39099e-10	0.000387092	0.000167457
RPS23	-2.0521	-1.59458	-1.82334	1.014e-07	1.52529e-14	0.000389903	0.000169875
FCN1	5.18079	5.1164	5.1486	1.22763e-06	6.23711e-17	0.000394328	0.000172289
CD4	4.44783	3.47666	3.96224	6.22379e-08	7.46947e-14	0.000395326	0.000174661
NINJ1	5.08316	4.08261	4.58289	7.30727e-08	5.24568e-14	0.000398129	0.000177014
PLAUR	3.57697	4.85813	4.21755	1.77592e-05	1.85205e-19	0.000402332	0.000179361
RGL1	3.69497	3.86144	3.7782	2.08348e-06	2.38153e-17	0.000409751	0.000181736
SQRDL	3.68024	3.56743	3.62384	2.1794e-07	3.88987e-15	0.00041148	0.00018408
LST1	3.95757	5.12358	4.54057	4.37743e-05	1.25544e-20	0.000412691	0.000186389
LGALS3	3.84599	4.59115	4.21857	1.35868e-06	1.50673e-16	0.000436805	0.000188894
CECR1	2.80905	4.05829	3.43367	8.83975e-07	4.26488e-16	0.000439491	0.000191375
SECTM1	3.45372	3.27467	3.36419	4.47083e-06	6.06072e-18	0.0004436	0.000193847
CORO1A	-2.79198	-3.99701	-3.3945	4.18332e-06	7.68697e-18	0.000445844	0.000196294
RPL3	-1.68925	-1.7951	-1.74218	1.82404e-06	6.11668e-17	0.000451493	0.000198748
SYTL1	-3.7207	-1.94216	-2.83143	4.52664e-27	1.69665e-08	0.000456087	0.000201199
RPS16	-1.33043	-1.41158	-1.371	9.69209e-08	9.07505e-14	0.000457395	0.000203616
RPLP2	-1.44646	-1.43524	-1.44085	1.67108e-07	1.6207e-14	0.000468901	0.000206095
CD274	3.6568	4.95159	4.3042	7.6446e-06	2.53098e-18	0.000472395	0.000208561
RPS5	-1.51474	-2.06222	-1.78848	1.05858e-06	5.21261e-16	0.000475793	0.000211012
SEL1L3	-1.06013	-2.10573	-1.58293	1.81234e-08	1.17241e-11	0.000482983	0.000213485
RPL37	-2.69541	-2.16591	-2.43066	7.90483e-08	6.13546e-13	0.000490779	0.000215983
WARS	1.673	2.61687	2.14493	3.79985e-07	7.6973e-15	0.000494856	0.000218473
P2RY8	-2.2673	-2.15943	-2.21337	4.00797e-09	7.50741e-11	0.000503839	0.000220998
CTSL	4.29044	5.216	4.75322	2.37056e-06	1.35092e-16	0.00052056	0.000223626
RPL18A	-2.15215	-2.50542	-2.32878	6.84595e-07	2.66976e-15	0.000524512	0.000226242
IFI30	1.85532	3.37768	2.6165	4.53587e-05	1.19662e-19	0.000541315	0.000228959
RPL29	-1.95837	-2.30063	-2.1295	2.32337e-06	2.02585e-16	0.000542793	0.000231641
RPS15A	-2.02018	-1.99354	-2.00686	4.1503e-06	6.11334e-17	0.000555351	0.000234384
RPS10	-1.33458	-1.83724	-1.58591	1.18939e-06	1.37952e-15	0.000571109	0.000237214
RPL18	-1.08989	-1.57469	-1.33229	2.93944e-06	2.52786e-16	0.000578176	0.000240055
FCRL5	-2.64475	-1.75129	-2.19802	2.14718e-18	1.69665e-08	0.000581258	0.000242875
CDKN1A	3.494	4.48155	3.98777	2.29752e-06	5.18856e-16	0.000598707	0.000245792
TNFRSF13B	-2.25064	-2.66852	-2.45958	1.01786e-10	7.39099e-10	0.000600948	0.000248679
CXCL16	3.78405	4.4125	4.09828	9.91355e-07	7.21078e-15	0.000610498	0.000251597
RPS27A	-1.36778	-1.51752	-1.44265	4.36683e-06	1.66751e-16	0.000619121	0.000254537
RASSF4	4.09504	3.63343	3.86424	6.18728e-07	2.60752e-14	0.000629116	0.00025751
TYMS	-2.03704	-2.90313	-2.47008	3.61703e-12	3.63098e-09	0.000635428	0.000260486
SERPINA1	4.96486	3.7153	4.34008	2.83165e-07	3.70052e-13	0.000642899	0.000263473
RPS14	-1.27696	-1.53985	-1.4084	1.04259e-06	9.85685e-15	0.000643265	0.000266418
RPL8	-1.08479	-1.32135	-1.20307	6.95241e-07	3.29231e-14	0.000653986	0.000269399
LGALS2	4.10858	4.21411	4.16135	2.79573e-06	5.95597e-16	0.000655715	0.000272348
TNFAIP2	3.16699	3.26786	3.21742	1.42852e-05	2.75083e-17	0.000659716	0.000275282
CTSD	3.72796	4.76189	4.24492	2.40578e-05	6.92687e-18	0.000681011	0.000278333
RPL26	-1.85296	-1.6831	-1.76803	2.38677e-07	1.27754e-12	0.000699476	0.000281476
GIMAP4	3.87795	3.88835	3.88315	9.66501e-07	3.61348e-14	0.00070059	0.00028458
RPS17	-1.58176	-1.58421	-1.58299	6.44165e-07	8.68455e-14	0.000712663	0.000287728
CTSC	1.98972	2.64682	2.31827	2.99042e-07	1.10054e-12	0.000719135	0.000290877
EEF1G	-1.45838	-1.96241	-1.7104	8.04475e-06	1.95957e-16	0.000727418	0.00029404
RPL9	-2.92544	-2.4524	-2.68892	1.37886e-07	5.50873e-12	0.000727958	0.000297162
RPL27A	-1.54134	-1.5672	-1.55427	4.7539e-07	6.06044e-13	0.000731108	0.000300262
CD82	-3.764	-3.99401	-3.879	1.98655e-06	4.53309e-15	0.000734894	0.000303344
IL2RB	-1.80103	-1.69493	-1.74798	3.90722e-11	7.89789e-09	0.000745116	0.000306455
CREG1	4.17229	4.00388	4.08808	1.71402e-06	9.66419e-15	0.000754399	0.000309588
SAT1	2.79936	3.60978	3.20457	5.12511e-07	7.90577e-13	0.000758597	0.000312706
GNB2L1	-1.64785	-1.23351	-1.44068	1.98862e-07	3.84652e-12	0.000761925	0.000315804
IFI6	4.32627	3.16891	3.74759	1.57823e-07	9.25294e-12	0.000767457	0.000318897
RPL30	-1.21756	-1.51954	-1.36855	2.17222e-06	5.47509e-15	0.000777199	0.000322015
PPP1R16B	-1.1303	-1.65771	-1.39401	1.73492e-07	5.0412e-12	0.000779081	0.000325103
RPL15	-1.14019	-1.03295	-1.08657	2.69721e-06	3.3768e-15	0.000779181	0.000328151
RPS11	-1.13955	-1.31242	-1.22599	1.13983e-06	6.47132e-14	0.000797896	0.000331283
SLC7A7	3.46307	4.131	3.79704	1.29836e-05	2.95658e-16	0.000804194	0.000334414
IDO1	5.05437	4.61544	4.8349	7.85419e-07	6.77458e-13	0.000835547	0.000337711
HIP1R	-0.907526	-1.37375	-1.14064	2.58753e-09	3.63141e-09	0.000842268	0.000341009
RBM47	2.37018	3.39	2.88009	4.13836e-05	8.1174e-18	0.000843216	0.00034427
RPL23	-1.59994	-1.00926	-1.3046	5.27962e-07	1.4658e-12	0.000844047	0.000347495
TXN	2.59185	3.62852	3.11019	1.68516e-05	3.22393e-16	0.000868	0.000350831
PCED1B	-2.03454	-1.57986	-1.8072	9.34643e-09	2.10411e-09	0.000876997	0.000354183
RPL11	-1.27777	-1.57042	-1.42409	2.69667e-06	1.48601e-14	0.000879353	0.000357506
GPX1	2.71545	3.00566	2.86055	1.1617e-05	5.95432e-16	0.00088554	0.000360827
RPL36A	-2.45811	-2.06744	-2.26277	1.00647e-06	8.43976e-13	0.000896047	0.000364172
MGAT1	2.87826	3.57039	3.22432	3.27671e-06	1.24027e-14	0.000899808	0.000367499
GK	3.07571	3.76259	3.41915	7.26689e-06	2.07081e-15	0.000918335	0.0003709
NPM1	-2.05659	-2.37959	-2.21809	1.49622e-06	3.48842e-13	0.000940178	0.000374392
SDCBP	3.27125	4.29806	3.78465	1.25618e-05	1.20507e-15	0.000962592	0.000377979
TYMP	4.26444	4.57078	4.41761	7.84214e-06	2.66496e-15	0.000971688	0.000381577
SPI1	3.09834	3.13791	3.11813	8.61457e-06	2.4663e-15	0.000990301	0.000385244
GABARAP	0.946589	2.19444	1.57051	7.5096e-06	5.43668e-15	0.00100434	0.000388951
VAMP5	4.71599	3.56453	4.14026	3.0328e-07	3.21455e-11	0.00101322	0.000392667
EMB	-1.53411	-2.3924	-1.96325	2.35957e-06	1.48655e-13	0.00102119	0.000396386
PGD	2.4829	4.21766	3.35028	8.19812e-05	9.09852e-18	0.00102222	0.000400067
RPL6	-1.54973	-1.13812	-1.34392	1.15701e-06	1.58284e-12	0.00103748	0.000403795
RPL31	-1.6535	-2.16016	-1.90683	3.52511e-05	3.0799e-16	0.00108126	0.000407734
STAP1	-1.7944	-2.4374	-2.1159	4.30394e-08	1.64883e-09	0.00110734	0.000411778
FCGR3A	5.73799	3.68245	4.71022	3.90104e-07	4.7174e-11	0.00111314	0.000415808
RPL21	-2.65727	-2.77328	-2.71527	1.28361e-06	3.30782e-12	0.00113107	0.000419896
ANPEP	3.25455	3.42402	3.33928	1.5068e-05	5.28219e-15	0.00113122	0.000423937
CXCR3	-2.27365	-2.25007	-2.26186	1.3184e-08	1.23114e-08	0.00113143	0.000427934
CMKLR1	3.50684	2.37938	2.94311	1.11571e-06	6.37583e-12	0.00113613	0.000431913
PDCD4	-2.88808	-2.9071	-2.89759	1.00753e-06	8.76991e-12	0.00114746	0.00043591
ANXA5	3.06921	2.90936	2.98928	5.69582e-06	4.2546e-14	0.00115014	0.000439878
RPL32	-1.51255	-1.7676	-1.64007	4.75591e-06	5.48789e-14	0.00115475	0.000443828
PLXNB2	3.06626	2.58281	2.82453	1.02633e-05	1.44674e-14	0.00115502	0.000447736
SNX10	4.44065	3.30964	3.87514	3.7013e-07	6.69836e-11	0.00115563	0.000451604
FPR3	3.88416	3.85119	3.86767	8.55803e-06	1.53153e-14	0.00115999	0.000455454
RALGPS2	-1.2606	-1.33433	-1.29747	8.83294e-14	1.83199e-07	0.00120075	0.000459482
P2RY6	3.56458	3.9091	3.73684	3.72048e-05	5.70215e-16	0.00122026	0.000463573
CARD11	-1.00239	-1.08125	-1.04182	3.94099e-08	7.89789e-09	0.00125413	0.0004678
MYOF	2.12203	2.78406	2.45305	0.000214045	4.10055e-18	0.00130386	0.000472247
ITGB2	1.31712	2.85463	2.08588	2.19907e-05	1.18939e-14	0.00130896	0.000476674
PNOC	-1.64809	-1.8181	-1.7331	3.90722e-11	1.56608e-07	0.00131191	0.00048107
GRN	1.35329	2.59177	1.97253	3.19386e-06	1.4849e-12	0.00131629	0.000485443
HOPX	-1.77086	-2.01884	-1.89485	3.90722e-11	1.62761e-07	0.00133702	0.000489879
RPS20	-0.960575	-1.21025	-1.08541	2.62122e-06	3.36319e-12	0.00134636	0.000494316
RPS24	-1.18658	-1.44129	-1.31393	1.62405e-06	1.20582e-11	0.0013542	0.000498749
MAP4K1	-1.56499	-2.56533	-2.06516	9.38689e-06	1.61271e-13	0.00135809	0.000503156
LTBR	3.26619	3.2816	3.2739	3.67548e-05	1.78978e-15	0.00136744	0.000507565
COBLL1	-1.59258	-1.19876	-1.39567	2.82711e-12	2.60617e-07	0.00140758	0.000512134
CSF2RB	2.79765	3.24033	3.01899	3.73405e-06	3.0963e-12	0.00142617	0.00051675
CENPM	-2.02114	-2.04356	-2.03235	1.01786e-10	1.74699e-07	0.00144485	0.000521414
GSN	3.64904	5.08155	4.3653	0.00016616	3.09995e-17	0.00146234	0.000526119
TLR8	2.73938	1.94089	2.34014	4.50176e-06	2.43059e-12	0.00148028	0.000530866
RPS25	-1.01461	-2.37847	-1.69654	5.0685e-05	1.58489e-15	0.00148594	0.000535594
BCAS4	-1.79143	-2.34205	-2.06674	3.89855e-07	5.17262e-10	0.00149172	0.000540304
RPS9	-1.15932	-0.945114	-1.05222	2.0851e-07	1.21486e-09	0.00151125	0.000545063
TNS3	2.21114	2.85492	2.53303	0.000270004	1.26215e-17	0.00151129	0.000549777
LDHB	-3.05263	-4.26022	-3.65642	2.23264e-05	5.03361e-14	0.00151692	0.000554471
ADAMTSL4	2.32035	2.44508	2.38272	5.28616e-05	1.91833e-15	0.00154044	0.000559235
RPL37A	-1.65486	-1.35277	-1.50381	1.66178e-05	4.83872e-13	0.00155684	0.000564031
TMSB10	0.749058	1.35857	1.05381	0.000112751	3.97205e-16	0.0015738	0.000568862
RPS19	-1.10496	-1.14058	-1.12277	1.64573e-05	6.56692e-13	0.00158212	0.000573687
ATP6V1B2	2.09501	3.76834	2.93168	5.87369e-05	2.14815e-15	0.00161494	0.000578622
CD22	-2.37047	-1.67074	-2.0206	5.89902e-15	6.02508e-07	0.00163794	0.000583619
RAB30	-2.05469	-1.42444	-1.73956	4.60157e-08	2.54915e-08	0.00163999	0.000588578
CYFIP2	-1.64861	-2.30905	-1.97883	6.87161e-06	4.44725e-12	0.00164505	0.000593515
FCGR1A	4.66335	2.824	3.74368	1.63377e-06	1.04867e-10	0.00165384	0.000598447
ZYX	3.06619	2.80991	2.93805	7.04006e-06	9.67827e-12	0.00174974	0.000603777
DAPK1	2.93231	2.61004	2.77117	2.03433e-05	9.30037e-13	0.00175313	0.000609073
ETS1	-0.630263	-1.25894	-0.944601	1.82295e-06	1.42755e-10	0.00175689	0.000614339
GPX7	-1.46389	-1.20962	-1.33675	4.9408e-14	6.50979e-07	0.00176137	0.000619576
DOCK4	1.79763	2.45697	2.1273	0.000303903	4.12263e-17	0.00176608	0.000624788
RPL12	-0.906087	-2.3185	-1.6123	0.000120638	9.74845e-16	0.00177025	0.000629971
RAB20	3.69494	3.29022	3.49258	1.12333e-05	3.65214e-12	0.00178151	0.000635158
MAD2L1	-2.2498	-1.82561	-2.0377	2.82711e-12	5.47858e-07	0.001799	0.000640377
SMCO4	3.58659	3.20413	3.39536	3.32964e-06	6.56742e-11	0.00188572	0.000645936
ID3	-3.42305	-2.60086	-3.01196	4.62206e-08	7.55717e-08	0.00190901	0.00065155
LCP2	3.3904	2.23753	2.81396	1.00615e-06	7.72282e-10	0.00191879	0.000657157
RPL4	-0.810175	-1.23016	-1.02017	3.08086e-05	9.56535e-13	0.00192882	0.000662759
CXCL9	3.75658	3.75708	3.75683	2.25433e-05	1.50466e-12	0.00194199	0.00066837
NFE2L2	3.38953	3.05509	3.22231	3.08833e-05	1.25054e-12	0.00198397	0.000674115
RNH1	1.82402	2.82585	2.32493	2.2283e-05	3.09833e-12	0.00199919	0.000679876
DRAM1	3.49936	2.41207	2.95572	2.61097e-06	2.32775e-10	0.00200143	0.000685597
PLXDC2	2.51883	2.60708	2.56295	3.8118e-05	5.335e-13	0.00200504	0.000691284
CLEC7A	2.87083	3.64009	3.25546	4.26938e-05	3.15098e-13	0.0020315	0.000697036
SLC8A1	2.97595	1.90812	2.44203	1.71397e-06	5.70604e-10	0.00207939	0.000702944
RPL14	-1.5806	-1.77261	-1.6766	2.21307e-05	5.6187e-12	0.00208606	0.00070883
TIMP1	3.99604	3.40099	3.69851	8.32777e-06	4.38842e-11	0.00210332	0.000714738
ZCCHC11	-2.00925	-1.88654	-1.94789	4.44693e-06	1.65193e-10	0.00215948	0.000720834
CASP1	3.97066	3.09954	3.5351	1.58148e-06	9.67942e-10	0.00219947	0.000727047
S100A6	3.64104	3.52503	3.58304	0.000100908	3.94571e-14	0.00220263	0.000733221
PRDX1	2.43897	1.98054	2.20975	4.17836e-06	2.25595e-10	0.0022051	0.000739354
CCR1	3.17	5.16441	4.16721	0.00102614	3.30522e-19	0.00221496	0.000745477
KCTD12	1.5924	2.00214	1.79727	0.000122505	1.61845e-14	0.00222564	0.000751593
RPS7	-1.30531	-1.80018	-1.55274	5.1022e-05	9.9079e-13	0.00230635	0.000757991
RPS15	-1.1955	-1.10145	-1.14847	2.22686e-05	2.16541e-11	0.00231887	0.000764388
LILRA6	2.49264	3.43861	2.96563	0.000270295	1.67755e-15	0.00231968	0.000770736
CXCL10	4.62405	4.41191	4.51798	7.76149e-06	1.59331e-10	0.00232146	0.00077704
ENG	2.45932	3.93587	3.19759	0.000742664	1.37431e-17	0.00234357	0.000783382
IFIT3	3.97785	3.48111	3.72948	2.05477e-06	1.525e-09	0.00241696	0.000789969
ATP6AP1	2.9716	3.41873	3.19517	4.22843e-05	4.20098e-12	0.00247944	0.000796755
CCR7	-3.56161	-3.07924	-3.32043	1.41538e-06	6.0593e-09	0.00249584	0.000803551
CD52	-3.13509	-3.83579	-3.48544	6.84659e-05	1.45117e-12	0.00254642	0.000810495
ANXA6	-2.46087	-3.59429	-3.02758	0.000142272	1.86261e-13	0.00260673	0.000817623
ATP2A3	-1.39491	-1.46441	-1.42966	7.43557e-07	2.1915e-08	0.00266979	0.000824943
SIRPB1	3.14874	2.2056	2.67717	3.17141e-05	4.9911e-11	0.00272025	0.000832405
NAPA	2.31447	2.48905	2.40176	3.32534e-05	5.00965e-11	0.00276345	0.000839978
ALAS1	3.20021	2.8899	3.04506	1.09132e-05	4.34312e-10	0.00276494	0.000847497
IFNGR2	5.02177	2.70638	3.86407	8.33302e-08	3.1736e-07	0.00281678	0.00085516
LPAR5	-2.06344	-1.26515	-1.66429	1.38254e-09	1.30578e-06	0.00291807	0.000863156
GNS	1.85405	3.16007	2.50706	0.000539293	1.29161e-15	0.0029405	0.000871176
RPL10	-1.00566	-0.959784	-0.982723	3.15729e-06	6.91192e-09	0.00294097	0.000879137
BTLA	-1.6469	-1.04226	-1.34458	2.79584e-13	2.52724e-06	0.00294769	0.000887062
UBC	1.5956	1.72921	1.66241	2.3094e-05	2.40496e-10	0.00297683	0.000895039
EEF1B2	-2.70497	-1.98966	-2.34731	7.4893e-06	1.8263e-09	0.00301752	0.000903109
IKZF3	-1.89324	-2.59841	-2.24582	0.000329046	4.44202e-14	0.0030776	0.000911346
ICAM1	2.44836	3.79371	3.12103	0.000435377	1.30922e-14	0.00308492	0.000919548
ZBTB32	-0.899812	-1.68799	-1.2939	1.57948e-07	3.21061e-07	0.00310403	0.000935911
ZBED2	-0.544569	-2.17123	-1.3579	1.57948e-07	3.21061e-07	0.00310403	0.000935911
RPL35	-1.31908	-1.38109	-1.35009	5.85488e-05	3.94944e-11	0.00314957	0.000944171
RSAD2	3.59562	2.36926	2.98244	5.40935e-06	4.67106e-09	0.00316443	0.000952425
DUSP4	-2.35547	-1.47502	-1.91524	8.12914e-09	1.46475e-06	0.00321065	0.000960788
BIN1	-2.06351	-1.61926	-1.84139	7.715e-08	5.29316e-07	0.00328204	0.000969354
IL18BP	3.59473	4.23013	3.91243	0.000401517	6.47363e-14	0.00331847	0.00097799
ATF5	2.48962	1.90656	2.19809	1.73601e-05	1.22413e-09	0.00333699	0.000986631
SIT1	-2.00551	-1.18831	-1.59691	1.01786e-10	2.59188e-06	0.00333976	0.000995219
SAMHD1	2.50635	3.7035	3.10493	0.000826184	7.75914e-16	0.00335787	0.00100381
TNFRSF1A	2.91959	2.50937	2.71448	4.20671e-05	1.89181e-10	0.00339203	0.00101246
ABLIM1	-0.998386	-1.63376	-1.31607	7.75111e-06	7.89565e-09	0.00342588	0.00102118
SETBP1	-1.7675	-1.28091	-1.5242	1.65998e-08	1.36983e-06	0.00342599	0.00102983
NADK	3.04049	2.6373	2.83889	4.81361e-05	1.7044e-10	0.00344003	0.00103847
NFAM1	3.52878	1.90104	2.71491	7.21999e-06	8.49404e-09	0.00345995	0.00104711
PABPC1	-1.35267	-0.555086	-0.953878	1.64823e-06	6.05011e-08	0.00346477	0.00105572
RPL35A	-1.5537	-2.3512	-1.95245	0.000664724	3.92861e-15	0.00346837	0.00106427
IL1RN	4.14136	2.13714	3.13925	1.09863e-05	4.97793e-09	0.00350785	0.00107291
TNFSF10	4.27054	2.48344	3.37699	1.2722e-06	1.24029e-07	0.00363004	0.00108191
PTGER2	2.90452	2.60823	2.75637	6.88767e-05	1.5137e-10	0.00364059	0.00109089
TPD52	-1.44508	-1.17615	-1.31062	1.13322e-06	1.56311e-07	0.00364365	0.00109982
DPYD	2.7131	2.57217	2.64264	8.74366e-05	1.06145e-10	0.00367626	0.00110879
CCNA2	-1.82531	-1.46113	-1.64322	2.82711e-12	4.39468e-06	0.00368872	0.00111775
SRC	2.2328	2.55065	2.39172	0.00030991	1.50137e-12	0.00372174	0.00112676
LY6E	2.70853	2.01844	2.36349	1.52894e-06	1.12961e-07	0.00372276	0.00113571
ATP6V0C	2.75777	2.6382	2.69798	0.00015719	2.33104e-11	0.00374809	0.00114469
C5AR1	3.11381	2.60032	2.85706	6.97546e-05	1.75608e-10	0.00375015	0.00115361
WDR34	-0.87201	-2.29785	-1.58493	3.15091e-05	1.01175e-09	0.00375413	0.00116249
MAFB	2.42963	2.18038	2.30501	0.000115174	5.95788e-11	0.00375785	0.00117132
TFEC	1.88953	2.67316	2.28134	0.000760232	6.19375e-15	0.00376376	0.0011801
APOL3	3.89094	2.67716	3.28405	4.00442e-06	2.85523e-08	0.00376737	0.00118884
ARRB1	2.43437	2.08668	2.26053	0.000254489	7.01897e-12	0.00386812	0.00119787
STX11	2.90308	2.8578	2.88044	0.000151901	4.15455e-11	0.00386838	0.00120683
PSTPIP2	2.32782	2.76536	2.54659	0.000354467	2.6616e-12	0.00393354	0.00121595
FCGRT	3.74403	3.17981	3.46192	5.28621e-05	5.1654e-10	0.00395426	0.00122507
GLIPR2	2.39672	3.21994	2.80833	0.000240219	1.23369e-11	0.00399582	0.00123428
SIGLEC9	2.53141	2.92962	2.73052	0.000480185	9.11789e-13	0.00400415	0.00124345
FAM65B	-2.21989	-2.89075	-2.55532	0.000551892	1.73906e-13	0.00402642	0.00125264
HMGB1	-1.39001	-1.69259	-1.5413	0.000407837	1.58547e-12	0.0040385	0.0012618
NCF1	2.08325	3.05789	2.57057	0.000191105	3.24459e-11	0.00404243	0.00127092
EIF3L	-2.37322	-1.57266	-1.97294	1.57074e-06	2.07436e-07	0.00411952	0.00128023
SH3BGRL3	0.712908	1.02232	0.867615	0.000137567	1.26263e-10	0.00412743	0.0012895
RPL27	-1.26981	-1.74689	-1.50835	0.00100002	4.86207e-15	0.00414	0.00129876
RAN	-1.1415	-1.50228	-1.32189	1.75377e-05	1.65847e-08	0.00417911	0.00130808
RPS13	-0.609843	-1.53853	-1.07419	0.00111208	3.08531e-15	0.00428231	0.00131767
ASAP1	1.7287	2.15577	1.94224	0.000303898	2.0263e-11	0.00431544	0.00132731
ANXA1	3.14019	3.88634	3.51327	0.000545035	1.2407e-12	0.00433194	0.00133694
NKG7	-1.46679	-2.61604	-2.04142	1.48749e-06	3.21061e-07	0.00441764	0.00134678
CLEC17A	-1.65648	-1.65726	-1.65687	8.07705e-07	4.78912e-07	0.00447242	0.00135674
CDCA7L	-0.85489	-1.81705	-1.33597	1.98859e-05	2.4485e-08	0.0045835	0.00136698
TLR2	3.27563	2.36108	2.81836	8.76904e-05	7.87034e-10	0.00459062	0.00137718
KLF6	2.48537	1.88135	2.18336	1.77128e-06	3.13058e-07	0.00460652	0.00138737
RNASEK	2.32881	1.50255	1.91568	6.81801e-05	1.52101e-09	0.0046096	0.0013975
STMN1	-3.48271	-2.92225	-3.20248	1.04471e-05	6.22495e-08	0.00462934	0.00140763
EGR2	2.9739	3.40244	3.18817	0.000270427	8.15549e-11	0.00473216	0.00141802
BIRC5	-1.49111	-1.1747	-1.33291	5.2322e-08	2.59188e-06	0.00474122	0.00142838
TSPAN14	3.28044	1.74888	2.51466	6.67564e-07	7.05527e-07	0.00476383	0.00143873
AKR1A1	2.65624	2.69236	2.6743	9.46064e-05	1.47277e-09	0.00484584	0.00144928
GIMAP5	3.67581	2.52504	3.10042	2.01012e-05	4.46415e-08	0.00488313	0.00145988
PLD3	3.73995	2.78614	3.26305	5.51447e-06	1.6264e-07	0.00490875	0.00147049
SMAP2	2.88173	2.41306	2.64739	2.52613e-05	2.54308e-08	0.00495618	0.00148118
RPL22	-2.66519	-1.3856	-2.02539	2.08847e-07	1.45422e-06	0.00497634	0.00149187
ATP6V1A	2.54881	2.57804	2.56342	0.000229333	2.58473e-10	0.00498024	0.00150251
KLF12	-1.54501	-0.871035	-1.20802	6.91184e-08	2.59747e-06	0.00501139	0.00151317
RPL34	-0.878707	-2.22264	-1.55068	0.00140879	1.28579e-14	0.00501506	0.00152379
ITGAX	1.68496	3.18695	2.43595	0.000511117	1.84759e-11	0.00507661	0.00153452
MPP1	2.82876	2.71928	2.77402	0.000178071	5.49532e-10	0.00507793	0.00154519
MKI67	-1.55663	-1.10822	-1.33242	4.20455e-10	8.03807e-06	0.00524316	0.0015563
LGALS9	2.25494	2.88295	2.56895	0.000418375	7.81653e-11	0.00525198	0.00156736
CD44	1.28588	2.17605	1.73096	0.000172345	7.66234e-10	0.00530382	0.00157852
TMEM14A	-1.6991	-1.19063	-1.44487	4.62329e-07	1.30578e-06	0.00534148	0.00158971
EEF1D	-1.4455	-1.26762	-1.35656	2.92699e-05	5.16163e-08	0.00534176	0.00160085
SUSD6	2.19805	2.35954	2.27879	0.000188221	8.09797e-10	0.00547891	0.00161232
MYO1F	2.95573	2.38941	2.67257	3.95009e-05	2.91554e-08	0.00554223	0.00162391
UBE2L6	2.06109	1.66157	1.86133	5.87534e-05	1.81203e-08	0.00563576	0.00163571
STOM	3.26926	2.23813	2.75369	5.15439e-05	2.09224e-08	0.00565261	0.00164749
SELL	-1.82264	-2.29872	-2.06068	1.53104e-05	2.01968e-07	0.00568778	0.00165931
NEDD9	-1.10269	-0.796907	-0.9498	1.64703e-06	8.14232e-07	0.00579261	0.00167136
AOAH	3.30927	2.28919	2.79923	4.22194e-05	4.6376e-08	0.00581305	0.0016834
PLSCR1	2.11183	3.40208	2.75695	0.00146969	1.227e-13	0.00582483	0.0016954
CDC20	-1.37616	-1.1709	-1.27353	1.19672e-10	9.90672e-06	0.00586614	0.00170746
RNF144B	2.39987	2.07665	2.23826	0.000143072	5.65482e-09	0.00586934	0.00171945
LAMP2	1.97651	2.39223	2.18437	0.000469148	2.13961e-10	0.00593061	0.00173155
CLEC2D	-1.71482	-2.82868	-2.27175	0.0013739	8.76436e-13	0.00605414	0.00174394
EPB41L3	2.11867	1.60818	1.86342	0.000382861	6.29703e-10	0.00612405	0.00175645
TK1	-1.78461	-1.93126	-1.85794	4.55886e-07	2.33165e-06	0.00613115	0.00176891
ICAM3	-2.81475	-1.82876	-2.32175	2.5696e-08	7.88327e-06	0.00614476	0.00178135
TALDO1	1.44816	2.47879	1.96348	0.000458216	3.7879e-10	0.00615082	0.00179372
CCL2	4.18251	3.05702	3.61976	0.000112171	1.91761e-08	0.00625164	0.00180632
BCL11A	-1.25319	-2.12249	-1.68784	0.000262062	2.44822e-09	0.00627747	0.00181891
HMOX1	2.94038	3.05903	2.99971	0.000250594	3.08164e-09	0.00629812	0.00183149
CPNE5	-0.815248	-1.53017	-1.17271	1.48749e-06	1.30578e-06	0.00634899	0.00184415
CD27	-2.31859	-1.41459	-1.86659	1.76634e-13	1.63897e-05	0.00636421	0.00185677
DUSP6	2.43991	3.5679	3.00391	0.00200235	2.63777e-13	0.00654641	0.00186984
CORO1B	2.38489	2.60482	2.49485	0.000248773	7.84375e-09	0.0066398	0.00188309
LAPTM4A	3.70401	2.19093	2.94747	5.74389e-05	8.83154e-08	0.00670359	0.00189644
HSD11B1	3.17073	2.54795	2.85934	0.000240121	8.3323e-09	0.00672257	0.00190977
HCK	2.78991	3.7074	3.24866	0.000917168	4.72193e-11	0.00674707	0.0019231
SEPT6	-2.13018	-2.90717	-2.51867	0.00160975	1.92157e-12	0.0068618	0.00193667
WDR54	-1.52375	-1.61644	-1.57009	1.28207e-06	2.2464e-06	0.00704012	0.00195065
ACAP1	-1.35419	-2.26266	-1.80842	0.000859402	1.34094e-10	0.00706525	0.00196462
RPS2	-0.227957	-1.58347	-0.905716	0.00162123	4.32949e-12	0.00716349	0.00197879
UBE2C	-1.19956	-1.62427	-1.41192	1.19672e-10	1.82532e-05	0.00730159	0.00199325
ITM2B	1.87779	3.10427	2.49103	0.00303584	3.29577e-14	0.00730193	0.00200764
LY9	-1.97498	-1.66552	-1.82025	1.3184e-08	1.3442e-05	0.00746089	0.00202238
DUT	-2.10295	-2.55202	-2.32748	0.0001603	5.03758e-08	0.00751339	0.00203718
HK3	2.178	2.27584	2.22692	0.000865012	2.58862e-10	0.00754019	0.00205197
SLC3A2	3.2443	2.60107	2.92268	8.78347e-05	1.50716e-07	0.00755376	0.00206672
RHOH	-1.64744	-2.36415	-2.00579	0.0011869	6.06874e-11	0.00759353	0.0020815
RNF13	2.98241	2.23264	2.60752	3.44648e-05	4.51039e-07	0.00764485	0.00209633
TMEM154	-1.22299	-2.31612	-1.76955	0.00106628	1.19649e-10	0.00765302	0.00211111
ARHGAP10	1.59534	3.18726	2.3913	0.0049574	3.36073e-16	0.00772076	0.00212599
HNRNPC	-1.06383	-0.977078	-1.02046	9.15442e-05	1.77763e-07	0.00784521	0.00214112
HNRNPA1	-0.349458	-1.06148	-0.705471	0.000309832	2.00593e-08	0.00796105	0.00215648
ARHGEF10L	2.0425	1.55159	1.79705	0.000480193	8.2375e-09	0.00797477	0.00217179
CPVL	2.46195	3.03655	2.74925	0.00102552	3.12782e-10	0.00801934	0.00218714
NCAPD2	-1.599	-1.42292	-1.51096	0.000151044	1.08974e-07	0.00805564	0.0022025
FBP1	2.2567	4.04271	3.1497	0.00323496	2.66153e-13	0.00817204	0.00221809
LCK	-0.691761	-2.44815	-1.56995	0.00054864	7.89789e-09	0.00827658	0.00223386
MT2A	3.77303	2.5752	3.17412	3.6915e-06	2.2722e-06	0.00832814	0.00224969
PLXND1	1.57928	1.98483	1.78205	0.00231262	1.02574e-11	0.00849127	0.00226586
PHF19	-1.73704	-1.40331	-1.57018	2.53511e-07	8.67302e-06	0.00856694	0.00228215
RPL36	-1.21103	-1.33715	-1.27409	0.000828946	1.57275e-09	0.00862368	0.00229849
TIGIT	-0.76068	-1.24247	-1.00157	1.57948e-07	9.90672e-06	0.00874727	0.00231507
GAA	2.31178	2.04899	2.18039	0.000520844	1.84233e-08	0.00891573	0.00233199
ST6GAL1	-2.29845	-2.26553	-2.28199	0.000489872	1.97315e-08	0.0089423	0.0023489
CLEC10A	2.2982	2.94345	2.62083	0.00252891	1.64625e-11	0.00908593	0.00236608
SNX27	2.16731	1.54661	1.85696	1.49371e-05	1.77192e-06	0.00912401	0.00238328
TLR10	-2.13153	-1.69725	-1.91439	3.41498e-05	9.40647e-07	0.00912425	0.00240039
EEF2	-1.26439	-0.88451	-1.07445	0.000468075	3.39933e-08	0.00917121	0.00241753
ITGB7	-2.07764	-1.99867	-2.03815	3.65284e-05	8.61348e-07	0.00917814	0.0024346
PTTG1IP	2.53915	2.92735	2.73325	0.00118074	6.34515e-10	0.00918959	0.00245162
NPL	1.99934	2.63102	2.31518	0.00244258	2.70876e-11	0.00922654	0.00246864
SET	-1.60228	-1.19364	-1.39796	0.000115668	3.55531e-07	0.00932392	0.00248582
MFSD1	3.18046	2.04963	2.61505	3.09917e-05	1.14994e-06	0.00937884	0.00250305
CSF2RA	2.14743	4.07072	3.10907	0.00610626	8.8555e-16	0.0095851	0.00252071
P2RX5	-0.727752	-1.66944	-1.1986	0.000463025	6.70438e-08	0.00963911	0.00253842
ST6GALNAC6	-0.918702	-1.22362	-1.07116	0.000452076	7.55322e-08	0.00974537	0.00255631
TEX9	-1.17071	-0.860739	-1.01572	1.19672e-10	3.64389e-05	0.00974954	0.00257411
LILRA1	2.24814	1.90035	2.07424	0.000830015	1.10554e-08	0.00987115	0.00259213
RPL41	-0.444863	-1.76232	-1.10359	0.0077041	2.41946e-17	0.00987776	0.00261007
KCNE3	1.75349	2.34381	2.04865	0.00110599	3.3151e-09	0.00994467	0.00262809
ADAP2	2.02442	2.16602	2.09522	0.00105447	4.19005e-09	0.00994655	0.00264603
IL16	-2.04214	-1.99111	-2.01662	0.000181548	3.32419e-07	0.00995924	0.00266391
TPT1	-0.854805	-0.758395	-0.8066	5.38738e-05	9.02659e-07	0.0100326	0.00268188
GNA15	1.99126	1.94929	1.97028	0.00171502	6.29703e-10	0.0102077	0.0027002
JAK2	2.88306	1.72869	2.30588	1.82749e-06	7.22559e-06	0.0103723	0.00271882
CD300LF	2.30394	1.64888	1.97641	0.000668974	4.35808e-08	0.0104532	0.00273754
PTPN22	-1.20631	-1.10854	-1.15743	2.89999e-09	3.81371e-05	0.0104707	0.00275622
IRF1	1.4421	1.87899	1.66055	0.000505828	1.08058e-07	0.0105108	0.00277491
RPL24	-0.812509	-1.69994	-1.25622	0.00430129	3.18856e-12	0.0106477	0.00279383
SIGLEC7	2.32293	2.02029	2.17161	0.00139776	3.57157e-09	0.0107012	0.0028128
RAC2	-2.58069	-2.30454	-2.44262	0.000361699	2.50945e-07	0.0108518	0.00283203
SP140	-1.87635	-3.37744	-2.6269	0.00535325	3.66884e-13	0.010935	0.00285137
MYD88	2.0966	2.21315	2.15487	0.000135984	7.34907e-07	0.0109958	0.00287076
NAMPT	2.44523	2.30419	2.37471	0.000303116	4.11309e-07	0.0112299	0.00289061
IL3RA	2.25338	2.65851	2.45595	0.0022964	6.53518e-10	0.0113168	0.00291058
LPCAT2	2.02342	2.31944	2.17143	0.00105529	1.918e-08	0.0113199	0.00293046
ZNF385A	1.82506	1.81061	1.81784	0.00342551	6.1734e-11	0.0113314	0.00295028
NCOA4	2.18618	2.06494	2.12556	0.000369896	3.32176e-07	0.0114371	0.00297024
CCR5	2.20954	2.60133	2.40543	0.00201662	1.31878e-09	0.0114397	0.00299013
VMO1	2.8511	1.94795	2.39952	0.000536875	2.16588e-07	0.0116777	0.00301047
CD99	-2.01034	-3.15436	-2.58235	0.00293346	3.43571e-10	0.0117464	0.00303088
CDK1	-0.793323	-1.8201	-1.30671	0.000463025	3.21061e-07	0.011799	0.00305132
UBA52	-1.19316	-0.820632	-1.0069	8.2765e-06	5.8762e-06	0.0118072	0.00307168
LHFPL2	1.50715	1.78224	1.6447	0.00404047	4.18702e-11	0.0118635	0.00309208
CD70	-0.450317	-1.3526	-0.901457	0.000218295	7.82802e-07	0.0119858	0.00311267
NUSAP1	-2.25259	-1.50448	-1.87853	2.4181e-09	5.6859e-05	0.012197	0.00313365
ADGRE2	1.87075	2.52273	2.19674	0.00420168	5.69178e-11	0.0123225	0.00315482
HLA-DPB1	0.65883	1.94531	1.30207	0.000249125	7.81093e-07	0.0123291	0.00317591
ATG3	1.93016	2.40096	2.16556	0.00214995	3.71156e-09	0.0123469	0.00319695
IGLL5	-2.48668	-1.63272	-2.0597	3.90722e-11	6.89362e-05	0.0123533	0.0032179
ARHGAP24	-1.11661	-1.06055	-1.08858	5.95922e-07	2.06666e-05	0.0127346	0.00323963
CD38	3.69593	2.21767	2.9568	7.50371e-05	2.47624e-06	0.0129257	0.00326169
TLR4	1.52587	1.7504	1.63813	0.0037229	3.36282e-10	0.0129571	0.00328373
GIMAP8	1.88983	1.97665	1.93324	0.00200292	1.11747e-08	0.0130946	0.00330597
FAM102A	-1.3933	-0.925028	-1.15916	3.63897e-09	6.77103e-05	0.0131582	0.00332826
BLVRB	2.40074	3.07032	2.73553	0.0046406	9.04592e-11	0.0133117	0.0033508
GRINA	3.08425	1.57154	2.32789	3.93295e-06	1.04694e-05	0.0133508	0.00337332
CASC5	-0.53687	-0.673713	-0.605292	1.82872e-05	7.78557e-06	0.0135055	0.00339609
PKMYT1	-0.364601	-1.36033	-0.862465	3.53261e-05	5.09243e-06	0.0135559	0.00341887
FAU	-0.536235	-0.794448	-0.665342	0.0012582	7.97417e-08	0.0135787	0.0034416
CDCA4	-1.44379	-1.65093	-1.54736	0.000414047	7.85693e-07	0.0137032	0.0034645
C1QA	2.38785	3.47278	2.93032	0.00484322	1.04882e-10	0.0138826	0.00348771
WDR83OS	-2.64217	-1.78033	-2.21125	1.70188e-05	8.73938e-06	0.0139341	0.00351092
SPPL2A	3.32443	2.36039	2.84241	0.000147819	2.24761e-06	0.013966	0.0035341
VNN2	-1.01198	-1.42637	-1.21918	5.32722e-06	1.07328e-05	0.0140309	0.00355733
HLA-A	0.517071	0.599616	0.558343	0.00145373	8.77248e-08	0.0143787	0.00358121
ACADM	-2.33518	-1.79466	-2.06492	4.93232e-05	5.05476e-06	0.0143935	0.00360503
FCGR1B	2.31518	1.35737	1.83628	0.000429011	1.02527e-06	0.0145393	0.00362906
GBP4	1.8535	2.17043	2.01196	0.00168697	6.80919e-08	0.0145624	0.00365304
BTF3	-1.29162	-0.85874	-1.07518	0.000285401	1.71335e-06	0.0147648	0.00367735
ALDH18A1	-0.640868	-1.64004	-1.14046	0.00264347	1.69665e-08	0.0147763	0.00370159
P2RY10	-1.79979	-2.19923	-1.99951	0.0033851	4.31392e-09	0.0148052	0.00372578
CALR	1.56649	1.23327	1.39988	0.00043335	1.10521e-06	0.0148622	0.00374999
LRRK2	2.13692	1.78406	1.96049	0.000310255	1.76859e-06	0.0152003	0.00377482
CDC45	-0.323689	-1.35218	-0.837933	0.000218295	2.59188e-06	0.0152905	0.00379975
MCM6	-0.870312	-2.07612	-1.47322	0.00212724	6.18023e-08	0.0152994	0.00382459
ADGRG5	-2.99212	-1.16007	-2.0761	4.28174e-09	8.88686e-05	0.0156259	0.00385002
GLRX	2.3443	2.18482	2.26456	0.000490008	1.17438e-06	0.0156328	0.00387536
ACP2	3.31911	1.85915	2.58913	5.28637e-05	6.54745e-06	0.0156998	0.00390074
SERBP1	-1.23586	-1.52109	-1.37847	0.0032618	1.25092e-08	0.0157637	0.00392614
TPP1	1.52538	2.83598	2.18068	0.00705847	1.31414e-11	0.0159351	0.0039518
LILRB1	2.85198	2.08139	2.46668	1.87702e-05	1.13004e-05	0.0160243	0.00397754
AGTRAP	3.28028	2.10142	2.69085	5.60763e-05	7.2937e-06	0.0160892	0.00400331
NAGA	1.83388	2.93449	2.38418	0.00504825	6.38571e-10	0.0162498	0.00402931
RPL28	-0.54955	-0.93435	-0.74195	0.00268019	4.94523e-08	0.0163058	0.00405532
FKBP15	2.24733	1.80751	2.02742	0.000389938	2.17515e-06	0.016333	0.00408128
ANP32B	-1.94532	-1.61195	-1.77863	2.46554e-05	1.06243e-05	0.0164023	0.00410727
SKAP1	-0.720599	-1.36504	-1.04282	3.15091e-05	9.90787e-06	0.0164284	0.00413321
APOL4	2.13395	2.1202	2.12707	0.00106331	4.79305e-07	0.016546	0.00415929
TPX2	-1.56871	-0.884716	-1.22671	1.24955e-09	0.000108308	0.0165532	0.00418527
IFIH1	2.07546	2.21306	2.14426	0.00186342	2.00778e-07	0.016653	0.00421135
SNURF	-1.80522	-2.03455	-1.91989	0.00291339	5.00492e-08	0.0166628	0.00423735
AURKB	-2.21413	-1.14334	-1.67874	3.21181e-14	0.000129317	0.01668	0.00426327
MIF	-1.5808	-1.76392	-1.67236	0.00129246	3.94172e-07	0.016748	0.00428923
CCRL2	2.24291	2.54847	2.39569	0.00306882	2.71867e-08	0.0167588	0.0043151
LYN	1.83283	2.53707	2.18495	0.00590758	3.67631e-10	0.0168228	0.00434099
TSPYL1	-1.6842	-1.53904	-1.61162	0.0006107	1.22011e-06	0.0169395	0.00436702
FLVCR2	1.75879	2.24965	2.00422	0.00479605	2.56257e-09	0.016942	0.00439295
UBD	2.97921	1.8101	2.39465	0.00126052	4.74035e-07	0.0170625	0.00441902
DLGAP5	-1.11248	-0.752072	-0.932275	3.90722e-11	0.000129329	0.0170972	0.00444505
TOP2A	-1.19339	-1.32586	-1.25963	2.73392e-06	3.18713e-05	0.017115	0.00447102
PYCR1	-0.187441	-0.96116	-0.5743	3.95795e-05	9.90672e-06	0.0171363	0.00449692
KIAA0226L	-0.783387	-1.33054	-1.05696	0.000404614	2.62742e-06	0.0174513	0.00452335
SLC16A3	3.06308	2.31943	2.69126	6.5193e-05	9.17454e-06	0.0175085	0.0045498
CEP57	-1.30687	-1.74427	-1.52557	0.00303307	7.36956e-08	0.017629	0.00457638
DUS2	-1.80999	-1.17152	-1.49076	0.000153824	6.02357e-06	0.0177717	0.00460315
C3AR1	3.76168	1.58744	2.67456	7.63143e-06	2.60498e-05	0.0177798	0.00462982
RAB1A	2.29309	2.07316	2.18313	0.00171929	3.52246e-07	0.0178869	0.0046566
SLC1A3	2.18475	1.60808	1.89641	0.000902077	1.02464e-06	0.0179058	0.00468332
POU2AF1	-2.19257	-1.39294	-1.79275	2.31189e-05	1.73761e-05	0.0180635	0.00471024
TRPM2	1.47569	1.25465	1.36517	0.0020833	3.06802e-07	0.0181066	0.00473714
TCN2	2.82222	1.44049	2.13136	0.000270295	4.63472e-06	0.0181067	0.00476393
SIRPA	1.97185	2.55021	2.26103	0.00846972	9.73412e-12	0.0181844	0.00479077
CDCA7	-0.514361	-1.4549	-0.984631	0.00054864	2.33776e-06	0.0183015	0.00481774
ATP6V1F	1.982	2.09551	2.03875	0.000593301	2.0439e-06	0.0183769	0.00484475
MITF	1.18895	2.12318	1.65607	0.00889793	6.68365e-12	0.0184834	0.00487186
RCC1	-2.25901	-1.01209	-1.63555	1.31647e-07	8.42913e-05	0.0187302	0.00489936
KIFC1	-1.01777	-0.900314	-0.959044	1.64703e-06	4.83014e-05	0.018774	0.00492684
TOM1	1.89939	2.34059	2.11999	0.00305119	1.48828e-07	0.0189654	0.00495458
OXCT1	-0.806241	-1.21935	-1.0128	0.000143831	8.87681e-06	0.019217	0.00498271
OAS3	1.70568	2.26227	1.98398	0.00397389	6.13882e-08	0.0193343	0.00501096
PLBD2	2.35092	1.6028	1.97686	0.000520045	3.14615e-06	0.0193887	0.00503921
OGT	-1.69877	-1.63188	-1.66532	0.00105033	1.25981e-06	0.0195684	0.0050677
KIAA0101	-1.90114	-2.22487	-2.063	0.0010401	1.26087e-06	0.0195685	0.00509607
FPR2	2.9539	1.23804	2.09597	0.000130567	9.69356e-06	0.0197306	0.00512466
MCTP1	1.76293	1.37091	1.56692	0.000899639	1.91567e-06	0.0199721	0.0051536
CD33	2.1451	1.78382	1.96446	0.00510422	1.91809e-08	0.0200997	0.00518268
BATF2	1.77914	1.83024	1.80469	0.00404049	9.58101e-08	0.0203997	0.00521223
KYNU	2.15169	3.1782	2.66494	0.00930296	3.51874e-11	0.020585	0.00524202
CENPU	-0.652275	-1.29644	-0.974355	0.000430257	6.2105e-06	0.0212102	0.0052729
SEMA4A	3.27778	1.74908	2.51343	6.41269e-05	1.87644e-05	0.0214093	0.00530406
SLC43A3	2.43007	2.36919	2.39963	0.00158472	1.20155e-06	0.0214836	0.00533523
C1QC	2.23012	3.74657	2.98834	0.0105112	1.64625e-11	0.0215809	0.00536647
ARHGAP18	2.3035	1.64879	1.97615	0.00014784	1.13261e-05	0.0216167	0.00539766
UBE2D1	1.61741	2.96593	2.29167	0.0109839	7.35428e-12	0.0216475	0.00542879
PDCD1LG2	2.06847	1.56746	1.81797	0.00188821	9.49779e-07	0.0216812	0.00545987
SHMT2	-2.20429	-2.15048	-2.17738	0.00111959	2.16906e-06	0.0217202	0.0054909
SLC2A6	2.64982	2.07035	2.36008	0.000109417	1.56533e-05	0.021727	0.00552182
TLR9	-1.23502	-1.03376	-1.13439	3.68584e-06	5.76187e-05	0.0218739	0.00555291
PIM1	2.19329	2.49825	2.34577	0.00474428	1.07633e-07	0.0218881	0.00558391
ZWINT	-1.95007	-1.56232	-1.7562	2.98152e-06	6.36088e-05	0.0221226	0.00561523
NPM3	-2.20981	-1.17644	-1.69312	2.74478e-08	0.000167055	0.022317	0.0056468
SMC6	-1.49771	-2.03707	-1.76739	0.00499477	9.20737e-08	0.0224961	0.0056786
RAB10	2.42626	1.45611	1.94118	0.000125345	1.68247e-05	0.0226047	0.00571047
LILRA3	1.62236	3.97261	2.79748	0.0157375	5.95597e-16	0.0226585	0.00574233
UQCRH	-1.75314	-1.68888	-1.72101	0.00141	2.03387e-06	0.0226821	0.00577411
CKAP2	-1.1289	-1.19697	-1.16294	7.1199e-05	2.39277e-05	0.0229691	0.00580631
MPEG1	3.22872	1.93375	2.58123	2.04323e-06	7.67939e-05	0.0229902	0.00583843
TTYH3	1.65204	1.69306	1.67255	0.00482295	1.72657e-07	0.0232966	0.005871
C1QB	2.22779	3.98337	3.10558	0.0105112	1.04838e-10	0.0234114	0.00590367
PPT1	2.62107	2.06056	2.34082	0.000699363	5.66906e-06	0.0234447	0.00593627
MS4A7	2.07856	2.31259	2.19557	0.00527583	1.14682e-07	0.0234487	0.00596876
HLA-C	0.59058	0.75574	0.67316	0.00904927	5.95767e-10	0.0237605	0.00600171
EIF3E	-1.99961	-0.987604	-1.49361	0.000515317	8.87816e-06	0.0240234	0.00603502
CYFIP1	1.74903	1.75021	1.74962	0.00354434	5.17934e-07	0.0241741	0.00606849
IKBKE	2.14831	1.97818	2.06325	0.00191353	1.90512e-06	0.0243945	0.00610224
SYNE2	-0.616961	-1.83347	-1.22522	0.0151347	2.77098e-14	0.0248014	0.00613661
NAGK	3.58644	1.79834	2.69239	3.21872e-05	4.53195e-05	0.024853	0.00617095
SLC2A1	-0.823413	-0.72803	-0.775721	0.00124187	3.86289e-06	0.0249808	0.0062054
RIPK2	2.12863	2.27926	2.20395	0.00407207	4.91227e-07	0.0251467	0.00624003
EIF3F	-1.811	-1.98915	-1.90008	0.00506837	2.55719e-07	0.0252535	0.00627473
PARP15	-1.26292	-1.09928	-1.1811	0.00207246	2.25024e-06	0.0254957	0.00630974
RPS29	-0.822751	-1.74201	-1.28238	0.0144212	1.37889e-12	0.025548	0.00634471
SH2D2A	-0.567801	-0.95505	-0.761426	0.00054864	9.90672e-06	0.0256746	0.0063798
JUNB	2.39288	1.97566	2.18427	0.000374567	1.43453e-05	0.0257908	0.00641496
NBN	1.85864	2.22297	2.04081	0.00630268	1.10686e-07	0.0258456	0.0064501
FCRL2	-1.0654	-1.01895	-1.04217	1.19672e-10	0.000277021	0.0263214	0.00648597
FOS	1.92633	2.44521	2.18577	0.00921524	4.76239e-09	0.0267069	0.0065224
CBX5	-1.56416	-1.34532	-1.45474	0.00148694	4.26336e-06	0.0267529	0.00655879
LTA	-1.24426	-0.975843	-1.11005	4.60057e-06	9.03949e-05	0.0268319	0.00659518
SNRPN	-1.55386	-1.80008	-1.67697	0.00548935	3.22373e-07	0.0268353	0.00663146
PASK	-0.57753	-1.06489	-0.821212	0.00176607	3.37633e-06	0.0269666	0.00666783
EHD3	-1.02141	-0.811109	-0.916262	4.55369e-08	0.000240641	0.0269772	0.0067041
MNDA	2.86855	1.48676	2.17766	3.77075e-05	5.41215e-05	0.0270022	0.00674028
CUL1	2.02542	2.01657	2.02099	0.00353362	1.10529e-06	0.0270781	0.00677647
BACH1	1.88253	1.88492	1.88372	0.00232353	2.65922e-06	0.0275237	0.00681332
MEF2C	-1.13591	-2.28305	-1.70948	0.0120094	4.06822e-10	0.0280075	0.0068509
STRBP	-1.08995	-0.934705	-1.01233	0.000335991	2.21767e-05	0.0280198	0.00688837
S100A10	2.28699	2.07306	2.18002	0.000270573	2.79656e-05	0.028387	0.00692635
HLA-DRB3	1.00137	1.54826	1.27482	0.0094604	1.20332e-08	0.028509	0.00696442
GPX4	1.57139	2.28287	1.92713	0.0133601	1.59372e-10	0.0285622	0.00700244
EXO1	-0.396444	-1.11991	-0.758178	0.00290631	2.59188e-06	0.0286166	0.00704043
STK17B	-1.53132	-1.81831	-1.67482	0.006754	2.32863e-07	0.0288161	0.00707863
LIME1	-1.21743	-0.760153	-0.988791	5.47715e-07	0.000180123	0.0288566	0.00711677
LIMS1	1.47867	1.66283	1.57075	0.00597791	3.85916e-07	0.028872	0.0071548
ARHGAP31	1.66473	1.6439	1.65431	0.0039455	1.315e-06	0.0291424	0.00719318
MMP9	1.22412	2.91092	2.06752	0.014538	2.37438e-11	0.029147	0.00723142
RPS21	-1.09043	-1.68119	-1.38581	0.0125489	4.60038e-10	0.0292659	0.00726974
XCL2	-0.861874	-1.25933	-1.0606	1.57948e-07	0.000240641	0.0294257	0.00730821
H1F0	1.48667	1.49375	1.49021	0.00889793	4.35808e-08	0.0297663	0.00734713
CD37	-1.19548	-2.58447	-1.88997	0.0115641	2.31951e-09	0.0299855	0.0073863
TFEB	-1.54656	-1.5283	-1.53743	0.00852269	6.80366e-08	0.0301711	0.00742565
ANP32E	-1.73728	-2.26011	-1.9987	0.00872204	6.64902e-08	0.030377	0.00746522
RTN4	1.49926	1.56095	1.53011	0.00524837	8.38113e-07	0.0303871	0.00750467
DTL	-0.661924	-1.17613	-0.919025	0.00237634	4.74741e-06	0.0304496	0.0075441
LRRC25	1.9535	2.20797	2.08074	0.00365133	2.27439e-06	0.0304765	0.00758343
CTSA	1.74057	2.35047	2.04552	0.00934669	4.17591e-08	0.0308121	0.00762321
NCAPG2	-0.936023	-1.00318	-0.9696	0.000568485	2.03045e-05	0.0308664	0.00766294
CFD	2.70353	1.35731	2.03042	0.000303903	3.58084e-05	0.0309289	0.00770264
DALRD3	-1.51322	-1.44411	-1.47867	0.00130444	9.63891e-06	0.0311475	0.00774258
HAPLN3	2.09467	1.84781	1.97124	0.00462365	1.52681e-06	0.0312729	0.0077826
CCNB2	-2.20977	-0.880383	-1.54508	9.95147e-07	0.000200463	0.0314723	0.00782282
CFB	1.95569	1.39758	1.67664	0.00305849	3.667e-06	0.0316808	0.00786326
RRBP1	1.53413	1.53987	1.537	0.000635987	2.10368e-05	0.0319747	0.00790406
UBE2T	-1.22032	-1.9665	-1.59341	0.00688773	4.78912e-07	0.0320825	0.0079449
HLA-DPA1	1.06423	1.35026	1.20725	0.000933119	1.54516e-05	0.0320836	0.0079856
DNAJC9	-1.98776	-1.60385	-1.7958	0.000184885	5.48777e-05	0.0325624	0.00802698
KIF20B	-0.75419	-0.674293	-0.714241	0.00114373	1.19013e-05	0.0325908	0.00806826
ZFYVE16	1.11366	1.37307	1.24337	0.00631648	7.16642e-07	0.0326787	0.00810956
ALDH2	2.58039	1.98384	2.28211	0.000623	2.64025e-05	0.0329798	0.00815121
CSTA	1.28117	1.5563	1.41873	0.0114117	1.91809e-08	0.0333782	0.0081934
BCL2	-0.664729	-0.662828	-0.663779	0.00221264	8.66933e-06	0.0335539	0.00823574
TDRD6	0.934399	1.59304	1.26372	0.0157375	1.63621e-10	0.0338254	0.00827839
IGF2R	1.32198	1.32268	1.32233	0.00588476	1.25241e-06	0.0339197	0.00832105
SDSL	1.66067	2.04246	1.85157	0.00889793	2.38493e-07	0.0344514	0.00836446
BTG1	-1.88029	-1.3468	-1.61354	0.000578454	3.36204e-05	0.0344529	0.00840772
ATIC	-2.00692	-1.62688	-1.8169	0.000312271	5.05929e-05	0.0344955	0.00845091
NUP210	-0.999868	-1.75981	-1.37984	0.0173984	2.95605e-11	0.034658	0.00849423
MRPS27	-2.25033	-1.52447	-1.8874	9.73153e-05	8.34521e-05	0.0346731	0.00853743
TMPO	-1.48927	-2.30423	-1.89675	0.0111986	5.74062e-08	0.0351641	0.0085813
FAM129C	-0.56323	-0.926585	-0.744907	3.53261e-05	0.000129329	0.0353866	0.00862538
BCKDK	2.33293	1.99106	2.16199	0.00340537	6.03714e-06	0.0357174	0.00866987
IL10RA	1.28346	1.83635	1.5599	0.000754299	3.2745e-05	0.0358701	0.00871446
ATP6V0B	2.76483	2.50106	2.63294	0.0165648	3.11028e-10	0.0362589	0.00875954
ETV6	1.94652	1.46137	1.70394	9.41187e-05	9.69743e-05	0.0364939	0.00880486
IFIT2	2.95136	1.96504	2.4582	0.000204221	7.60775e-05	0.0366727	0.00885032
FPR1	2.33335	1.58817	1.96076	0.00442557	4.63472e-06	0.0368377	0.0088959
OAZ2	2.28704	2.06293	2.17499	0.00404773	5.28334e-06	0.0369659	0.00894155
PHGDH	-0.89313	-1.24491	-1.06902	0.00237634	1.06904e-05	0.0370889	0.00898724
ORMDL3	-1.26099	-1.45098	-1.35599	0.00841994	5.97922e-07	0.0375894	0.0090336
CXCR4	-2.10518	-2.57205	-2.33862	0.00700372	1.43082e-06	0.0380377	0.00908053
CSTB	1.00335	2.80352	1.90343	0.0194849	2.84271e-11	0.0381016	0.00912741
TPGS2	-2.44064	-1.17469	-1.80766	0.000142713	9.69351e-05	0.0382901	0.00917445
DOK2	2.7796	1.74351	2.26155	0.00062569	4.81481e-05	0.0386924	0.00922198
NIPAL3	-1.0423	-1.07972	-1.06101	0.00592812	2.65885e-06	0.0388653	0.00926964
EFHD2	2.56283	1.29892	1.93087	4.93453e-05	0.000148781	0.0389236	0.00931724
SWAP70	-2.20958	-1.56067	-1.88513	0.000811489	4.15772e-05	0.0390753	0.00936493
PLP2	-3.11441	-1.57684	-2.34562	5.06702e-06	0.000247417	0.039458	0.00941308
RAC1	1.49695	1.73157	1.61426	0.00471468	6.13099e-06	0.03998	0.00946191
NDC80	-1.04727	-0.93713	-0.9922	4.00464e-08	0.000505775	0.040045	0.00951068
SELPLG	2.88315	1.73834	2.31074	0.000755773	4.90298e-05	0.040117	0.00955942
LILRA5	1.71096	1.96522	1.83809	0.0115295	2.33353e-07	0.0402388	0.00960819
PLD4	-3.02573	-1.04884	-2.03729	6.94582e-08	0.000491706	0.0402961	0.0096569
PHACTR1	-0.849019	-1.35345	-1.10124	0.000485996	7.19694e-05	0.0407608	0.0097062
SLC35D1	-0.873236	-0.573571	-0.723403	0.000581804	6.12249e-05	0.0409178	0.00975558
PRKCH	-1.08149	-1.00526	-1.04338	0.000999774	4.16752e-05	0.0410037	0.00980495
FBL	-1.75598	-2.34534	-2.05066	0.0101289	5.08592e-07	0.0411101	0.00985433
TMEM164	1.24416	1.77439	1.50927	0.0134206	1.08974e-07	0.0412825	0.00990382
TLDC2	1.65993	1.74462	1.70228	0.00486737	6.50759e-06	0.0413279	0.00995323
SEMA7A	-1.84437	-1.01542	-1.4299	1.0189e-08	0.000582624	0.0415443	0.0100028
FDFT1	-1.81512	-2.11566	-1.96539	0.00955187	7.21834e-07	0.0415688	0.0100523
TUBB6	2.4875	1.96014	2.22382	0.0017445	2.88934e-05	0.0418138	0.010102
TFE3	1.59686	1.42757	1.51222	0.00684999	2.66001e-06	0.0418201	0.0101516
TAP1	0.507681	1.20573	0.856706	0.0101454	6.1038e-07	0.0419892	0.0102012
RASGRP2	-0.711567	-1.16364	-0.937605	0.00471539	8.33619e-06	0.041997	0.0102508
HMGB2	-2.69634	-1.79568	-2.24601	0.000844043	5.20163e-05	0.0421543	0.0103004
NME2	-0.451966	-1.31892	-0.885444	0.00619072	4.32578e-06	0.0423333	0.0103501
PRKCD	1.73611	2.50194	2.11903	0.0162555	1.03227e-08	0.0426891	0.0104003
TESC	-1.66004	-0.634874	-1.14745	6.02935e-07	0.000444336	0.0429918	0.0104507
CDKN3	-2.13185	-1.07103	-1.60144	1.37502e-09	0.000647606	0.0429931	0.010501
HCST	2.32316	2.23709	2.28013	0.00518668	7.76576e-06	0.0430887	0.0105513
ZNF460	-2.79907	-1.19384	-1.99645	2.29013e-05	0.000243176	0.0433959	0.0106019
DHCR7	-1.85793	-0.680909	-1.26942	1.43606e-08	0.000647606	0.0436437	0.0106527
ATP8A1	-0.698402	-0.725161	-0.711781	0.00766672	2.59188e-06	0.0437829	0.0107036
CXCL11	4.43748	1.35097	2.89423	9.67692e-06	0.000320348	0.0442373	0.0107551
PTTG1	-1.66903	-1.37486	-1.52195	0.00576336	7.23059e-06	0.0446855	0.010807
HLA-DRB1	1.03255	1.33725	1.1849	0.00442052	1.12841e-05	0.045213	0.0108596
IMPDH2	-2.89068	-1.63349	-2.26209	1.62877e-05	0.000316714	0.0452482	0.0109121
INPP5F	-1.60704	-1.48672	-1.54688	0.00177157	3.64995e-05	0.0453644	0.0109646
TBC1D2	1.49654	1.9695	1.73302	0.0173266	1.47632e-08	0.045681	0.0110175
PLEKHO2	2.18579	1.69493	1.94036	0.000741262	8.20267e-05	0.0458584	0.0110704
CCDC88A	1.18758	1.89827	1.54292	0.0198913	9.81226e-10	0.0458742	0.0111232
LGALS3BP	1.92888	2.56429	2.24658	0.0180398	8.83754e-09	0.0458991	0.0111759
CREBL2	1.7442	1.17769	1.46095	0.00113819	5.79236e-05	0.046224	0.011229
VASH1	1.61002	0.860639	1.23533	0.00154668	4.76672e-05	0.0462357	0.0112818
PACS1	-0.976224	-1.13567	-1.05594	0.0149938	1.20814e-07	0.0466798	0.0113352
LACC1	1.47096	1.57796	1.52446	0.00946366	1.79057e-06	0.0468038	0.0113886
PSME2	0.612295	2.01693	1.31461	0.0258968	2.73827e-12	0.0469009	0.0114421
ERP44	1.75889	1.42729	1.59309	0.000752494	8.42937e-05	0.0473041	0.0114959
DSE	1.43316	1.37573	1.40445	0.011943	8.15929e-07	0.0479103	0.0115505
SPG20	1.56222	1.93759	1.7499	0.0184943	1.45936e-08	0.0479462	0.011605
GAPDH	-0.895115	-0.827798	-0.861456	0.00077627	8.73306e-05	0.048069	0.0116595
MCM5	-1.62234	-2.86845	-2.24539	0.0249736	2.39166e-11	0.0486875	0.0117147
DDIT4	-1.95843	-1.1804	-1.56941	4.62219e-12	0.000807586	0.0499014	0.0117717
P2RX7	2.01607	1.83884	1.92745	0.00232263	5.19696e-05	0.0513324	0.0118305
GSTO1	3.09998	1.74753	2.42375	2.50482e-05	0.000369315	0.0514062	0.0118893
ARF1	1.35985	1.32524	1.34255	0.00377253	3.18402e-05	0.0514888	0.0119481
ARAP1	1.8726	1.33603	1.60431	0.000156308	0.000231653	0.0516654	0.0120069
CDC7	-0.349425	-1.21055	-0.779989	0.0201841	1.69665e-08	0.0517075	0.0120657
NIPSNAP1	-0.959198	-1.34064	-1.14992	0.00349827	3.61745e-05	0.0528034	0.0121258
TRAFD1	1.7808	2.00729	1.89404	0.00481619	2.45897e-05	0.0531766	0.0121864
ODC1	-1.23482	-1.40651	-1.32066	0.0056301	1.80227e-05	0.0534081	0.0122471
RARRES3	2.3301	2.28645	2.30827	0.00505157	2.14024e-05	0.0534289	0.0123076
CTSH	0.732343	2.84372	1.78803	0.0264946	1.59982e-10	0.0537213	0.0123685
AKR1B1	-1.84983	-2.2145	-2.03217	0.00880091	5.82993e-06	0.053796	0.0124292
PLEKHB2	1.37867	2.03793	1.7083	0.0183555	1.42021e-07	0.0542103	0.0124904
FCGR2A	1.73626	2.02022	1.87824	0.0172448	2.17904e-07	0.054371	0.0125516
LIMD2	-1.82258	-1.61552	-1.71905	0.0013825	9.13751e-05	0.0546674	0.0126131
CASP4	1.89656	2.07876	1.98766	0.00821017	8.46425e-06	0.0546713	0.0126744
SEPT7	-1.95875	-1.12711	-1.54293	0.000344467	0.000205124	0.0547114	0.0127356
TMBIM1	1.58324	2.00066	1.79195	0.0110308	2.74165e-06	0.0547654	0.0127967
TLR1	2.15873	1.62156	1.89014	0.000825055	0.000135907	0.0548252	0.0128577
RNF141	-1.05568	-1.47648	-1.26608	0.0191188	8.96069e-08	0.0548345	0.0129185
PMPCA	-1.93249	-1.4909	-1.7117	0.000839001	0.000132809	0.0548464	0.0129792
SLAMF1	-1.3212	-1.99371	-1.65745	0.0161704	4.12544e-07	0.0548772	0.0130397
FBXO6	1.84901	1.74133	1.79517	0.00708966	1.12073e-05	0.0556473	0.0131012
DHCR24	-1.58674	-0.987484	-1.28711	0.000679006	0.000156159	0.0558075	0.0131628
NDFIP1	2.12645	1.11552	1.62099	7.11833e-05	0.000358647	0.0559857	0.0132244
NUDCD2	-2.02159	-1.46166	-1.74163	0.000744325	0.000154989	0.0561137	0.013286
CYP1B1	1.12509	3.9523	2.5387	0.0360335	4.54289e-16	0.0561734	0.0133475
MCM7	-1.61729	-2.39469	-2.00599	0.00787339	9.84536e-06	0.0563702	0.0134092
FKBP1A	2.14104	1.35578	1.74841	0.000745654	0.000156576	0.0566107	0.013471
ATP5G2	-0.844559	-1.12782	-0.986188	0.0117503	2.72423e-06	0.056631	0.0135326
SLC6A12	1.51464	0.90592	1.21028	0.00817715	9.69356e-06	0.0567669	0.0135943
EIF2S3	-1.65249	-1.02741	-1.33995	0.000405366	0.000221408	0.0568001	0.0136558
VMP1	1.62089	2.13659	1.87874	0.0135179	1.76928e-06	0.0571093	0.0137177
UTY	-1.39006	-1.199	-1.29453	0.0141356	1.50274e-06	0.0575391	0.0137799
SLC41A1	-0.84992	-0.603057	-0.726489	0.00181499	9.2697e-05	0.0580038	0.0138426
DHRS3	-0.979422	-1.83496	-1.40719	0.0159707	7.84951e-07	0.0590812	0.0139067
SLC31A1	2.22487	1.23596	1.73042	9.7227e-05	0.000388385	0.0592014	0.0139708
SIGLEC6	-1.81741	-0.967953	-1.39268	2.215e-05	0.000542734	0.0596977	0.0140354
MTFR2	-0.332119	-0.710146	-0.521133	0.00331735	6.89427e-05	0.0598293	0.0141
HSPB1	2.78797	1.73953	2.26375	0.000777726	0.000175496	0.0600735	0.0141647
HAVCR2	1.49665	2.17339	1.83502	0.0210762	1.47884e-07	0.0604971	0.0142299
GSAP	1.47829	2.09424	1.78627	0.0188021	3.55712e-07	0.0605628	0.0142949
SH3BP2	1.49438	1.22154	1.35796	0.00447993	5.04529e-05	0.060638	0.0143599
CCNB1	-1.3237	-0.874799	-1.09925	4.40946e-05	0.000471173	0.0608527	0.0144251
TMEM51	1.26252	1.28425	1.27339	0.0184032	4.74035e-07	0.060963	0.0144901
NANS	2.01772	2.14704	2.08238	0.0134056	2.83095e-06	0.06108	0.0145552
UBE2N	-1.86701	-1.08093	-1.47397	0.00124777	0.000152695	0.0615712	0.0146208
CMPK2	1.67614	1.06922	1.37268	0.00442566	5.66385e-05	0.0621839	0.014687
TLK1	-0.880538	-1.39708	-1.13881	0.0134785	3.3423e-06	0.0625842	0.0147536
BLVRA	3.51584	1.69001	2.60293	0.000190603	0.000372895	0.06269	0.0148202
GINS2	-0.484224	-1.95488	-1.21955	0.0201841	3.21061e-07	0.0627115	0.0148866
CALCOCO2	1.71967	1.64693	1.6833	0.00522075	4.8786e-05	0.0634622	0.0149539
PBXIP1	-1.12836	-0.910055	-1.01921	8.56796e-05	0.000471562	0.0637431	0.0150214
FAM46A	1.68135	1.51481	1.59808	0.00320891	8.45319e-05	0.0639302	0.015089
GPR171	-0.405754	-1.20242	-0.804085	0.00054864	0.000287328	0.064372	0.0151569
OIP5	-0.566421	-0.820775	-0.693598	0.00847553	1.74116e-05	0.0647059	0.0152252
QSOX1	1.81499	1.15567	1.48533	0.00275273	0.000106992	0.0648254	0.0152934
ALDH3B1	2.12212	1.63385	1.87798	0.00102551	0.000193858	0.064835	0.0153615
ZFP36L1	-2.2737	-1.47248	-1.87309	0.000188276	0.000408897	0.0649467	0.0154295
MICAL3	-1.00129	-0.975923	-0.988605	0.0129873	5.52631e-06	0.0653626	0.0154979
RACGAP1	-0.962212	-1.01128	-0.986746	0.00095875	0.000212801	0.0655052	0.0155663
PTMA	-0.512704	-0.597955	-0.55533	0.0167628	1.57306e-06	0.0658855	0.015635
NAIP	1.69255	1.5797	1.63613	0.00557776	5.15481e-05	0.0660426	0.0157038
GM2A	1.69226	1.79755	1.7449	0.012463	7.56522e-06	0.0664441	0.0157729
ATP6V0A1	1.57807	1.41701	1.49754	0.00758659	3.08585e-05	0.0672549	0.015843
GIMAP7	2.71878	1.66159	2.19019	0.00122621	0.000202432	0.067552	0.0159132
XCL1	-0.397176	-0.935514	-0.666345	0.000218295	0.000444336	0.0675658	0.0159833
LIPA	1.96728	2.33005	2.14866	0.0083101	2.40213e-05	0.0675969	0.0160533
AGK	-1.6107	-1.00895	-1.30983	5.73521e-05	0.000599184	0.0687036	0.0161245
PIK3CD	-1.36446	-1.52722	-1.44584	0.0171316	2.12264e-06	0.0692389	0.0161963
GPD2	1.22235	1.14511	1.18373	0.00720773	3.65014e-05	0.0694111	0.0162681
PSAT1	-0.776936	-1.2952	-1.03607	0.0166419	2.59188e-06	0.069646	0.01634
ORC2	-1.16425	-0.532076	-0.848164	0.0016518	0.000191163	0.0701141	0.0164124
APEX1	-1.46735	-2.60573	-2.03654	0.0250894	1.29019e-07	0.0702937	0.0164848
RPL22L1	-1.72951	-1.80591	-1.76771	0.008781	2.7555e-05	0.0705191	0.0165574
PLBD1	1.47038	2.44225	1.95632	0.0339039	6.29703e-10	0.07078	0.01663
NUP88	-1.78406	-1.54417	-1.66412	0.00435719	0.000100579	0.0719516	0.0167041
DYNLT1	2.84981	1.85719	2.3535	0.000576399	0.000371074	0.0720349	0.0167781
MOB3C	1.46492	1.80015	1.63253	0.0157847	4.33164e-06	0.0726154	0.0168526
ZAP70	-0.548396	-0.864431	-0.706413	0.000218295	0.000550923	0.0735259	0.0169282
MAGED1	-1.08362	-0.702339	-0.89298	0.00116142	0.000297553	0.0742218	0.0170045
RPS4Y1	-1.02775	-2.77409	-1.90092	0.0409078	1.31857e-12	0.0743635	0.0170807
ALDOA	1.01553	1.07198	1.04376	0.0112217	1.84867e-05	0.0746259	0.0171572
CARD9	1.51682	1.40947	1.46314	0.0265939	2.16588e-07	0.0751249	0.0172341
ZFAND5	1.59769	1.61524	1.60646	0.0100731	3.00442e-05	0.0762956	0.0173123
PRDM1	1.13255	1.64105	1.3868	0.0186385	2.67626e-06	0.0765788	0.0173907
FLOT2	-1.70516	-1.51503	-1.6101	0.00241256	0.000206133	0.0768342	0.0174692
MVP	0.981534	2.26828	1.62491	0.0166117	5.44689e-06	0.0769104	0.0175476
POP5	-1.68139	-1.6387	-1.66004	0.00377843	0.000154294	0.0774631	0.0176266
CCPG1	1.4296	1.74454	1.58707	0.0206427	1.96866e-06	0.0778042	0.0177057
UBE2Z	1.31689	1.99782	1.65735	0.0218997	1.21627e-06	0.0781719	0.0177852
FBXW5	1.80338	1.72529	1.76433	0.00959566	3.60732e-05	0.0782306	0.0178645
ABHD2	1.1136	1.52572	1.31966	0.01775	4.43863e-06	0.0784607	0.0179439
UBE2E2	1.88604	2.94685	2.41644	0.040234	3.99053e-11	0.078506	0.0180232
ETS2	1.10674	1.82106	1.4639	0.0214621	1.52471e-06	0.0786794	0.0181025
HMGN1	-1.54249	-0.946823	-1.24465	0.00303975	0.00019098	0.0787028	0.0181816
ADAM19	-0.545181	-1.21957	-0.882378	0.014292	1.15604e-05	0.0795839	0.0182617
PSMB3	1.30601	1.69955	1.50278	0.00236239	0.000249392	0.0797792	0.0183418
PPIA	-0.366705	-0.910485	-0.638595	0.0338438	1.9215e-08	0.0800685	0.018422
FCRL6	1.09298	1.0719	1.08244	0.021462	1.92886e-06	0.0801606	0.0185022
GLO1	-2.04112	-1.56525	-1.80318	0.00168152	0.000328338	0.0803882	0.0185825
MAST3	-1.31141	-1.16299	-1.2372	0.00656318	8.68148e-05	0.0804989	0.0186627
ASF1B	-0.932498	-1.59419	-1.26335	0.0124871	2.1665e-05	0.0808685	0.0187432
FXYD5	-1.56417	-1.80492	-1.68455	0.00430135	0.000161618	0.0810692	0.0188237
ADD1	-1.32296	-1.2883	-1.30563	0.0112953	3.17602e-05	0.08131	0.0189043
MTHFD2	1.68953	2.14172	1.91563	0.0139999	1.61113e-05	0.0817486	0.0189853
ATG7	1.43118	1.72074	1.57596	0.0170626	7.38281e-06	0.0818141	0.0190662
CSF3R	1.29365	0.900438	1.09704	0.0134206	2.00634e-05	0.0821887	0.0191473
BRI3	1.23084	1.11306	1.17195	0.0170241	8.27029e-06	0.082819	0.019229
HSD3B7	1.31235	2.26157	1.78696	0.0321588	1.34956e-07	0.0830157	0.0193108
GRAP	-1.8918	-1.03979	-1.46579	4.62219e-12	0.00164126	0.0835037	0.019393
IRG1	1.75751	1.30042	1.52897	0.00817715	7.54322e-05	0.0841963	0.0194759
RPA1	-2.05583	-1.28681	-1.67132	0.000342895	0.000722906	0.0845487	0.019559
NRP2	1.07158	1.2821	1.17684	0.0301108	3.39873e-07	0.0849091	0.0196423
MILR1	1.6225	1.78548	1.70399	0.0153646	1.18415e-05	0.0850147	0.0197256
CEP104	0.869621	-0.879864	-0.00512147	0.0030694	0.000249743	0.0853612	0.0198091
SNRPD2	-0.86731	-2.17371	-1.52051	0.031403	2.51988e-07	0.085743	0.0198929
CCDC141	-0.313312	-1.13801	-0.725662	0.0183945	8.33619e-06	0.0866244	0.0199776
SLC25A6	-0.372937	-0.75424	-0.563588	0.0143824	2.25675e-05	0.0874396	0.0200631
KIAA1598	0.802804	1.08589	0.944346	0.0335233	2.16588e-07	0.0881308	0.0201492
EBP	-1.15548	-1.95621	-1.55584	0.021535	3.72453e-06	0.0881391	0.0202352
ITPR1	-0.728903	-0.953337	-0.84112	0.00705996	0.000124975	0.0889137	0.0203219
ELP6	-1.22351	-1.40802	-1.31577	0.0124731	3.87116e-05	0.0895181	0.0204092
DCTPP1	-1.64835	-1.81176	-1.73005	0.0106112	6.33137e-05	0.0906909	0.0204977
RUNX3	-1.29555	-0.719573	-1.00756	0.0031662	0.000334314	0.0909436	0.0205863
CD3E	-0.020625	-1.13783	-0.579226	0.0157906	1.90881e-05	0.0920167	0.020676
SOD1	-0.730815	-1.69534	-1.21308	0.026892	1.67278e-06	0.0920873	0.0207656
GCA	1.701	2.27889	1.98995	0.0331009	4.70046e-07	0.0926265	0.0208557
CDC42EP1	1.35089	0.524989	0.937938	0.00631644	0.000167806	0.0934934	0.0209466
DAB2	0.758679	1.50754	1.13311	0.0445981	6.29703e-10	0.0940787	0.0211292
HCAR3	1.21618	2.43264	1.82441	0.0445981	6.29703e-10	0.0940787	0.0211292
HEATR5B	-1.37195	-0.997431	-1.18469	0.00546513	0.000219318	0.0942973	0.0212204
TMSB4X	-0.58532	-0.472594	-0.528957	0.000955479	0.000651496	0.0946053	0.0213118
CBX3	-1.02147	-1.6746	-1.34803	0.0223667	5.38047e-06	0.0947991	0.0214032
RNF213	1.16529	1.29437	1.22983	0.0188867	1.13562e-05	0.0955135	0.0214953
PRKACB	-0.701494	-2.05443	-1.37796	0.0447797	5.39693e-10	0.0957639	0.0215874
LPCAT1	-0.905217	-0.794136	-0.849677	0.00997835	8.74848e-05	0.0961526	0.0216798
ACSL1	2.04068	1.70797	1.87432	0.00381849	0.000340733	0.0964912	0.0217724
H2AFZ	-1.66934	-0.786841	-1.22809	0.00435658	0.000324462	0.0965214	0.0218648
SAMD9L	1.97498	1.3998	1.68739	0.00258212	0.000431711	0.0967277	0.0219572
PPP1R15A	1.56099	2.24782	1.90441	0.0335476	5.51232e-07	0.0970347	0.0220498
TBX21	-0.812324	-0.613081	-0.712703	1.57948e-07	0.00208853	0.0978002	0.0221431
CD247	-0.497534	-0.982411	-0.739972	0.0144576	4.6557e-05	0.0995929	0.0222384
SCARB2	3.06219	1.36622	2.21421	3.75863e-06	0.0017508	0.100106	0.022334
SLC35F6	1.43542	1.27445	1.35494	0.0110263	8.90427e-05	0.100772	0.0224303
NDRG2	-1.19079	0.976549	-0.107119	0.000103145	0.00135589	0.10084	0.0225264
ZBTB25	-1.00945	-0.868337	-0.938893	0.00735283	0.000181975	0.101086	0.0226225
SPTAN1	-1.06784	-0.822621	-0.945231	0.00267314	0.000498998	0.102042	0.0227196
HSBP1	1.77023	1.37875	1.57449	0.00750613	0.000182808	0.102441	0.0228169
SPG21	1.71867	1.83505	1.77686	0.0137074	6.41215e-05	0.103064	0.0229148
ORAI2	-1.35256	-0.970333	-1.16145	0.000160501	0.00132496	0.104056	0.0230136
AHNAK	1.73398	1.52885	1.63141	0.0150961	5.06614e-05	0.105382	0.0231138
GAPT	-1.48785	-1.49553	-1.49169	0.00645612	0.00027155	0.105523	0.023214
IRF7	2.25341	1.38995	1.82168	5.98942e-05	0.00153215	0.106493	0.023315
SH2D1A	-0.425753	-0.93675	-0.681252	0.0144576	6.89427e-05	0.106933	0.0234164
RHOA	0.911143	1.02344	0.967293	0.0358714	8.64679e-07	0.107009	0.0235176
ANXA11	2.42768	1.29446	1.86107	0.00164638	0.000750145	0.107023	0.0236186
MAN2B1	1.31247	2.34832	1.8304	0.0456517	1.11726e-08	0.107145	0.0237194
SRGN	1.70886	1.73805	1.72345	0.0245728	9.19623e-06	0.107227	0.0238202
LACTB	1.33621	1.59568	1.46594	0.0214036	1.68056e-05	0.107313	0.0239208
TNRC6B	-0.979609	-1.21567	-1.09764	0.0244252	9.24165e-06	0.107314	0.0240211
ELK4	-1.25752	-1.2231	-1.24031	0.0234454	1.02287e-05	0.107409	0.0241213
HNRNPK	-0.648868	-0.635734	-0.642301	0.0300966	3.70411e-06	0.107453	0.0242214
DUSP3	1.39742	1.5911	1.49426	0.0221006	1.29326e-05	0.107855	0.0243217
PHB	-1.11566	-1.46437	-1.29002	0.00654973	0.000293334	0.108027	0.0244219
C2	2.23546	1.72002	1.97774	0.00293202	0.000570556	0.108181	0.0245221
RAB39A	1.01053	1.39195	1.20124	0.028964	5.03839e-06	0.108444	0.0246224
IFI44L	3.01476	1.39519	2.20497	0.000126625	0.00148584	0.108795	0.0247228
RPA2	-1.43335	-1.90832	-1.67083	0.0197334	2.81502e-05	0.109051	0.0248233
CHD7	-0.568733	-0.960073	-0.764403	0.00301758	0.000587017	0.10922	0.0249238
IFT57	-0.985493	-0.962629	-0.974061	0.0007779	0.00101518	0.109842	0.0250248
FAM49B	1.69243	1.73367	1.71305	0.0187145	3.50716e-05	0.109923	0.0251256
SLC23A2	1.15022	1.38217	1.26619	0.0187135	3.52173e-05	0.110051	0.0252263
CTTNBP2NL	0.856432	1.23481	1.04562	0.0472808	9.19963e-09	0.110209	0.025327
PEBP1	-1.59626	-1.17896	-1.38761	0.00249066	0.000703397	0.111131	0.0254286
MYDGF	1.9848	1.62061	1.80271	0.0060118	0.000359645	0.111502	0.0255303
RNF19B	1.55925	1.01254	1.2859	0.000923088	0.000994808	0.111648	0.025632
TAOK3	1.29044	1.61989	1.45516	0.0201359	3.04531e-05	0.111714	0.0257335
FMNL2	1.13375	0.592215	0.862983	0.00967469	0.000175092	0.112045	0.0258352
PDCD1	-0.11375	-0.620286	-0.367018	0.000218295	0.00148375	0.112183	0.0259367
EPSTI1	1.58005	2.58608	2.08306	0.044913	6.84931e-08	0.112669	0.0260387
IFI35	2.24034	1.41439	1.82737	0.000527633	0.00129408	0.113444	0.0261413
PRMT1	-1.83344	-1.45079	-1.64212	0.00383936	0.000563886	0.113635	0.0262438
HSPA5	1.80122	1.48997	1.6456	0.00394414	0.000559648	0.113852	0.0263464
ARHGEF11	1.00594	1.07888	1.04241	0.0504027	8.3323e-09	0.115057	0.0264502
OGFOD1	1.15251	-1.12671	0.0129004	0.0136739	0.000110823	0.115388	0.0265541
PAFAH1B3	-1.09414	-1.14136	-1.11775	0.00301481	0.000728919	0.11568	0.0266581
HLA-DQA1	0.484033	1.19981	0.84192	0.0143413	0.000103668	0.116302	0.0267625
BHLHE40	-1.41846	-1.43269	-1.42557	0.0170284	6.34006e-05	0.11649	0.026867
TNFRSF17	-1.30239	-0.659752	-0.98107	4.00464e-08	0.002687	0.116532	0.0269713
QKI	0.965685	1.0647	1.01519	0.0221049	2.5706e-05	0.117087	0.0270759
VPREB3	-0.986883	-0.757087	-0.871985	1.57948e-07	0.00268676	0.117683	0.027181
PCBP4	-0.520609	-0.408875	-0.464742	1.57948e-07	0.002687	0.11791	0.0272862
EIF4B	-1.11438	-2.18148	-1.64793	0.0546015	3.36032e-10	0.118276	0.0273915
SLC37A2	1.42942	1.41371	1.42156	0.00478087	0.000554135	0.118826	0.0274972
IRAK3	0.876926	0.956775	0.91685	0.0219078	3.17299e-05	0.119138	0.027603
MSH2	-1.50646	-1.06144	-1.28395	5.77427e-06	0.00238566	0.120195	0.0277098
CCNE2	-0.412428	-0.928279	-0.670353	0.0144576	0.000120771	0.120286	0.0278165
FERMT3	1.51043	1.65611	1.58327	0.0102175	0.000233074	0.120813	0.0279235
ZEB2	1.30278	1.5501	1.42644	0.0156482	9.14555e-05	0.120819	0.0280303
STAT2	2.85446	1.34677	2.10062	4.10671e-05	0.00206732	0.120938	0.0281369
PARP3	-1.23747	-0.713973	-0.975721	0.00750596	0.000367816	0.121197	0.0282436
MB21D1	2.29754	1.43583	1.86668	0.00189824	0.000939029	0.121214	0.0283501
ADD3	-0.858577	-1.81013	-1.33435	0.0528308	5.05193e-09	0.121242	0.0284564
RIN2	0.751979	1.11445	0.933213	0.0335233	5.83023e-06	0.121406	0.0285626
HLA-DRB4	1.24765	2.63528	1.94146	0.0579827	5.13341e-11	0.121777	0.0286691
CD7	-0.404691	-0.457634	-0.431163	0.0144576	0.000129329	0.12184	0.0287753
CRIP1	-2.07482	-1.58689	-1.83086	0.00219956	0.000934613	0.122284	0.0288818
PCNX	1.74639	0.960526	1.35346	0.000632171	0.00143827	0.122771	0.0289886
PLEKHG3	1.82071	0.813333	1.31702	0.000213085	0.0017122	0.122785	0.0290952
GIMAP6	1.31333	1.35652	1.33492	0.0303005	9.89368e-06	0.123008	0.0292018
CCNB1IP1	-1.11229	-0.99304	-1.05267	0.0124871	0.000169498	0.123078	0.0293082
PLOD3	1.76769	1.01719	1.39244	0.00368559	0.000761995	0.123098	0.0294144
ANTXR2	1.13021	1.31645	1.22333	0.0222642	3.5006e-05	0.123156	0.0295205
XAF1	2.27119	1.27192	1.77156	0.00132111	0.00114402	0.123303	0.0296265
RNF149	2.41999	1.37442	1.8972	0.00159544	0.00108957	0.124528	0.0297336
RAB5C	2.71939	1.02826	1.87383	0.000118985	0.00194014	0.125708	0.0298418
IDI1	-1.62314	-1.71777	-1.67045	0.0154056	0.000126946	0.126277	0.0299504
FAM156A	1.17195	1.56997	1.37096	0.0305424	1.10288e-05	0.126914	0.0300594
BLOC1S1	2.16156	1.38953	1.77555	0.00305719	0.000901747	0.127557	0.030169
ITGAM	1.12257	2.26781	1.69519	0.0553411	2.3789e-09	0.127976	0.0302788
LMNA	1.70557	2.52734	2.11645	0.0401301	2.46758e-06	0.129779	0.0303903
ZNF107	-1.08954	-0.924778	-1.00716	0.0253442	3.35354e-05	0.130879	0.0305028
DOK3	1.80735	1.89977	1.85356	0.0292918	1.9058e-05	0.131031	0.0306153
HCAR2	0.88442	2.16789	1.52616	0.0588265	7.87034e-10	0.133404	0.0307301
RAPGEF6	-1.16032	-0.66221	-0.911263	0.000580018	0.00168749	0.133479	0.0308448
FANCI	-0.184715	-0.97978	-0.582247	0.0184881	0.000101314	0.133606	0.0309594
IVD	-1.38635	-1.4254	-1.40587	0.0177524	0.000113842	0.133859	0.031074
BCL3	1.41204	1.08978	1.25091	0.00967474	0.000378205	0.133972	0.0311884
SAE1	-2.2457	-1.31369	-1.77969	0.000445307	0.00182384	0.134057	0.0313027
ALDH1A1	1.11359	1.29825	1.20592	0.0387096	4.63472e-06	0.134076	0.0314168
CENPK	-0.730207	-1.21835	-0.974278	0.0473027	6.42388e-07	0.134807	0.0315314
TBC1D2B	0.871515	1.04265	0.95708	0.0231544	5.4941e-05	0.134822	0.0316458
LAMP3	1.34758	2.05713	1.70236	0.05237	1.71355e-07	0.134828	0.0317599
TCF3	-0.963877	-1.02455	-0.994213	0.0245542	4.47679e-05	0.13492	0.0318739
ATF3	1.27064	2.59041	1.93052	0.058271	4.31681e-09	0.135482	0.0319883
INHBA	0.902966	2.34423	1.6236	0.0588265	1.95033e-09	0.135506	0.0321024
EIF3H	-1.19909	-1.10808	-1.15358	0.0089832	0.000429598	0.135707	0.0322165
LIG1	-0.756438	-1.52405	-1.14025	0.0200781	8.80378e-05	0.136129	0.0323308
RRM2	-1.33119	-2.17056	-1.75088	0.0467224	8.0916e-07	0.136304	0.0324451
ITGA5	1.16682	0.835318	1.00107	0.0214621	7.54322e-05	0.136628	0.0325594
TSTD1	-1.94617	-1.39493	-1.67055	0.00328336	0.00106568	0.136937	0.0326739
DENR	-1.01441	-1.57912	-1.29676	0.034341	1.09016e-05	0.137401	0.0327886
SLC25A3	-0.542231	-0.164612	-0.353421	0.00292137	0.00117408	0.138066	0.0329038
NLRP3	1.18438	1.111	1.14769	0.00688969	0.000654761	0.138569	0.0330193
ZRANB2	-1.79213	-1.08535	-1.43874	0.0018779	0.0014225	0.139224	0.0331352
CLECL1	-1.86082	-1.56737	-1.7141	0.00672003	0.000718196	0.139698	0.0332514
HELLS	-0.491086	-1.01635	-0.753716	0.0526903	3.21061e-07	0.140101	0.0333678
TFDP1	-0.610932	-1.21461	-0.912772	0.0447797	2.08478e-06	0.140577	0.0334845
TMC8	-0.618162	-1.64622	-1.13219	0.0638149	5.94918e-11	0.141632	0.033602
ATP1B1	1.37917	1.28458	1.33188	0.00529607	0.000892767	0.141762	0.0337195
PTPRC	1.01626	0.896908	0.956584	0.0190345	0.000131666	0.141936	0.0338368
ABCD1	0.876542	0.771074	0.823808	0.0335233	2.00634e-05	0.141976	0.033954
ENPP2	2.04515	0.868492	1.45682	0.00626144	0.000781423	0.142124	0.0340711
SIDT2	2.10366	1.16399	1.63383	0.00239057	0.0013867	0.142378	0.0341881
IL15RA	1.79878	1.4652	1.63199	0.0144227	0.000264024	0.142497	0.0343051
VAMP1	-1.86316	-0.874488	-1.36882	0.000156003	0.00245296	0.143183	0.0344226
ZDHHC13	-0.936246	-0.908725	-0.922485	0.00904418	0.000515066	0.143356	0.0345399
CLEC12A	1.04318	1.44912	1.24615	0.0415608	5.2276e-06	0.144095	0.0346579
PARP1	-1.07672	-2.2019	-1.63931	0.0573254	7.66934e-08	0.144399	0.0347759
HEBP1	1.40717	1.90389	1.65553	0.0344367	1.77696e-05	0.144473	0.0348937
NECAP2	1.57152	1.48014	1.52583	0.0166028	0.000191306	0.144714	0.0350115
CD1E	-0.854695	1.22971	0.187505	0.017553	0.000167806	0.144722	0.0351291
CCNI	-1.6939	-1.02637	-1.36014	0.00791041	0.000658368	0.145245	0.035247
TNF	1.45885	2.7056	2.08223	0.0603577	9.49992e-09	0.146239	0.0353657
GPR84	1.82598	0.933908	1.37994	0.0131211	0.000358387	0.146343	0.0354843
CNR2	-0.107268	-0.978047	-0.542658	0.0253365	6.89427e-05	0.146649	0.0356029
GDI2	-0.829433	-0.598429	-0.713931	0.0052231	0.000981878	0.146827	0.0357215
NONO	-1.42569	-0.675081	-1.05039	0.001155	0.00172646	0.147412	0.0358405
PML	2.29636	1.20629	1.75133	0.000296183	0.00243189	0.147848	0.0359596
ABHD12	1.3136	2.79907	2.05633	0.0665622	1.79071e-10	0.150811	0.0360817
HEXB	1.0756	2.10608	1.59084	0.0366698	1.76314e-05	0.151232	0.0362039
CCR6	-2.19679	-0.715752	-1.45627	2.34641e-05	0.00319524	0.151582	0.0363263
PGAP2	-1.07934	-0.832652	-0.955995	0.00711693	0.000834877	0.151728	0.0364485
HK2	0.943152	1.34795	1.14555	0.0420096	8.0959e-06	0.152254	0.036571
POU2F2	-1.27147	-1.47836	-1.37492	0.0149456	0.000327194	0.152294	0.0366934
DNAJB1	1.82325	1.29903	1.56114	0.00557902	0.00108895	0.154336	0.0368176
PTK2	-0.449035	-0.667097	-0.558066	0.0144332	0.000394513	0.157265	0.0369447
SRP9	-1.35178	-0.780353	-1.06606	0.0055469	0.00118805	0.157863	0.0370721
MSMO1	-1.40208	-1.50801	-1.45505	0.0327098	4.94918e-05	0.157944	0.0371993
EHD4	1.87228	1.40415	1.63821	0.00720909	0.000938405	0.159046	0.0373274
SNRPA	-1.44158	-1.30211	-1.37185	0.0196264	0.000213002	0.159283	0.0374555
CDCA8	-1.12243	-0.516703	-0.819568	4.60057e-06	0.00383331	0.159562	0.0375837
EBF1	-0.271836	-1.49262	-0.882226	0.0630801	3.60104e-08	0.159706	0.0377117
WDR6	-0.731377	-1.68725	-1.20931	0.059632	2.45369e-07	0.160537	0.0378403
APOBEC3C	-0.992247	-2.18298	-1.58762	0.0671421	2.40889e-09	0.160712	0.0379688
RALB	2.3561	1.30872	1.83241	0.000813323	0.00238142	0.161146	0.0380975
HLA-DOB	-1.2762	-1.31407	-1.29513	0.00737648	0.000954854	0.16141	0.0382262
CDC6	-0.340465	-1.15191	-0.746189	0.0377706	2.73546e-05	0.161956	0.0383553
RNASE6	1.50075	1.97205	1.7364	0.0461138	6.90472e-06	0.162105	0.0384842
ADCY3	-1.12302	-0.507278	-0.815149	3.90745e-05	0.00357747	0.164023	0.0386148
MAP3K11	1.5457	0.901347	1.22352	0.00315527	0.00169078	0.164354	0.0387455
CYBA	1.39705	2.68906	2.04305	0.0650923	2.69201e-08	0.164385	0.038876
FAHD2B	-1.03942	-0.705549	-0.872483	0.000895852	0.00242767	0.164396	0.0390062
HLA-DMB	0.832312	1.50312	1.16772	0.000865258	0.00250996	0.166362	0.0391382
TBXAS1	1.29235	2.03712	1.66473	0.0671285	2.15685e-08	0.169057	0.0392726
MELK	-1.09196	-1.23346	-1.16271	0.0139711	0.000564046	0.169894	0.0394077
PVRL2	1.23121	1.47288	1.35205	0.0575906	1.25221e-06	0.170241	0.0395429
PAK1	1.2443	2.26098	1.75264	0.0678835	1.43959e-08	0.170279	0.0396778
DEF6	-1.11164	-1.44879	-1.28021	0.0479352	8.59962e-06	0.17077	0.039813
MTMR6	0.803535	1.57582	1.18968	0.0512727	5.48729e-06	0.171032	0.0399481
MED20	-0.815028	-0.496807	-0.655918	0.000916861	0.00261942	0.17262	0.0400846
CYP2S1	1.19639	0.955339	1.07586	0.0335231	8.34372e-05	0.173118	0.0402213
GBP2	1.65844	2.05087	1.85466	0.0545478	2.85231e-06	0.173833	0.0403585
RPS27	-0.659703	-2.35756	-1.50863	0.0794094	5.2908e-14	0.174539	0.0404961
SPC24	0.603217	-1.4386	-0.41769	0.0512727	7.87161e-06	0.176379	0.0406353
CCL22	-2.99949	-1.66231	-2.3309	0.00034438	0.00341797	0.178135	0.0407761
PCBP2	-1.66444	-1.05188	-1.35816	0.00190763	0.00240061	0.178144	0.0409165
LUC7L3	-1.43776	-1.41072	-1.42424	0.01233	0.000815156	0.178458	0.041057
RAPGEF2	0.98336	0.797357	0.890358	0.031128	0.000132359	0.180566	0.0411994
RPL38	-0.41796	-1.9758	-1.19688	0.0769953	4.17611e-10	0.181235	0.0413421
WDFY4	-1.22917	-1.33741	-1.28329	0.0147739	0.000635153	0.181333	0.0414847
HNMT	1.07681	1.55647	1.31664	0.0697775	7.46808e-08	0.18215	0.0416278
HSPA1B	1.26721	1.46435	1.36578	0.0387433	5.58239e-05	0.182421	0.0417709
ABCD2	-0.39161	-0.498474	-0.445042	0.00054864	0.0034107	0.184664	0.0419159
DUSP1	1.86471	0.935842	1.40028	0.00252892	0.00243814	0.184666	0.0420607
MCCC2	-1.81704	-1.15497	-1.486	0.00591284	0.00169158	0.185227	0.0422058
BCL7A	-0.351497	-0.502108	-0.426802	0.000218295	0.00385034	0.185272	0.0423506
TMC6	-1.36316	-1.30143	-1.3323	0.0235166	0.000306359	0.185331	0.0424951
EIF2D	-1.3786	-0.815322	-1.09696	0.00397797	0.00211306	0.185531	0.0426396
FEN1	-0.893945	-1.89315	-1.39355	0.0501159	1.59342e-05	0.187155	0.0427854
PGAM2	-0.833713	-0.467768	-0.650741	1.98859e-05	0.00484257	0.188162	0.042932
PSMA6	1.13503	1.6901	1.41256	0.0082559	0.00145672	0.189157	0.0430792
IFNAR1	1.38328	1.15017	1.26672	0.00912149	0.0013648	0.190375	0.0432274
OSCAR	0.926594	0.858825	0.89271	0.0387096	8.02431e-05	0.191432	0.0433764
POLR3K	-1.27697	-1.84517	-1.56107	0.0453305	3.59484e-05	0.191844	0.0435254
NUP37	-2.03902	-1.04867	-1.54384	0.00173905	0.00282171	0.19191	0.0436743
GNPTG	1.42209	1.97789	1.69999	0.0540786	1.01142e-05	0.193872	0.0438248
ABR	1.42008	1.34073	1.38041	0.0250779	0.000330875	0.193951	0.0439751
RASA4B	1.31649	1.00704	1.16176	0.0246821	0.000340658	0.194718	0.0441258
CPM	1.32502	1.48704	1.40603	0.0243192	0.000361205	0.195499	0.044277
CD302	1.07988	1.13747	1.10867	0.0321656	0.000174968	0.19553	0.044428
PPARGC1B	1.01863	1.39379	1.20621	0.0453724	3.96913e-05	0.195582	0.0445787
RAD50	1.36658	-0.820864	0.272858	0.00566611	0.00204997	0.195639	0.0447291
CD36	1.02387	1.64533	1.3346	0.0311694	0.000201932	0.196262	0.0448799
PRPF8	-1.08522	-1.23825	-1.16173	0.0354916	0.000148956	0.198641	0.0450328
SMDT1	-1.26092	-1.31831	-1.28962	0.0347936	0.000153238	0.198843	0.0451855
SPHK1	1.14811	1.26689	1.2075	0.028964	0.000280157	0.199885	0.045339
PSMC3IP	-0.441124	-0.755386	-0.598255	0.0131993	0.0011222	0.200106	0.0454924
RHEB	1.81929	1.49763	1.65846	0.0211135	0.000539238	0.200976	0.0456463
RSL24D1	-1.38799	-1.55131	-1.46965	0.0254269	0.000367651	0.201027	0.0458
TMEM127	0.877716	1.37438	1.12605	0.0581266	8.99338e-06	0.201517	0.0459539
TRIM25	1.42764	0.910848	1.16924	0.00557355	0.00224729	0.201894	0.0461078
ANAPC5	-1.35999	-1.67623	-1.51811	0.0401278	9.40247e-05	0.20223	0.0462618
ACOT9	1.65263	1.90346	1.77804	0.0590758	7.82102e-06	0.202434	0.0464156
ARPP19	-1.23577	-1.14394	-1.18985	0.0231077	0.00047601	0.20412	0.0465708
STAMBPL1	-1.44827	-0.798631	-1.12345	0.00466791	0.00252377	0.204144	0.0467258
MGMT	-1.49772	-0.939609	-1.21867	0.00638391	0.00212025	0.204503	0.0468808
CD40	1.94322	1.42243	1.68283	0.00605159	0.00223452	0.205962	0.0470369
NFKBIA	2.32087	1.06899	1.69493	0.000607035	0.00418652	0.206546	0.0471933
TMBIM4	1.61085	1.32297	1.46691	0.0288693	0.000351319	0.208182	0.0473509
TNFAIP3	2.47245	1.19556	1.834	8.62409e-05	0.00523215	0.208881	0.047509
GCHFR	-0.674823	-1.20167	-0.938247	0.0387829	0.000138418	0.209142	0.047667
AES	-1.45954	-0.935721	-1.19763	0.00606443	0.00235484	0.210921	0.0478264
PARP9	1.58114	1.59724	1.58919	0.0125753	0.00144743	0.211967	0.0479866
PRAM1	0.758567	0.988538	0.873552	0.0720364	1.02527e-06	0.212246	0.0481467
FANCG	-0.758227	-0.887069	-0.822648	0.0107824	0.00164126	0.212548	0.0483067
ZNF570	-0.763619	-0.57778	-0.670699	3.53261e-05	0.00576543	0.212682	0.0484666
MCOLN1	1.57851	1.01811	1.29831	0.00688965	0.00228562	0.21316	0.0486267
MKNK1	1.06555	2.61422	1.83989	0.0879126	2.00884e-10	0.21331	0.0487866
CALM2	0.318439	0.401165	0.359802	0.0340977	0.000251805	0.21438	0.0489472
APOL6	1.23301	1.16738	1.2002	0.010467	0.00169218	0.215206	0.0491083
CCT7	-1.10328	-0.947171	-1.02522	0.0184019	0.000903722	0.215411	0.0492693
IARS	-0.911597	-1.53142	-1.22151	0.0365971	0.00019532	0.21551	0.0494301
HLX	0.996425	1.58842	1.29242	0.0750136	8.03072e-07	0.215641	0.0495906
HSPA1A	1.66856	1.84112	1.75484	0.0522787	4.24619e-05	0.215967	0.0497512
POU5F1	0.899974	-1.07021	-0.085118	0.0320175	0.000339738	0.216397	0.0499119
CLCN7	0.802061	1.46049	1.13127	0.0708969	1.84041e-06	0.217067	0.050073
PTRHD1	-1.3456	-0.994301	-1.16995	0.00984119	0.00180332	0.217086	0.0502337
IFI27	1.33247	1.76119	1.54683	0.0588265	1.70161e-05	0.217565	0.0503946
NAPRT	1.87603	1.30273	1.58938	0.00703709	0.00236381	0.217937	0.0505556
KDM7A	1.11596	0.704371	0.910163	0.0167097	0.00107796	0.217964	0.0507162
IGFLR1	0.993886	1.20957	1.10173	0.0333105	0.000335021	0.218409	0.050877
MSRB1	1.38552	1.6561	1.52081	0.0369921	0.000210739	0.218667	0.0510377
TP53BP1	-0.743776	-0.696839	-0.720307	0.0241502	0.000606415	0.218675	0.0511981
NR1H3	2.07327	1.22752	1.65039	0.00779891	0.00226492	0.219486	0.051359
SRXN1	0.670402	1.56311	1.11676	0.0770005	6.84493e-07	0.219822	0.0515199
ITGA4	-0.835431	-1.41173	-1.12358	0.0602783	1.32081e-05	0.220146	0.0516808
SLC8B1	1.42018	1.02954	1.22486	0.0303047	0.000424904	0.221457	0.0518427
PRF1	-0.457274	-1.3855	-0.921385	0.0630801	9.90672e-06	0.222681	0.0520054
LSM2	-1.36037	-1.58919	-1.47478	0.0394821	0.000183092	0.22274	0.0521678
SIL1	1.27903	1.44601	1.36252	0.059549	1.96864e-05	0.223861	0.052331
SHOX	-1.05166	1.46865	0.208494	0.00301798	0.00366183	0.224033	0.0524941
SEMA4B	-0.606592	-0.588625	-0.597608	0.0027735	0.00373585	0.224504	0.0526573
IPO4	-0.767833	-0.673261	-0.720547	0.0265562	0.000569112	0.224578	0.0528202
PLOD1	1.10764	1.22972	1.16868	0.028964	0.00049596	0.225224	0.0529835
IER3	2.73404	1.26116	1.9976	0.00102553	0.00458089	0.225308	0.0531465
CLIC2	1.11454	1.22592	1.17023	0.0690109	4.63472e-06	0.226152	0.0533101
SLCO3A1	0.837095	0.699757	0.768426	0.0335231	0.000386249	0.226189	0.0534733
DHFR	-0.582836	-1.19887	-0.890855	0.052949	6.03221e-05	0.22782	0.0536378
STK26	-1.04958	-0.535738	-0.792659	0.0103274	0.00206394	0.227916	0.053802
SYNPO	-0.452246	-0.705278	-0.578762	0.00237634	0.00405116	0.228174	0.0539662
MBD2	0.904069	1.01349	0.958779	0.0337874	0.000378648	0.228645	0.0541306
SMC4	-0.977573	-1.16282	-1.0702	0.0144009	0.00156109	0.229346	0.0542952
ISG20L2	0.965816	-1.4504	-0.24229	0.0630608	1.42256e-05	0.229598	0.0544598
NCK1	1.30391	0.925118	1.11451	0.0151556	0.00146699	0.230501	0.054625
MFSD12	0.597662	1.34168	0.969669	0.0770005	1.7419e-06	0.231258	0.0547905
ADAMDEC1	1.0106	1.43186	1.22123	0.0549335	5.09485e-05	0.231364	0.0549559
MED18	-1.5788	-1.05387	-1.31633	0.0144227	0.00160379	0.231596	0.0551211
FAM156B	0.754522	0.874769	0.814646	0.0145381	0.0015585	0.232291	0.0552867
YDJC	-2.07508	-1.13134	-1.60321	0.00096687	0.00493544	0.233724	0.0554533
HSD17B8	-0.692418	-0.415091	-0.553755	0.00124187	0.00484257	0.234596	0.0556204
ECHDC2	-1.1648	-0.872865	-1.01883	0.032165	0.000509116	0.236846	0.0557893
MRAS	0.615105	1.49707	1.05609	0.0916677	2.50195e-08	0.238783	0.0559597
RASGRP3	-2.42934	-0.936701	-1.68302	9.85149e-09	0.00737895	0.238855	0.0561298
RAB34	1.25211	1.44223	1.34717	0.056586	5.93182e-05	0.239371	0.0563001
OXA1L	-2.03608	-0.937673	-1.48687	0.00135282	0.00492996	0.239713	0.0564704
CD180	-2.22902	-0.943778	-1.5864	2.13928e-05	0.00771036	0.243817	0.0566442
FAM105A	1.4633	1.0413	1.2523	0.00750885	0.00295464	0.244082	0.0568179
TSTA3	-1.52358	-1.33256	-1.42807	0.0193385	0.00141205	0.245103	0.0569923
PLIN3	1.25257	1.70215	1.47736	0.0573048	7.4092e-05	0.246756	0.0571678
NCEH1	1.03904	0.795582	0.91731	0.0311697	0.000697646	0.246767	0.057343
IRF2BPL	-1.09885	1.19655	0.0488516	0.0182994	0.00149378	0.246917	0.0575181
A2M	0.780528	2.12953	1.45503	0.0822714	2.36774e-06	0.24694	0.0576928
LYRM7	0.636219	-0.919351	-0.141566	0.0484528	0.000166702	0.247214	0.0578675
IDH1	1.26363	1.89482	1.57923	0.0720087	9.75862e-06	0.24804	0.0580426
MBIP	-0.959384	-0.765786	-0.862585	0.0190053	0.00148697	0.24976	0.058219
ATOX1	1.71338	1.48596	1.59967	0.0243488	0.00105837	0.250163	0.0583954
CHMP5	2.04611	1.29257	1.66934	0.00345792	0.00454245	0.251277	0.0585725
CHST11	0.98842	1.12745	1.05793	0.0598249	5.75014e-05	0.251348	0.0587494
KIF5B	1.18323	1.0524	1.11781	0.0216929	0.00129513	0.251383	0.0589259
FAIM	0.468862	-1.37238	-0.45176	0.0878685	7.67067e-07	0.25167	0.0591024
NQO2	1.29846	1.42605	1.36225	0.0359778	0.000531284	0.252189	0.0592791
CPQ	0.939241	1.59881	1.26902	0.0673635	2.75921e-05	0.255395	0.0594584
TAPBP	0.459092	0.401029	0.430061	0.011901	0.00257909	0.256188	0.059638
MSR1	1.10413	0.917442	1.01079	0.0268981	0.00106131	0.259445	0.0598203
SLC35F2	-0.764112	-0.627909	-0.696011	0.0388694	0.000477069	0.260044	0.0600029
DENND4A	-0.597976	-0.793874	-0.695925	0.0380689	0.000536295	0.260974	0.0601859
MTRNR2L10	-1.34878	1.25777	-0.0455024	2.63675e-05	0.00867979	0.261716	0.0603693
NOB1	-1.50394	-1.1572	-1.33057	0.0123827	0.00268479	0.263596	0.060554
FAM20A	0.71126	1.27739	0.994326	0.0891816	1.25603e-06	0.263771	0.0607386
CBR1	1.41942	1.87155	1.64549	0.0703943	2.90766e-05	0.265062	0.060924
TMEM179B	1.28547	1.81998	1.55273	0.0548366	0.000152888	0.265093	0.0611091
PTPN7	-0.604396	-1.17665	-0.890523	0.00800975	0.00369403	0.265536	0.0612943
OBFC1	-1.18725	-0.668102	-0.927678	0.00142488	0.00639012	0.267146	0.0614806
APOL2	1.56394	1.54458	1.55426	0.0514642	0.000220724	0.267538	0.0616669
SLC41A2	0.631675	2.2892	1.46044	0.103847	1.18207e-11	0.268159	0.0618534
PTPRJ	1.51649	0.834498	1.17549	0.00211178	0.00600271	0.268534	0.0620399
SNRPD3	-0.851455	-1.15841	-1.00493	0.0663589	5.55265e-05	0.26896	0.0622265
TRAF1	-1.41084	-1.18378	-1.29731	0.0338533	0.000856927	0.269524	0.0624133
NEURL3	1.01645	0.907103	0.961776	0.0549335	0.000167806	0.270248	0.0627871
TNFAIP6	1.08898	1.09037	1.08967	0.0549335	0.000167806	0.270248	0.0627871
MTHFS	-0.994441	-0.405209	-0.699825	0.0108043	0.00316177	0.270839	0.062974
IL2RA	-0.88738	-1.73077	-1.30908	0.0390577	0.000599157	0.271059	0.0631608
GCH1	1.89165	1.19227	1.54196	0.00375901	0.00532593	0.27147	0.0633476
ACOT7	-0.79827	-1.38731	-1.09279	0.0447797	0.000426976	0.27339	0.0635358
CDC40	-1.22091	-0.993679	-1.10729	0.0171985	0.00227863	0.274818	0.063725
CTNND1	0.929907	1.93267	1.43129	0.102179	3.0154e-09	0.274855	0.0639138
WDSUB1	-1.16489	-0.528788	-0.846841	0.000748436	0.00759952	0.275606	0.064103
LPAR6	1.32257	1.44645	1.38451	0.0512847	0.000309143	0.277493	0.0642935
MED8	1.45513	1.42601	1.44057	0.0474787	0.000380359	0.27805	0.0644842
SLC36A1	0.963048	1.03377	0.998407	0.028964	0.00133117	0.279029	0.0646754
CANX	0.910494	1.27253	1.09151	0.0119842	0.00329949	0.279392	0.0648666
SLC38A5	-0.722283	-1.25816	-0.99022	0.0959648	6.50979e-07	0.279463	0.0650576
CLEC4A	1.34218	2.30356	1.82287	0.0959522	6.57627e-07	0.279611	0.0652483
OST4	-0.726832	-1.45753	-1.09218	0.0530649	0.000273864	0.280012	0.065439
APOOL	-0.841398	1.26325	0.210927	0.037009	0.000825127	0.280476	0.0656298
KCNJ2	0.546352	1.18657	0.866459	0.100116	1.74038e-07	0.28175	0.0658214
AP2S1	1.58949	1.74381	1.66665	0.0773743	2.56529e-05	0.282438	0.0660133
TMEM150B	1.0053	1.13597	1.07063	0.0764569	3.24396e-05	0.28328	0.0662055
FAM213A	-1.41687	-0.620384	-1.01863	0.0267923	0.00151935	0.283363	0.0663975
MPST	-1.44812	-0.967415	-1.20777	0.0260979	0.00155941	0.283574	0.0665894
SPATC1L	-0.82168	-0.470598	-0.646139	0.00254226	0.0065806	0.284035	0.0667813
ATRX	-1.13632	-0.881911	-1.00911	0.0170233	0.00256237	0.284789	0.0669736
DNAAF2	-0.98428	-0.457194	-0.720737	0.00412918	0.00615468	0.290312	0.0671703
TCF4	-1.04865	-1.86018	-1.45442	0.085723	1.21431e-05	0.291559	0.0673679
CXXC5	-2.44411	-0.911491	-1.6778	5.4761e-09	0.00922901	0.29204	0.0675655
DCLRE1B	0.814647	1.16292	0.988783	0.028964	0.00158155	0.293855	0.0677643
CCDC28B	-1.30099	-0.375138	-0.838064	7.04897e-07	0.0108234	0.294897	0.0679637
CTBP1	-1.31428	-0.938044	-1.12616	0.0221678	0.00214892	0.295279	0.0681631
SPAG16	-0.769134	-0.598078	-0.683606	0.00736578	0.00505244	0.295789	0.0683626
IL1B	1.2859	1.77145	1.52868	0.100219	4.74035e-07	0.296071	0.068562
ITGB3BP	-0.751113	-1.0274	-0.889258	0.068009	9.8379e-05	0.296955	0.0687618
JAZF1	-0.958878	-0.583047	-0.770963	0.0268135	0.00176438	0.29714	0.0689615
METTL5	-1.29105	-1.28871	-1.28988	0.0278897	0.00169502	0.297314	0.0691609
MTHFD1	-1.52527	-1.26178	-1.39352	0.0114436	0.00410816	0.298936	0.0693614
HLA-DQA2	0.942574	1.19232	1.06745	0.081161	3.69242e-05	0.300894	0.0695633
SDC4	1.27902	1.16782	1.22342	0.0513482	0.000477244	0.301326	0.0697651
PECAM1	2.59311	1.06834	1.83073	0.000105025	0.0101639	0.302037	0.0699673
FKBP2	2.01202	1.27015	1.64109	0.00596963	0.00600379	0.303011	0.0701699
RPS6KA1	1.31111	1.4826	1.39685	0.0664033	0.000155102	0.303747	0.0703729
GPR174	-0.35716	-0.64337	-0.500265	0.0140655	0.00377062	0.303936	0.0705756
RANBP1	-1.02152	-1.76735	-1.39444	0.0834489	3.40982e-05	0.304258	0.0707783
PTPN12	0.920494	1.21438	1.06744	0.0555365	0.00037831	0.304941	0.0709812
METTL8	0.675009	-0.931347	-0.128169	0.0343686	0.00146288	0.305906	0.0711846
CAMK2G	-1.20637	-0.707221	-0.956797	0.00375556	0.00735938	0.305936	0.0713877
SPECC1	1.01307	1.11218	1.06263	0.00368559	0.00740923	0.306134	0.0715906
CASP5	0.797256	1.22846	1.01286	0.0878685	2.00634e-05	0.306506	0.0717934
SEPT10	1.08376	0.592401	0.838078	0.0335233	0.00155098	0.306654	0.0719961
TCTN1	-0.489571	-0.495216	-0.492393	0.0373811	0.00129338	0.306776	0.0721985
PARP14	1.17128	1.30789	1.23958	0.0670578	0.000160846	0.307155	0.0724008
ATP6V0E2	-0.643638	-1.06428	-0.853961	0.0959648	5.03839e-06	0.307612	0.0726033
FAM50A	1.21567	1.42615	1.32091	0.0468783	0.000752227	0.308012	0.0728057
ALPK1	0.871166	1.28536	1.07826	0.0862211	2.86435e-05	0.308131	0.0730079
KDM1B	1.74128	0.775563	1.25842	0.00335892	0.00769351	0.31003	0.0732113
TFAM	-1.48788	-1.03594	-1.26191	0.0207657	0.00271964	0.310821	0.0734151
ACTG1	-0.881304	-0.335734	-0.608519	0.000106814	0.0108457	0.311814	0.0736194
NSFL1C	1.60087	1.08831	1.34459	0.00737255	0.00599068	0.313025	0.0738243
FFAR2	0.809448	0.862444	0.835946	0.0311697	0.0018318	0.314114	0.0740299
AIM1	1.2169	0.709394	0.963147	0.00538186	0.0070822	0.314774	0.0742357
GPR183	-2.77871	-0.78151	-1.78011	3.65673e-05	0.0113248	0.315284	0.0744415
OAZ1	0.345364	0.183176	0.26427	0.0210688	0.00284689	0.315447	0.0746471
PDIA3	0.912343	0.995076	0.953709	0.0120007	0.00475792	0.316554	0.0748534
CDCP1	0.649374	0.893827	0.7716	0.024964	0.00246708	0.31711	0.0750597
SMIM14	-1.6751	-1.21233	-1.44372	0.0248775	0.00249158	0.317207	0.0752658
RNF24	0.959806	1.57461	1.26721	0.0981999	5.93301e-06	0.317796	0.075472
DDX39A	-1.17045	-1.10652	-1.13849	0.0192426	0.00323788	0.317822	0.0756779
TSPAN3	-1.07536	-1.3704	-1.22288	0.0658635	0.000241834	0.318332	0.0758839
SASH3	-1.18144	-1.53656	-1.359	0.0768957	0.000102426	0.319418	0.0760905
SHMT1	-0.968768	-0.733781	-0.851275	0.0609139	0.000362465	0.320081	0.0762973
FYN	-0.488134	-1.37191	-0.93002	0.0869552	4.036e-05	0.320193	0.0765038
EDEM2	1.36586	1.22375	1.29481	0.0273443	0.00233674	0.320389	0.0767101
ATP6V0D1	1.29323	1.41007	1.35165	0.0466997	0.000921055	0.321104	0.0769167
CHD4	-2.03839	-0.822327	-1.43036	0.000186883	0.0110342	0.321118	0.077123
SLC38A6	1.06125	1.16901	1.11513	0.048057	0.000900929	0.323452	0.0773308
ABCF2	-1.08928	-1.46996	-1.27962	0.0828375	7.65676e-05	0.325748	0.0775403
PTGIR	1.86401	0.71961	1.29181	0.00305845	0.00872457	0.325958	0.0777496
RHOG	1.52504	1.3396	1.43232	0.0340225	0.00189123	0.326822	0.0779592
SUPT16H	-0.970869	-1.30614	-1.1385	0.0676879	0.000245362	0.328021	0.0781695
CIB1	-1.08915	-1.24379	-1.16647	0.0701973	0.0002131	0.328436	0.0783798
THEMIS2	0.987186	2.20373	1.59546	0.0906806	3.54558e-05	0.328501	0.0785898
TRIM59	-0.633483	-1.32219	-0.977837	0.0984673	9.36237e-06	0.328642	0.0787996
PWP1	-1.53522	-1.06013	-1.29767	0.0216097	0.00315925	0.329485	0.0790098
NOP58	-1.96129	-0.983124	-1.47221	0.00444727	0.00835148	0.329817	0.0792198
KNTC1	-0.463548	-0.743645	-0.603596	0.109578	7.07071e-07	0.330444	0.07943
LIMK2	2.74972	0.793618	1.77167	3.6969e-05	0.0123038	0.331054	0.0796404
ACYP1	-0.77047	-0.940194	-0.855332	0.054369	0.000747691	0.331371	0.0798507
VIM	1.28345	2.11369	1.69857	0.11844	1.07326e-14	0.332327	0.0800615
SIRT5	-0.917113	-1.12628	-1.02169	0.0770051	0.000150473	0.332536	0.080272
COPA	0.791123	1.5943	1.19271	0.0953327	1.88294e-05	0.332539	0.0804823
NUBP2	-1.96369	-1.09399	-1.52884	0.00459742	0.00859758	0.33316	0.0806927
GABARAPL1	0.903808	1.89725	1.40053	0.109985	6.69224e-07	0.333187	0.0809027
SRPK1	-0.715183	-1.0003	-0.857743	0.0802324	0.000126793	0.333777	0.0811129
SGK1	1.05301	1.20309	1.12805	0.0712215	0.000226539	0.334066	0.081323
ATP10D	0.512773	0.890346	0.701559	0.0878681	6.72801e-05	0.33465	0.0815333
HIST1H2BD	-1.38863	-0.481402	-0.935015	1.41933e-05	0.0128934	0.335089	0.0817435
TMEM165	1.721	1.08393	1.40246	0.0101111	0.0063306	0.336477	0.0819545
SPIB	-0.980919	-2.20321	-1.59206	0.120695	1.86881e-09	0.336835	0.0821655
BUB3	-1.26831	-1.19569	-1.232	0.0414715	0.00153881	0.337029	0.0823763
SDHB	1.11034	1.4945	1.30242	0.0422502	0.00148733	0.33723	0.082587
TTYH2	0.856404	0.888021	0.872213	0.0864411	8.14698e-05	0.337845	0.0827977
ALDOC	-0.742355	-0.547716	-0.645036	0.00934301	0.0065806	0.338133	0.0830084
NAT10	-0.849015	-0.542077	-0.695546	0.0210728	0.0037544	0.339327	0.0832197
FAM216A	-0.349004	-0.549084	-0.449044	0.0373811	0.00188937	0.340023	0.0834313
DDX17	-0.877429	-0.776853	-0.827141	0.0554873	0.000773563	0.340258	0.0836426
PEMT	-1.33034	-0.462549	-0.896445	0.00187833	0.0102101	0.342111	0.0838552
EIF3G	-1.69884	-0.984868	-1.34185	0.0239061	0.00341807	0.343062	0.0840682
C1QBP	-1.48958	-0.564762	-1.02717	0.02486	0.00325332	0.34311	0.0842809
ZFP36	1.62062	1.38433	1.50247	0.0134702	0.00556499	0.343518	0.0844935
SUCNR1	1.03252	1.54953	1.29102	0.115147	4.74035e-07	0.343788	0.0847061
APOBEC3A	3.90927	1.49762	2.70344	1.90933e-05	0.0132753	0.344828	0.0849191
PMAIP1	-1.23262	-0.773266	-1.00294	0.0041233	0.00921882	0.344895	0.0851319
HNRNPM	-0.93398	-1.02079	-0.977386	0.0889107	7.60381e-05	0.34493	0.0853443
KIF22	-0.632717	-2.2381	-1.43541	0.116005	4.54231e-07	0.346315	0.0855575
ASAH1	1.86612	1.75071	1.80841	0.0631797	0.000542994	0.34954	0.085773
TMEM205	1.98644	1.21011	1.59828	0.0110792	0.00667974	0.350075	0.0859886
ATP5F1	-1.3813	-0.75953	-1.07042	0.00257889	0.0103088	0.350209	0.0862039
MZT2A	-0.892114	-1.00933	-0.950722	0.0527558	0.00111761	0.350279	0.0864189
CTNNA1	1.24081	1.32979	1.2853	0.0453914	0.00152333	0.350415	0.0866338
TP53	-2.2813	-0.954111	-1.6177	0.000717882	0.0117307	0.350776	0.0868485
PRDX2	-1.23947	-1.68682	-1.46315	0.0919805	7.40248e-05	0.351638	0.0870636
ECE1	0.32599	-0.838421	-0.256215	0.0878685	0.000107456	0.352189	0.0872788
DHRSX	1.56521	0.914578	1.2399	0.0127653	0.0063909	0.352694	0.0874941
ACVR1B	0.690277	0.457129	0.573703	0.0512727	0.00130065	0.353148	0.0877093
ARRB2	1.6175	0.986029	1.30176	0.00349505	0.0101152	0.354693	0.0879255
ALDH9A1	-1.76428	-0.98108	-1.37268	0.00375614	0.0100458	0.354976	0.0881416
RTN1	0.755827	0.591277	0.673552	0.0629651	0.000662049	0.355004	0.0883573
FUS	-0.737196	-0.701345	-0.719271	0.0121182	0.00668978	0.355576	0.0885732
RPN1	1.07014	1.38609	1.22812	0.0363417	0.00240683	0.355947	0.088789
LTB	-1.44688	-0.855647	-1.15127	0.00825225	0.00827725	0.358104	0.0890062
ADGRE5	1.24422	1.52224	1.38323	0.0648461	0.000608815	0.358817	0.0892236
SNRNP70	-0.889529	-0.602961	-0.746245	0.0137508	0.00642695	0.359554	0.0894412
PLCB2	1.17732	1.36888	1.2731	0.0724001	0.000397658	0.360954	0.0896597
TNFSF13	3.08463	1.08118	2.0829	0.000113369	0.0135617	0.361381	0.0898781
CD300C	1.32994	0.688491	1.00921	0.0289639	0.00345705	0.361813	0.0900965
ZDHHC21	-0.452523	-0.885149	-0.668836	0.0678745	0.000522584	0.361987	0.0903147
PMP22	0.807163	1.17306	0.99011	0.0938098	8.14698e-05	0.362118	0.0905327
NOP14	0.691866	-0.631384	0.030241	0.0198805	0.00490671	0.36352	0.0907514
PLCG2	-0.818192	-1.00112	-0.909656	0.044643	0.00188775	0.3643	0.0909704
SPC25	-0.88618	-0.976382	-0.931281	0.0447242	0.00188779	0.365279	0.0911899
BAZ1A	1.145	1.07348	1.10924	0.0434282	0.00206437	0.36545	0.0914091
DNAJC3	1.18386	0.886062	1.03496	0.0135246	0.00694273	0.366478	0.0916288
RHBDF2	1.263	1.41487	1.33894	0.0679697	0.000572531	0.367272	0.0918488
ATP1B3	1.85286	1.98603	1.91945	0.0894802	0.000141557	0.367567	0.0920687
KCNMB1	1.01764	0.736125	0.876881	0.0673618	0.000662049	0.36974	0.0922899
SLC26A11	0.511334	1.06866	0.789995	0.121451	1.02527e-06	0.369772	0.0925109
SCAPER	0.771818	-0.730962	0.020428	0.0549335	0.00138392	0.372061	0.0927332
GNPDA2	-0.767621	-0.528821	-0.648221	0.00646003	0.00986264	0.37277	0.0929559
MX2	1.94665	0.786937	1.36679	0.00559755	0.0104707	0.37603	0.0931807
RASGRP1	-0.554045	-0.54304	-0.548542	0.0473474	0.00196531	0.377783	0.0934066
FUBP1	-0.955783	-1.40543	-1.18061	0.0955648	0.000104	0.37903	0.0936331
EIF4A2	-1.22363	-1.01052	-1.11708	0.0393468	0.00270454	0.379412	0.0938595
TIAM2	-0.23215	-0.260916	-0.246533	0.00054864	0.0138371	0.379849	0.094086
SMYD3	-0.90285	-0.380128	-0.641489	0.000876674	0.0134528	0.380017	0.0943122
KIAA0040	1.01514	-0.966505	0.0243197	0.0596162	0.00124535	0.3811	0.0945389
CCL8	1.66772	0.965875	1.3168	0.0428151	0.00253978	0.381412	0.0947655
IKZF1	-1.02599	-1.00848	-1.01724	0.0598014	0.00123914	0.381649	0.0949919
ARMCX6	-1.11274	-1.13097	-1.12186	0.0335683	0.00368493	0.383254	0.0952192
TULP3	-0.633388	-0.310678	-0.472033	0.00271872	0.0127124	0.385749	0.0954482
MTERF4	-1.08203	-1.08581	-1.08392	0.0699466	0.000786183	0.386757	0.0956776
APP	0.834629	0.881549	0.858089	0.0549335	0.00164485	0.387298	0.095907
ACOT8	-1.3136	-0.876313	-1.09496	0.0362549	0.00343578	0.389064	0.0961375
TCF19	-0.338455	-1.52816	-0.933309	0.123845	2.51136e-06	0.390284	0.0963685
CYB5B	-1.46088	-0.772029	-1.11645	0.00594666	0.0111882	0.390854	0.0965997
SRP68	-0.927934	-0.886215	-0.907075	0.0399109	0.00309802	0.391665	0.0968311
RAB13	1.07855	2.59771	1.83813	0.134809	4.52929e-10	0.392	0.0970624
AMIGO3	-1.03528	-0.270592	-0.652937	0.000275737	0.0155842	0.392954	0.0972941
DAGLA	0.547988	0.741582	0.644785	0.113912	2.00634e-05	0.393361	0.0975258
PNN	-0.879376	-1.25752	-1.06845	0.0973613	0.000144498	0.39337	0.0977571
SMYD5	-0.767878	-0.679219	-0.723549	0.0871404	0.000351459	0.393459	0.0979881
CD3G	0.356116	-1.41746	-0.530671	0.106809	5.63981e-05	0.395822	0.0982206
TMEM30A	1.49303	1.15974	1.32638	0.0126383	0.00888362	0.395834	0.0984528
ESYT1	-0.747872	-1.67587	-1.21187	0.122707	4.79522e-06	0.396245	0.0986849
GLA	1.29024	1.71054	1.50039	0.084129	0.000444785	0.396524	0.0989169
PNPLA6	1.04968	1.12284	1.08626	0.0640655	0.00131191	0.400304	0.0991514
TAF1D	-1.93505	-0.935993	-1.43552	0.00143068	0.0142426	0.400353	0.0993856
ACAT2	-1.51976	-1.24368	-1.38172	0.0263429	0.00552721	0.402227	0.0996209
ABHD11	0.86665	-0.996657	-0.0650035	0.0653297	0.00130357	0.402405	0.099856
FUOM	1.42356	1.33547	1.37952	0.05323	0.00220063	0.403386	0.100091
THG1L	-1.01756	-0.818199	-0.917878	0.0265562	0.0055846	0.404802	0.100328
ITM2C	-0.543086	-0.986993	-0.76504	0.113923	3.31107e-05	0.40569	0.100564
TWF2	0.97069	1.79306	1.38187	0.120941	1.30685e-05	0.40866	0.100803
ENTPD1	-1.75166	-0.933956	-1.34281	0.000496326	0.0164172	0.410614	0.101042
COX7C	-1.22762	-0.40028	-0.813949	0.00838752	0.0113266	0.41089	0.101282
CD300E	1.13023	0.75843	0.944328	0.0350142	0.00462368	0.412618	0.101522
DUSP14	-0.417147	-0.383007	-0.400077	0.0144576	0.00939352	0.413873	0.101763
MGME1	-0.895616	-1.12663	-1.01112	0.0734352	0.0010591	0.413932	0.102004
SLC25A11	1.688	1.18252	1.43526	0.0204027	0.0076329	0.414004	0.102244
TIFAB	0.972267	2.1688	1.57053	0.14077	8.33124e-09	0.414384	0.102485
SEC23B	1.20933	1.2626	1.23597	0.0629087	0.00167533	0.414664	0.102725
LILRA2	1.34282	0.91716	1.12999	0.0214621	0.00743839	0.414679	0.102964
ARHGAP15	-0.957325	-2.12355	-1.54044	0.135433	5.15711e-07	0.415165	0.103204
DENND1A	1.56364	0.720012	1.14182	0.00784619	0.0118508	0.415311	0.103444
CREB5	0.897679	0.497071	0.697375	0.024964	0.00661695	0.417096	0.103684
FUCA2	1.04503	1.4949	1.26996	0.0880921	0.000517965	0.417844	0.103925
ITM2A	-0.497637	-2.00153	-1.24958	0.13644	6.50979e-07	0.418026	0.104166
CDK2	-0.489523	-0.885702	-0.687613	0.10448	0.000150978	0.418828	0.104406
SNRNP200	-1.38472	-0.703378	-1.04405	0.00648712	0.0130042	0.419885	0.104647
FAM53C	-0.986132	-0.35856	-0.672346	5.2803e-05	0.0181849	0.420888	0.104889
PARP10	1.21995	1.03353	1.12674	0.033564	0.00530473	0.421366	0.105131
PDCD2	-1.43565	-0.633364	-1.03451	0.00706219	0.0128867	0.42162	0.105372
COX16	-0.864962	-0.921882	-0.893422	0.0770925	0.00101437	0.421898	0.105613
SLC7A6	-0.555323	-0.557709	-0.556516	0.0472721	0.00332443	0.422599	0.105855
STXBP2	1.04196	1.32038	1.18117	0.0376162	0.00470065	0.423371	0.106096
GBA	1.65287	1.25438	1.45362	0.0282104	0.00652685	0.424509	0.106339
PIM3	1.10132	1.31498	1.20815	0.0971849	0.000338494	0.424542	0.10658
WDR77	-1.23781	-0.893128	-1.06547	0.0433265	0.00402076	0.425668	0.106823
MYL6B	-0.216432	-0.97744	-0.596936	0.104396	0.000172265	0.425716	0.107065
MIIP	2.64023	1.12363	1.88193	0.00096101	0.0169562	0.425745	0.107306
UTRN	1.02393	1.23884	1.13138	0.0842189	0.000813449	0.425832	0.107547
GNL1	-0.574891	-0.732802	-0.653846	0.0847322	0.000780167	0.425846	0.107788
FARSB	-1.19038	-1.1664	-1.17839	0.0410854	0.00436915	0.426275	0.108029
N4BP1	0.676575	1.27472	0.975648	0.123607	2.51549e-05	0.426872	0.10827
R3HDM1	-1.11433	-0.609685	-0.862008	0.0157672	0.00973785	0.426886	0.108511
GPBAR1	0.73587	0.909287	0.822579	0.113912	8.34372e-05	0.427967	0.108752
CCT2	-2.13079	-0.877434	-1.50411	0.000838727	0.017374	0.428944	0.108994
MBNL1	-0.97249	-0.49686	-0.734675	0.00214237	0.0161187	0.429501	0.109235
TRPV2	1.61867	1.23198	1.42532	0.035646	0.00532805	0.429549	0.109476
HADH	-0.824811	-0.52386	-0.674336	0.0239628	0.00779514	0.430694	0.109718
CEBPA	0.726334	1.02461	0.875472	0.141213	4.7398e-07	0.431354	0.10996
PLEKHO1	1.04017	1.621	1.33059	0.120646	4.98287e-05	0.434553	0.110204
SFI1	-0.511983	-1.29666	-0.90432	0.141563	5.9969e-07	0.436082	0.110448
NR4A1	0.561882	-0.593849	-0.0159831	0.0504027	0.00365573	0.437298	0.110694
OFD1	-0.569326	-1.59185	-1.08059	0.135604	3.95326e-06	0.437452	0.110938
G6PD	1.00049	2.03549	1.51799	0.132644	6.64983e-06	0.437536	0.111183
DNAJA1	2.37009	1.56815	1.96912	3.85026e-06	0.0194512	0.438153	0.111428
FBXL5	1.34271	1.21982	1.28127	0.0632551	0.00219233	0.438552	0.111673
SPATA13	1.29986	-0.449677	0.425092	0.00229641	0.0168816	0.438653	0.111917
CCDC28A	-1.33398	-0.518227	-0.926105	0.00778019	0.013547	0.439689	0.112162
MTF1	1.31259	1.0813	1.19695	0.0194492	0.00949633	0.439713	0.112406
CMSS1	-0.870444	-0.64031	-0.755377	0.106105	0.000244191	0.441663	0.112652
XAB2	-1.10289	-0.609058	-0.855972	0.0903231	0.000781247	0.442215	0.112897
TCF7	-0.715885	-0.673262	-0.694574	0.0511936	0.00375327	0.442921	0.113143
FBXO10	-0.909809	-0.463093	-0.686451	0.00018823	0.0192547	0.442986	0.113388
RITA1	-1.4351	-0.505527	-0.970312	0.000324549	0.0190081	0.443392	0.113634
IFNLR1	-1.03856	-1.3715	-1.20503	0.131772	1.05906e-05	0.444532	0.11388
NDE1	-1.37513	-0.681158	-1.02814	0.00762155	0.0139643	0.444832	0.114125
TPRG1L	-0.542499	-0.333121	-0.43781	0.0603705	0.00265961	0.445813	0.114371
SPRED2	-0.478809	0.30972	-0.0845446	0.0423304	0.00493571	0.446592	0.114618
SCO2	1.40048	1.7059	1.55319	0.105266	0.000316589	0.446838	0.114864
MCM2	-0.540946	-2.05577	-1.29836	0.144409	7.87061e-07	0.448216	0.11511
ZBED6	-1.12438	-0.342005	-0.733193	0.00102307	0.0185925	0.448419	0.115357
SSRP1	-1.44666	-0.72827	-1.08746	0.00543875	0.0159515	0.450459	0.115605
ANO6	1.14585	0.850931	0.998393	0.00967474	0.0134883	0.450618	0.115852
NCAPH	-1.27118	-0.912925	-1.09205	0.00260437	0.0177278	0.45169	0.1161
ETFB	-1.47817	-1.09577	-1.28697	0.0211886	0.00986296	0.452518	0.116348
CDK4	-1.37512	-1.31901	-1.34706	0.0663885	0.00238956	0.452636	0.116596
M6PR	0.838869	1.09375	0.966309	0.0954925	0.000722062	0.453692	0.116844
LATS2	0.39406	0.722621	0.558341	0.129451	3.6026e-05	0.454918	0.117093
CLTB	1.13905	1.06549	1.10227	0.067385	0.00230951	0.455002	0.117341
HIRIP3	-1.04532	-0.504722	-0.77502	0.00282476	0.0178361	0.455168	0.11759
GZMA	-0.447117	-0.807512	-0.627315	0.0630801	0.002687	0.455552	0.117838
FKBP5	1.16652	0.974389	1.07045	0.0341465	0.00729195	0.4557	0.118086
RNASEH2B	-1.70305	-1.07647	-1.38976	0.0171792	0.011166	0.455726	0.118333
SUMO2	-0.924049	-0.705526	-0.814787	0.10947	0.0002882	0.458689	0.118582
SUMO3	1.2456	1.15916	1.20238	0.0540742	0.00398151	0.459503	0.118832
DGKD	-0.580267	-1.32809	-0.954176	0.135952	1.50467e-05	0.459944	0.119082
MSTO1	-1.15557	-0.631301	-0.893437	0.0278968	0.00881446	0.460491	0.119331
CCDC12	-1.88746	-1.1832	-1.53533	0.0146543	0.0124612	0.4608	0.119581
HDDC2	-0.580464	-0.947796	-0.76413	0.0929876	0.000964991	0.461195	0.11983
CLEC4E	0.554477	1.76988	1.16218	0.137175	1.07306e-05	0.461298	0.120079
RPS6KB2	-0.967399	-0.897627	-0.932513	0.0546263	0.00395284	0.461332	0.120328
PCYT1A	1.11653	1.47211	1.29432	0.124968	7.87165e-05	0.4621	0.120577
CHD2	-1.73124	-0.559709	-1.14548	0.00226093	0.0187626	0.462257	0.120825
SLC30A1	0.551069	0.705088	0.628078	0.121451	0.000133332	0.463933	0.121075
THUMPD2	-0.565119	-0.481576	-0.523347	0.00864083	0.015318	0.464436	0.121324
CD2	-0.484094	-1.60385	-1.04397	0.13644	1.90881e-05	0.464511	0.121574
BLNK	-2.03714	-0.992327	-1.51473	0.00456371	0.0177751	0.465076	0.121823
BHLHE41	0.587463	0.580598	0.584031	0.0588265	0.00365504	0.465429	0.122072
ARSB	1.03694	1.50356	1.27025	0.101429	0.000564565	0.465456	0.122321
FAR1	0.725083	1.61209	1.16859	0.145624	3.14809e-06	0.465642	0.122569
WDR18	-1.37704	-0.889095	-1.13307	0.0274311	0.00920557	0.466137	0.122818
IGBP1	-1.53337	-1.07383	-1.3036	0.0201781	0.0110365	0.46658	0.123067
CUL5	1.29236	1.06944	1.1809	0.0369812	0.00736337	0.466721	0.123315
APOPT1	0.998646	-0.829928	0.0843587	0.0287719	0.00914596	0.467656	0.123564
CDK14	-1.89859	-0.77091	-1.33475	0.000112957	0.021708	0.468336	0.123812
REEP3	0.668888	0.911362	0.790125	0.0510929	0.00487086	0.468954	0.124061
HSD17B7	-0.756148	-0.969108	-0.862628	0.0768971	0.00213314	0.471062	0.124311
MSH3	0.60267	-0.505735	0.0484678	0.0651621	0.00303884	0.471206	0.124561
COMMD6	-0.935679	-1.55228	-1.24398	0.124682	0.000115061	0.471295	0.12481
SCD	-0.292592	-0.38662	-0.339606	0.0929876	0.00118527	0.471443	0.12506
MGEA5	-1.07883	-0.829681	-0.954256	0.0408211	0.00696001	0.473104	0.12531
RAB24	1.0652	2.13618	1.60069	0.150582	1.61911e-06	0.47358	0.12556
PARK7	-0.951882	-1.09644	-1.02416	0.143633	8.87887e-06	0.47358	0.125809
FTO	0.303867	-1.08037	-0.388251	0.11571	0.000264879	0.473687	0.126059
CYP4V2	0.602692	-0.963066	-0.180187	0.0951009	0.00103402	0.474029	0.126308
RAD51AP1	-0.977476	-0.423637	-0.700556	0.0107771	0.0152666	0.474372	0.126557
SLC25A24	1.01725	1.41149	1.21437	0.138137	2.07898e-05	0.474721	0.126806
SLC43A2	2.37545	0.863882	1.61967	8.93729e-05	0.0226463	0.474877	0.127055
SLC35B2	-0.846489	-1.76236	-1.30442	0.147309	4.2698e-06	0.475525	0.127304
VIMP	1.27483	1.34631	1.31057	0.078096	0.00217458	0.47618	0.127553
MDM1	-0.664704	-0.526238	-0.595471	0.00758839	0.0169884	0.477104	0.127802
ZNF555	0.592976	-0.379349	0.106813	0.0114117	0.0150393	0.477265	0.128051
CCDC107	1.32454	0.963743	1.14414	0.03101	0.00940829	0.478639	0.128301
PIK3C2B	-0.692231	-0.820832	-0.756532	0.12771	0.000106504	0.478807	0.12855
MKNK2	-0.708255	-0.797266	-0.75276	0.0857776	0.0017086	0.478905	0.1288
IL27	0.766704	0.686459	0.726582	0.093809	0.00130065	0.479195	0.129049
AGAP4	0.384836	-0.700836	-0.158	0.129451	9.59056e-05	0.480393	0.129298
VAT1	1.23821	1.20969	1.22395	0.0505775	0.00555689	0.480919	0.129548
SLC25A51	0.439157	-0.866122	-0.213482	0.127803	0.00011313	0.481309	0.129797
FNBP1	-0.90113	-0.910722	-0.905926	0.0843767	0.00185921	0.481681	0.130047
PPP3CA	-0.301964	-1.25266	-0.777314	0.123771	0.000174832	0.482086	0.130296
PLA2G4C	1.62542	0.945232	1.28533	0.00599193	0.0182943	0.483018	0.130545
ZBTB1	-1.01233	-0.925346	-0.968838	0.0612568	0.00402962	0.483399	0.130795
CBX1	-0.904311	-0.749346	-0.826829	0.0713194	0.00280466	0.483632	0.131044
SOCS3	0.873806	0.764873	0.81934	0.0752417	0.00266699	0.486035	0.131295
GUCY1B3	0.879922	0.65676	0.768341	0.0764608	0.00260536	0.486201	0.131546
GGA2	-0.875687	-1.17279	-1.02424	0.113747	0.000445525	0.486856	0.131796
GNB5	-1.18876	-1.0236	-1.10618	0.127202	0.00015121	0.487314	0.132047
ADAM15	0.906017	1.2674	1.08671	0.0892214	0.00168541	0.487591	0.132297
RAD17	-1.34142	-0.627942	-0.984682	0.00392736	0.0197147	0.488429	0.132548
COCH	-0.445492	-1.05977	-0.752631	0.13644	6.89427e-05	0.490459	0.132799
ARPC5L	-0.843532	-1.7682	-1.30587	0.144372	2.0332e-05	0.490538	0.133051
MYC	-1.11743	-0.658305	-0.887869	0.000555485	0.0232293	0.491177	0.133302
CCNG2	-0.24429	-0.39775	-0.32102	0.0231528	0.0120082	0.49149	0.133554
TRAF5	-0.889601	-0.952808	-0.921205	0.108866	0.000677705	0.493442	0.133806
LY96	1.06331	1.72543	1.39437	0.133515	8.83248e-05	0.493489	0.134058
GBP3	0.768316	1.58904	1.17868	0.159518	2.96476e-07	0.493523	0.13431
ASCC1	-0.8291	-1.14737	-0.988235	0.11358	0.000548375	0.494506	0.134562
DMAP1	-1.66894	-0.728584	-1.19876	0.00645135	0.018926	0.49485	0.134814
LRCH3	-1.17873	-0.619433	-0.899081	0.0197233	0.0134409	0.495716	0.135066
SULF2	0.544514	0.960888	0.752701	0.134726	8.93411e-05	0.497005	0.135319
KBTBD4	-0.948857	-0.484648	-0.716752	0.0111838	0.0170808	0.497026	0.135571
DCUN1D4	-0.156489	-0.451557	-0.304023	0.109219	0.000742342	0.497208	0.135823
SKP2	0.621011	-1.01492	-0.196953	0.126926	0.000207537	0.497387	0.136075
SORBS3	0.720317	1.33185	1.02608	0.162657	1.80725e-08	0.497922	0.136327
RBMS1	0.657313	1.19076	0.924034	0.097166	0.00144894	0.498163	0.136579
ELAC2	-1.33566	-0.742865	-1.03926	0.0389328	0.00892441	0.499774	0.136832
IRF5	1.03528	1.70062	1.36795	0.11723	0.000451407	0.500182	0.137084
DNAJC4	-1.17244	-0.945202	-1.05882	0.0396255	0.00889946	0.500505	0.137337
CDK6	-0.599695	-0.781297	-0.690496	0.102049	0.00116923	0.502592	0.13759
TPMT	1.45075	0.86888	1.15982	0.0128645	0.0168572	0.502644	0.137843
PRIM1	-1.1462	-0.697938	-0.922067	0.021469	0.0134069	0.503095	0.138096
SLC39A13	0.893012	1.08598	0.989494	0.108592	0.000834877	0.503211	0.138349
MRPS31	-0.900541	-1.41323	-1.15688	0.133396	0.000150537	0.506333	0.138604
ACSL4	1.01587	1.21872	1.11729	0.102511	0.00124369	0.506493	0.138858
PPP1CA	-1.09434	-0.540503	-0.817422	0.0044852	0.0214474	0.506795	0.139112
BEST1	0.780493	0.788418	0.784456	0.0360335	0.0101349	0.506824	0.139366
GSTCD	-0.924881	-0.43604	-0.680461	0.0575859	0.00595587	0.507113	0.13962
ECD	-1.30102	-0.877549	-1.08928	0.0598251	0.00537893	0.50779	0.139874
RCE1	0.797588	1.21978	1.00869	0.100116	0.00145648	0.508242	0.140128
SNRNP25	-0.835027	-1.67268	-1.25385	0.15003	2.18563e-05	0.508742	0.140382
CARD16	1.28692	1.50829	1.39761	0.0879175	0.00235948	0.509127	0.140636
ASB2	-0.551215	-0.692119	-0.621667	0.143035	6.89427e-05	0.509624	0.140889
SLC15A3	0.825821	1.59731	1.21157	0.162594	9.34335e-07	0.511128	0.141144
SLCO2B1	0.649671	0.715654	0.682662	0.13359	0.000167806	0.511977	0.141399
GLE1	-1.03687	-1.0085	-1.02269	0.0935586	0.00211059	0.512713	0.141653
AXL	0.76738	1.16788	0.967631	0.0511061	0.0078288	0.515152	0.14191
RNF181	1.5428	0.975403	1.2591	0.0219971	0.0140732	0.515229	0.142165
TMED5	1.42855	0.88311	1.15583	0.00827819	0.019779	0.515866	0.142421
ACPP	0.905576	0.653897	0.779736	0.0720367	0.00417033	0.515996	0.142677
AKIRIN2	1.15878	1.3675	1.26314	0.0796543	0.00343078	0.516284	0.142933
RBM12	-1.1482	-0.501586	-0.824893	0.0164352	0.0165498	0.517536	0.143189
BIN2	1.05046	1.5332	1.29183	0.125098	0.000426497	0.517561	0.143444
MRPL3	-1.74908	-0.942018	-1.34555	0.00678643	0.0213427	0.518484	0.1437
ZNF524	1.14825	0.835171	0.991711	0.0335233	0.0117033	0.519084	0.143956
SLC39A1	0.602626	1.24576	0.924191	0.0964605	0.00192955	0.519558	0.144213
NUDT15	0.925691	-0.486788	0.219452	0.0504027	0.00830096	0.519763	0.144468
ASXL1	-0.372669	-0.672845	-0.522757	0.141563	0.000128509	0.522217	0.144725
NPIPA5	-0.79187	-0.863105	-0.827487	0.09438	0.00223976	0.522623	0.144983
TET2	-1.27656	1.11801	-0.0792742	0.0301628	0.0130074	0.522785	0.145239
NUTF2	-1.87862	-0.958346	-1.41848	0.00108239	0.0260957	0.523474	0.145496
KLRK1	-0.302728	-0.936627	-0.619677	0.142527	0.000129329	0.524181	0.145753
ZNF226	-1.01538	-0.602369	-0.808874	0.0463301	0.00915387	0.524181	0.14601
ANAPC16	-0.664121	-1.81904	-1.24158	0.167994	4.07255e-09	0.52421	0.146267
SRSF3	-0.21316	-0.698174	-0.455667	0.148431	6.82161e-05	0.525643	0.146524
CD81	1.40322	1.01194	1.20758	0.0351844	0.0117469	0.526058	0.146781
MICU1	1.00973	1.1779	1.09381	0.0829377	0.00360811	0.527152	0.147038
NCL	-0.819082	-0.488646	-0.653864	0.0200548	0.0162001	0.527517	0.147295
SQSTM1	1.05067	2.47686	1.76377	0.168667	3.80617e-10	0.527691	0.147552
REST	-0.944978	-0.621847	-0.783412	0.0714745	0.00481053	0.527784	0.147809
TRPT1	-0.906563	-1.00535	-0.955957	0.110781	0.00119697	0.528262	0.148066
HINT1	-1.60851	-0.234251	-0.921382	0.000589941	0.027665	0.529047	0.148323
HTRA2	-1.01833	-0.258956	-0.638644	0.0048752	0.0238101	0.52907	0.148579
DCAKD	-1.89869	-0.461828	-1.18026	6.44783e-10	0.0200621	0.529212	0.148835
APOL1	1.50233	0.972928	1.23763	0.0104292	0.0203744	0.529387	0.149092
GNAI2	1.31898	0.864202	1.09159	0.0353926	0.0122144	0.529989	0.149348
COPS8	-0.902526	-0.921854	-0.91219	0.116212	0.000937295	0.530089	0.149604
SYNGR1	-0.705445	-0.34399	-0.524718	0.00054864	0.0279389	0.531474	0.14986
P2RY14	1.05685	0.562291	0.80957	0.0699793	0.00515485	0.531593	0.150116
ZNF141	-0.907061	-0.189922	-0.548491	0.00711693	0.0226228	0.531684	0.150372
RBBP4	-0.524011	-1.17102	-0.847517	0.164393	4.47743e-06	0.53206	0.150628
SLC22A18	0.672772	0.989049	0.830911	0.137943	0.000245222	0.533394	0.150884
TRAM1	1.58579	0.997593	1.29169	0.0312338	0.0135608	0.535826	0.151142
PPP1CB	0.863779	-0.76479	0.0494944	0.0786017	0.00448565	0.536353	0.1514
XPNPEP1	1.18246	1.07235	1.1274	0.064707	0.00645017	0.536547	0.151657
TMEM106A	1.9338	0.768116	1.35096	0.0015637	0.0275658	0.536962	0.151914
FAS	-0.976668	-0.964319	-0.970493	0.0801571	0.00437414	0.537058	0.152172
MIPEP	-0.29169	-0.411623	-0.351656	0.0573293	0.00813985	0.537535	0.152429
RBM15	-0.739976	-0.756206	-0.748091	0.127077	0.000605585	0.537679	0.152686
SLC25A39	-1.19313	-1.23079	-1.21196	0.08433	0.00391925	0.538424	0.152943
GEMIN7	0.607494	-1.41525	-0.40388	0.166695	4.19498e-06	0.540834	0.153201
TUFM	-1.09134	-0.392424	-0.741882	0.0494297	0.00988798	0.540881	0.153459
UAP1	-0.161672	-0.612678	-0.387175	0.072009	0.00551759	0.541085	0.153716
PHPT1	1.09814	1.52843	1.31328	0.150977	9.62345e-05	0.541544	0.153974
CDKN2AIPNL	-1.12816	-1.1035	-1.11583	0.108504	0.00165416	0.541938	0.154232
UBL7	-1.83514	-1.04915	-1.44214	0.00671033	0.0242499	0.542858	0.15449
LPAR2	-0.621899	-0.74288	-0.68239	0.0742887	0.00532178	0.54343	0.154748
MLKL	1.01101	0.8179	0.914453	0.0686597	0.00608182	0.543453	0.155005
GIMAP1-GIMAP5	0.890016	0.587206	0.738611	0.0512727	0.00982526	0.54371	0.155263
CFP	0.995838	1.91795	1.45689	0.172368	4.35808e-08	0.54389	0.15552
DUSP5	0.58209	0.720605	0.651347	0.0770005	0.00510858	0.545813	0.155778
SMCHD1	0.86074	-0.882156	-0.0107083	0.081388	0.00472033	0.546013	0.156036
CENPH	-0.732807	-0.990974	-0.861891	0.114191	0.0014556	0.546137	0.156293
HBEGF	0.656914	0.512454	0.584684	0.100116	0.00253978	0.546763	0.156809
SIRPD	0.687511	0.427175	0.557343	0.100116	0.00253978	0.546763	0.156809
TCTEX1D2	-0.386818	-0.674156	-0.530487	0.13644	0.000444336	0.54837	0.157067
COX6A1	2.03209	-0.496001	0.768047	0.0200605	0.0183134	0.548958	0.157325
OAS1	2.29475	1.39416	1.84446	0.0457939	0.0111587	0.549041	0.157583
DARS	-1.39872	-0.892527	-1.14562	0.0242236	0.017051	0.549716	0.157841
CNN2	-0.495621	-1.42479	-0.960204	0.158219	5.61226e-05	0.550037	0.158099
ISG15	2.98319	0.683208	1.8332	3.18854e-05	0.0310388	0.550461	0.158356
CDKN2A	-0.758915	-0.310943	-0.534929	0.0159707	0.019682	0.550695	0.158614
PTCD3	-1.02973	-0.649031	-0.83938	0.0583449	0.00881903	0.55096	0.158871
ACP5	-1.09777	2.36074	0.631484	0.165556	1.48444e-05	0.551505	0.159129
MANEA	-0.835044	-0.325165	-0.580104	0.00864083	0.0242111	0.552656	0.159387
GNG10	1.22189	1.44289	1.33239	0.11151	0.0017082	0.55284	0.159644
SLAMF6	-0.772347	-1.56193	-1.16714	0.169789	3.1609e-06	0.553271	0.159902
PAPD4	1.21076	0.96953	1.09014	0.0477675	0.0110756	0.553472	0.160159
UBE2G1	-1.52508	-0.634056	-1.07957	0.0081613	0.0247978	0.55393	0.160417
GOLGA3	-2.06741	-0.448989	-1.2582	1.84936e-05	0.0311574	0.553985	0.160674
LIMK1	1.04432	1.57153	1.30792	0.152456	0.000144869	0.554202	0.160931
EXOSC8	-0.946413	-1.15836	-1.05239	0.0951353	0.00330332	0.554318	0.161187
USB1	1.36345	1.69068	1.52707	0.153211	0.000134612	0.554678	0.161444
HTATSF1	-0.923277	-0.672768	-0.798023	0.0758658	0.00599286	0.555105	0.1617
ARF3	1.05039	1.31447	1.18243	0.120128	0.00138721	0.556575	0.161957
REL	-0.737612	-1.12773	-0.93267	0.131225	0.000746003	0.556715	0.162214
FLOT1	1.86338	0.969823	1.4166	0.0164578	0.0209383	0.558899	0.162472
RAB29	-0.896695	-1.59627	-1.24648	0.167878	1.05043e-05	0.559898	0.16273
ITK	-0.11275	-0.57995	-0.34635	0.14882	0.000240641	0.560075	0.162988
SLC12A7	0.477365	0.739144	0.608255	0.16184	6.23633e-05	0.562746	0.163248
RBMX	-1.62825	-0.637437	-1.13284	0.00343227	0.0290149	0.564112	0.163508
KCNAB2	1.60081	0.930462	1.26563	0.0314899	0.0164298	0.564153	0.163767
RAB5A	0.98261	1.31519	1.1489	0.115699	0.00177613	0.565296	0.164028
LEPROTL1	1.81814	1.03974	1.42894	0.0145587	0.0225618	0.565584	0.164287
PEA15	1.09656	0.951101	1.02383	0.0437336	0.013435	0.567181	0.164548
RHOF	-0.880113	-2.26016	-1.57014	0.179385	3.36523e-08	0.568209	0.164809
ZNF506	-0.745948	-0.720224	-0.733086	0.104182	0.00285365	0.569052	0.16507
GIMAP1	0.998352	0.685001	0.841676	0.0414267	0.0139341	0.569371	0.165331
NUDT21	-1.45254	-0.792484	-1.12251	0.00427862	0.0294037	0.570148	0.165592
IL32	0.964954	-1.32377	-0.179406	0.0931993	0.00449958	0.57022	0.165853
GMDS	-0.738765	-0.871173	-0.804969	0.0830808	0.00602114	0.571513	0.166115
PRR3	0.608643	-0.42205	0.0932964	0.129451	0.00122008	0.573037	0.166377
CYB5D2	0.55693	-0.789289	-0.116179	0.106639	0.00284266	0.573503	0.166639
TMEM218	-0.451963	-1.0569	-0.754433	0.15815	0.000155269	0.574003	0.166901
PTPN6	-0.933367	0.826607	-0.0533797	0.0345562	0.0167171	0.575534	0.167163
PDE4DIP	0.802848	2.79172	1.79728	0.181414	3.40131e-10	0.575837	0.167426
HHEX	-0.82017	-1.13997	-0.980069	0.145455	0.000499915	0.575882	0.167688
PARP12	0.995868	0.774793	0.88533	0.0761309	0.00759273	0.576004	0.16795
FDPS	-1.05939	-1.38349	-1.22144	0.124446	0.00156485	0.576434	0.168212
CHMP3	0.749071	1.3563	1.05268	0.1628	9.81742e-05	0.577093	0.168473
CFL2	-0.572781	-0.280278	-0.42653	0.0184881	0.0222065	0.577102	0.168735
TGIF2	0.76957	-0.60146	0.0840552	0.0728899	0.00808302	0.577698	0.168997
LRPAP1	0.852667	0.77847	0.815569	0.104856	0.00325077	0.578064	0.169258
MFAP5	0.397828	-0.620204	-0.111188	0.0878685	0.0056881	0.578344	0.16952
WDR75	-1.94189	-0.655326	-1.29861	0.000359717	0.0351273	0.579353	0.169781
HLA-DRA	0.0556944	1.82491	0.9403	0.00710967	0.0287068	0.579501	0.170043
SLC6A6	0.809588	1.40353	1.10656	0.151686	0.000370808	0.579877	0.170304
TMEM59	1.26095	1.07339	1.16717	0.0351308	0.0171555	0.579968	0.170565
ARHGEF3	1.40865	-0.759589	0.32453	0.0137836	0.0250726	0.580221	0.170826
RUNDC1	0.984151	-0.585008	0.199572	0.0134262	0.0256007	0.581507	0.171088
MECR	0.610007	-0.735775	-0.0628838	0.0863321	0.00633108	0.582183	0.171349
KMO	0.885164	1.3456	1.11538	0.15439	0.000334581	0.582741	0.171611
TAP2	1.07546	1.79758	1.43652	0.182319	1.04166e-06	0.58304	0.171872
TPCN1	-1.1841	-0.487245	-0.835673	0.0106237	0.027616	0.583197	0.172133
RNF114	1.24108	1.15505	1.19806	0.0580674	0.0114874	0.583404	0.172394
RGCC	-0.64838	-0.573404	-0.610892	0.000504141	0.0354387	0.583831	0.172655
HDLBP	0.792239	1.42872	1.11048	0.166678	8.73223e-05	0.586171	0.172917
APPL2	0.701561	-0.407493	0.147034	0.0150387	0.0250726	0.586376	0.173179
SGPL1	0.743046	0.751857	0.747451	0.0491263	0.0137346	0.586998	0.173441
UGT8	-0.719489	-0.740948	-0.730218	0.0579601	0.0118876	0.587428	0.173703
XRN1	0.676375	1.3403	1.00834	0.143629	0.000770788	0.587609	0.173964
LRTOMT	-0.641051	-0.94477	-0.792911	0.108235	0.00330963	0.588296	0.174226
ALDH3A2	0.98713	0.880322	0.933726	0.0489881	0.014051	0.588836	0.174488
ZBTB9	-0.330872	-0.263662	-0.297267	0.0974142	0.00484257	0.589127	0.174749
MYO9B	1.10049	0.830706	0.965596	0.0231282	0.0215404	0.589185	0.175011
TRMT112	-1.33214	-0.4524	-0.892268	0.00483995	0.0329434	0.591647	0.175273
PLEK	0.65843	1.12479	0.891608	0.0089267	0.0293498	0.59238	0.175536
NOA1	-0.738199	-1.15045	-0.944325	0.154942	0.000424713	0.592897	0.175799
PRELID1	0.580157	1.3133	0.94673	0.0674818	0.0102268	0.594819	0.176062
GNAS	-1.59514	-1.13732	-1.36623	0.0156082	0.026139	0.595144	0.176326
TXNDC17	0.794432	0.99252	0.893476	0.115102	0.00285602	0.595324	0.176589
SLC25A5	-0.0378126	-0.320331	-0.179072	0.161473	0.000261758	0.596305	0.176852
IL13RA1	0.68633	1.72772	1.20703	0.188487	4.91227e-07	0.596644	0.177116
ZNF549	0.198264	-0.750629	-0.276182	0.177496	2.63588e-05	0.598188	0.17738
COPS4	-1.17472	-0.933091	-1.0539	0.0990371	0.00514183	0.598219	0.177643
NXN	-0.739673	-0.954376	-0.847025	0.129012	0.00190406	0.598654	0.177907
RGS10	1.69914	1.0224	1.36077	0.0422562	0.0171424	0.599303	0.178171
NCF4	1.93338	1.20352	1.56845	0.0233162	0.0232077	0.599435	0.178434
PAICS	-0.78602	-1.98427	-1.38515	0.186301	3.09388e-06	0.59965	0.178697
COQ6	-0.753588	-0.620738	-0.687163	0.106593	0.0044083	0.602871	0.178962
SRSF2	-0.641623	-0.551913	-0.596768	0.108442	0.00405622	0.602956	0.179227
CLEC6A	0.436859	1.23702	0.836938	0.177496	3.6026e-05	0.603067	0.179491
TCIRG1	1.79399	1.08315	1.43857	0.0211113	0.0248764	0.603575	0.179756
MGST1	0.743854	2.24203	1.49294	0.190837	5.31904e-09	0.603611	0.18002
ERAL1	-0.906874	-0.983145	-0.94501	0.0808017	0.00900905	0.604782	0.180284
STARD4	-0.912941	-0.586791	-0.749866	0.135554	0.00161477	0.605026	0.180549
CNTLN	1.44471	0.787121	1.11592	0.00398456	0.0358978	0.605242	0.180813
CCT4	-1.2829	-0.246923	-0.764914	0.00476375	0.0354429	0.606383	0.181077
HIPK3	1.18578	0.708593	0.947185	0.029316	0.0220981	0.606504	0.181341
HSPA6	0.702493	0.557632	0.630063	0.100116	0.00552123	0.606578	0.181605
MBOAT7	0.655868	1.14667	0.901268	0.145707	0.00106971	0.606629	0.181869
SAMSN1	1.20233	2.61107	1.9067	0.192237	2.00903e-07	0.606821	0.182133
HAGHL	-0.376821	-0.405625	-0.391223	0.13644	0.00166882	0.60764	0.182396
ALG14	0.513966	-1.05233	-0.269184	0.162657	0.000350118	0.608011	0.18266
IL6R	2.14324	0.749867	1.44655	0.000108966	0.0388084	0.608035	0.182923
STYXL1	-1.54622	0.913197	-0.316512	0.0214338	0.0253672	0.608721	0.183186
DHX58	1.04531	0.781003	0.913159	0.0958069	0.00656745	0.609005	0.183449
AGAP3	0.820158	0.491015	0.655586	0.041561	0.01862	0.611137	0.183714
ADAM8	-0.437774	-0.395635	-0.416705	0.0543131	0.0155603	0.613211	0.183979
PFKM	-0.33954	-0.647551	-0.493545	0.162411	0.000444336	0.613528	0.184244
SOX5	-0.321834	-0.595823	-0.458828	0.13644	0.00182589	0.613688	0.184508
EIF3M	-1.25308	-0.249641	-0.751362	0.0736232	0.0110317	0.614187	0.184773
RDX	0.99561	0.878574	0.937092	0.0275188	0.0238377	0.614443	0.185038
BCL2L14	0.871506	0.821089	0.846298	0.130436	0.00231474	0.61468	0.185302
FAM204A	-0.906201	-0.645504	-0.775853	0.0650245	0.0130171	0.615588	0.185567
H2AFY	1.35011	1.46932	1.40972	0.0931045	0.00786373	0.615819	0.185831
LIMS3L	0.740195	0.90895	0.824572	0.109824	0.0045359	0.615861	0.186095
PCNP	-1.21873	-1.20781	-1.21327	0.0764124	0.0109736	0.616845	0.18636
TM7SF2	-0.856729	-0.223201	-0.539965	2.55193e-05	0.0397445	0.617056	0.186624
EMC1	-0.966956	-0.706911	-0.836934	0.0545992	0.0159776	0.618119	0.186889
ADAMTS14	0.662056	0.420172	0.541114	0.100116	0.00656401	0.618786	0.187153
NUAK2	-0.967842	-1.14697	-1.05741	0.148628	0.00125736	0.619414	0.187418
CYP27A1	0.992541	2.05354	1.52304	0.196137	3.67926e-08	0.619873	0.187683
GPR108	0.863986	1.37672	1.12035	0.166164	0.000388537	0.620285	0.187947
MXD1	0.541115	0.767577	0.654346	0.184233	3.55768e-05	0.621266	0.188212
ADPRHL2	1.62231	1.11256	1.36744	0.0177022	0.0290455	0.622503	0.188477
PPM1B	-1.06553	-0.633552	-0.849543	0.0422866	0.0195958	0.622593	0.188742
WRAP53	-0.618474	-0.353534	-0.486004	0.0405308	0.020453	0.622957	0.189007
SGSM3	-0.764207	-0.714639	-0.739423	0.0397668	0.020948	0.623498	0.189272
APOBEC3H	-0.410196	-0.552006	-0.481101	0.13644	0.00223823	0.623647	0.189537
HM13	0.960124	0.363944	0.662034	0.0296465	0.0249865	0.624985	0.189802
SURF4	1.21131	1.10396	1.15763	0.0871048	0.00978012	0.625036	0.190067
THOC2	0.992208	-0.769551	0.111328	0.0383897	0.0214181	0.625091	0.190332
ETNK1	-0.854686	-1.07134	-0.963012	0.125569	0.0033425	0.626107	0.190597
LYSMD2	2.13416	0.959724	1.54694	0.00370826	0.0389898	0.626403	0.190861
TOR1B	0.764788	1.03581	0.900299	0.158674	0.000821811	0.626588	0.191126
TTC14	-0.797577	-0.641644	-0.71961	0.0399372	0.0212424	0.626656	0.19139
SLC25A17	-0.838841	-0.525442	-0.682141	0.0319929	0.0243584	0.626942	0.191654
FCGR2B	-1.24352	-1.26749	-1.25551	0.0864411	0.0099688	0.626946	0.191918
BAZ2B	0.865116	0.748139	0.806628	0.0766755	0.0116141	0.626989	0.192182
DENND1C	-0.548759	-1.13738	-0.843071	0.168937	0.000341538	0.627959	0.192445
OAS2	2.54386	0.826458	1.68516	0.000467234	0.0420703	0.628709	0.192709
FUT8	-0.400682	-0.508654	-0.454668	0.0703939	0.0132203	0.629013	0.192973
NIN	-0.990154	-0.47302	-0.731587	0.0380932	0.0222793	0.629377	0.193237
TNFRSF14	1.23181	1.16054	1.19617	0.115198	0.00479507	0.629412	0.1935
SGK494	-1.11343	0.889988	-0.111718	0.0117136	0.0350926	0.630249	0.193764
FBXL20	-0.591694	-0.792728	-0.692211	0.123805	0.00392602	0.632485	0.194028
TREX1	1.26114	1.1105	1.18582	0.066802	0.0143288	0.632544	0.194293
ARPC3	0.843674	0.318753	0.581213	0.147932	0.00166681	0.633137	0.194557
PYHIN1	0.214374	-1.37011	-0.57787	0.184143	7.72579e-05	0.633298	0.194821
NUCB1	1.24835	0.902552	1.07545	0.0545889	0.0179247	0.633857	0.195085
S100A9	0.623343	2.18058	1.40196	0.201187	2.16588e-07	0.634332	0.19535
FAM20C	0.417068	1.68161	1.04934	0.201187	1.91809e-08	0.634846	0.195614
NPTN	0.813008	1.18074	0.996876	0.119949	0.00459838	0.635303	0.195878
TANK	1.13525	1.32367	1.22946	0.124322	0.00410355	0.636219	0.196142
CCDC51	-0.596455	-0.956996	-0.776726	0.178267	0.000161735	0.636437	0.196406
SNRPF	-1.62464	-0.69427	-1.15945	0.0028272	0.0417778	0.637712	0.196671
P2RY13	0.933169	1.51542	1.2243	0.196897	7.09482e-06	0.63842	0.196935
BARD1	-0.393932	-1.24217	-0.818052	0.189266	5.12425e-05	0.639421	0.1972
TRA2B	-1.37928	-0.798856	-1.08907	0.0235343	0.0292606	0.639524	0.197465
SLC16A6	0.535359	0.734611	0.634985	0.100116	0.00848906	0.639821	0.19773
ASUN	-0.861057	-0.69299	-0.777023	0.16091	0.00104566	0.640843	0.197995
PSMB9	0.29517	0.639364	0.467267	0.0812917	0.0127048	0.641005	0.198259
NRP1	0.451577	2.37005	1.41081	0.201187	3.12862e-10	0.641754	0.198524
SFXN1	-0.672136	-2.03503	-1.35359	0.202408	8.63306e-08	0.641889	0.198788
JUP	-0.566749	-0.722086	-0.644418	0.0787515	0.013039	0.642446	0.199053
ADAM9	0.721591	1.24964	0.985616	0.185418	0.000124867	0.642722	0.199317
NAP1L1	-1.72566	-0.296984	-1.01132	2.49195e-05	0.0443125	0.642939	0.199582
NME4	-0.560152	-0.355033	-0.457593	0.0791616	0.0130779	0.643002	0.199846
SFT2D2	1.57535	1.12639	1.35087	0.0509189	0.0202193	0.643219	0.200109
CCDC50	-1.26514	-0.718477	-0.991807	0.027728	0.0283538	0.643253	0.200373
ASTN2	-0.712784	-0.421349	-0.567067	0.0277316	0.0286769	0.644605	0.200637
FHAD1	0.478972	0.425638	0.452305	0.129451	0.00409272	0.64621	0.200901
H3F3B	0.62387	0.611869	0.617869	0.178914	0.000246531	0.646278	0.201166
USP1	-0.742722	-0.944349	-0.843535	0.160638	0.00127835	0.646417	0.20143
STX7	-1.16257	-0.418559	-0.790564	0.030882	0.028034	0.646658	0.201694
PIKFYVE	-1.13743	-0.576347	-0.856887	0.0361739	0.0259636	0.646912	0.201957
NUDT8	-0.0827214	-0.839792	-0.461257	0.155324	0.00164704	0.647007	0.202221
NAE1	-1.23141	-0.812243	-1.02183	0.0339339	0.026928	0.647512	0.202484
DHX9	-0.884609	-1.12538	-1.005	0.131912	0.00372317	0.647681	0.202748
TMEM123	1.36649	1.11003	1.23826	0.088572	0.0115363	0.648413	0.203011
NMI	1.44498	0.897868	1.17142	0.075672	0.014355	0.648528	0.203274
RAB31	0.961217	1.03358	0.9974	0.0415036	0.0242468	0.64867	0.203537
RCAN3	-1.54351	-0.416718	-0.980114	1.85353e-08	0.0341009	0.648794	0.2038
KIAA0922	-0.898852	-1.16538	-1.03212	0.170197	0.000599176	0.648861	0.204062
UNG	-0.338784	-1.81987	-1.07933	0.204637	1.09415e-06	0.648989	0.204324
PYGL	0.361197	1.12661	0.743901	0.201187	8.95757e-06	0.649094	0.204586
HNRNPF	-0.656549	-0.0743121	-0.365431	0.0827851	0.0131448	0.649423	0.204848
CPSF6	-1.19397	-0.63983	-0.916898	0.00794842	0.0406155	0.650071	0.20511
RAB6A	1.21267	1.01688	1.11477	0.0525446	0.0209717	0.650356	0.205372
FBXL18	0.57369	-0.780053	-0.103181	0.118245	0.00598648	0.650746	0.205634
INSL6	0.635295	0.73027	0.682783	0.106809	0.00827531	0.651228	0.205895
EDN1	0.623232	0.55977	0.591501	0.156529	0.0016828	0.651347	0.206157
BLMH	-0.768135	-0.979299	-0.873717	0.15	0.0022081	0.651348	0.206418
RASSF2	-0.806631	-0.880356	-0.843494	0.141451	0.00293808	0.652181	0.206679
SUSD3	-0.511281	-0.905512	-0.708397	0.154483	0.00182589	0.652426	0.20694
ARHGAP1	0.794523	-0.791686	0.00141836	0.118039	0.00609986	0.652472	0.207201
MAPK1IP1L	-1.03662	-0.648117	-0.842368	0.026902	0.0303945	0.652571	0.207462
CD300A	1.06595	0.534405	0.800177	0.12531	0.00493571	0.65267	0.207722
AFF4	0.711471	0.815958	0.763715	0.124103	0.00520991	0.653142	0.207982
MANBA	1.0043	0.922327	0.963313	0.0703985	0.0162066	0.654467	0.208243
POLR2H	-0.863179	-1.13045	-0.996812	0.1758	0.000473977	0.655276	0.208504
ADAM28	-0.797405	-1.4119	-1.10465	0.143521	0.00291923	0.655835	0.208765
APOBEC3G	-1.06264	-1.09947	-1.08106	0.13248	0.00411991	0.655984	0.209026
HNRNPLL	1.22201	0.833861	1.02793	0.0361984	0.0278799	0.656924	0.209287
ICA1L	0.4676	-0.763218	-0.147809	0.11731	0.00665229	0.657129	0.209548
ZNF710	0.753593	1.13082	0.942207	0.200787	2.22978e-05	0.65724	0.209808
BPTF	-0.875613	-0.750334	-0.812974	0.0408052	0.0260999	0.657573	0.210069
DAPK2	-0.357012	-0.557245	-0.457128	0.0977179	0.0106182	0.657663	0.210329
CPNE1	-1.02103	-1.04965	-1.03534	0.118383	0.0065778	0.658171	0.210589
HYOU1	1.21788	0.628726	0.923305	0.0127528	0.0389992	0.658213	0.210849
BID	0.980458	2.46476	1.72261	0.209921	5.05763e-08	0.658786	0.211109
TAMM41	-1.13299	-0.677551	-0.905271	0.00707127	0.0434109	0.659156	0.211369
DFFA	-0.954883	-0.57472	-0.764801	0.0572876	0.0209053	0.659485	0.211629
UBE2B	0.789197	-0.847693	-0.029248	0.0623241	0.0188805	0.65963	0.211888
CEACAM4	0.880294	0.48536	0.682827	0.0878685	0.0132349	0.660298	0.212148
NOLC1	-0.730666	-1.52236	-1.12651	0.19203	0.000147997	0.661448	0.212408
APLP2	0.836059	1.36218	1.09912	0.160273	0.00171119	0.661854	0.212668
ARF6	-0.780096	-1.36705	-1.07357	0.191712	0.000152704	0.662262	0.212928
SWSAP1	0.655541	-0.532747	0.0613972	0.0618567	0.0193937	0.662466	0.213187
CCHCR1	-0.420126	-0.45741	-0.438768	0.166488	0.00136289	0.663822	0.213448
CNPPD1	-1.27431	-1.01052	-1.14242	0.0901569	0.0131787	0.664689	0.213708
CENPP	-0.250346	-0.468423	-0.359384	0.170642	0.000938948	0.665052	0.213968
GNG11	-0.717972	-0.244013	-0.480993	0.00054864	0.0502871	0.665166	0.214228
PRCP	1.65071	1.06708	1.35889	0.050571	0.0242106	0.66536	0.214488
IL21R	0.992932	-0.720492	0.13622	0.108235	0.00920233	0.665781	0.214748
RUNX1	0.851106	0.824383	0.837744	0.0928667	0.0129878	0.665804	0.215008
ZSCAN9	-0.79099	-0.351848	-0.571419	0.0155	0.0389051	0.666127	0.215267
AGPAT2	0.888508	1.06886	0.978686	0.127832	0.00568616	0.666591	0.215526
KIAA0226	0.756909	-0.716351	0.0202792	0.109949	0.00887052	0.666945	0.215786
GPR141	0.412983	1.06211	0.737546	0.209236	9.32136e-06	0.667786	0.216045
CITED2	0.896472	0.470893	0.683682	0.0549335	0.0229521	0.668748	0.216305
PSMB10	1.43078	1.04548	1.23813	0.120544	0.00756329	0.669053	0.216564
SHC1	1.00326	1.21676	1.11001	0.164501	0.00166043	0.669555	0.216824
CXCL8	0.411668	2.13845	1.27506	0.214182	1.02515e-06	0.669966	0.217084
FHL1	-0.775887	-0.168873	-0.47238	3.53261e-05	0.0502871	0.670011	0.217343
DDX55	-0.920701	-0.44052	-0.68061	0.0751667	0.0174557	0.670079	0.217602
ANAPC15	-0.872738	-1.05798	-0.965358	0.107071	0.00993934	0.670738	0.217861
DHRS13	-0.412143	-0.34101	-0.376576	0.13644	0.00484257	0.670772	0.21812
TRMT10B	-0.964727	-0.658196	-0.811462	0.0401473	0.0286936	0.671109	0.218378
STAB1	0.306667	1.24583	0.77625	0.214182	2.1921e-06	0.671956	0.218637
ACER3	1.17771	0.854254	1.01598	0.0162048	0.0401474	0.673314	0.218897
MAFF	0.729173	0.783577	0.756375	0.07622	0.0177844	0.673431	0.219156
FOSL2	0.692064	0.583761	0.637913	0.0588262	0.0226724	0.673973	0.219415
NCAPH2	0.696026	-1.63548	-0.46973	0.186365	0.000456801	0.674684	0.219674
OMA1	-0.627753	-0.550764	-0.589259	0.0473474	0.0269271	0.675913	0.219934
ZNF296	-0.400067	-0.972812	-0.68644	0.170642	0.00132215	0.676175	0.220193
ANKRD54	-0.363997	-0.434887	-0.399442	0.159296	0.00247534	0.677109	0.220453
ARPC5	0.55095	1.36222	0.956585	0.175146	0.00103633	0.677168	0.220713
FKBP11	-0.490512	-1.12761	-0.809062	0.170064	0.00143194	0.677286	0.220972
VAMP3	0.965667	1.10956	1.03761	0.127779	0.00686071	0.677459	0.221231
PPP2R1A	-1.31298	-0.649644	-0.981312	0.0453915	0.0279599	0.678002	0.22149
SCPEP1	1.66716	1.3373	1.50223	0.077373	0.0180529	0.67855	0.221749
SCAMP1	0.778965	-0.23965	0.269657	0.0256777	0.0369092	0.678649	0.222008
BST1	0.885539	0.431661	0.6586	0.0673635	0.0206027	0.679542	0.222267
CCDC112	0.69687	0.563658	0.630264	0.113912	0.00982526	0.679576	0.222526
CUTA	-1.10794	-0.953372	-1.03066	0.062225	0.0223844	0.67969	0.222785
PSMA3	1.2125	0.783643	0.998074	0.123733	0.00816664	0.680768	0.223043
GPALPP1	-0.606422	-0.392077	-0.49925	0.0356416	0.0336487	0.680855	0.223302
NHP2	-1.29099	-1.05081	-1.1709	0.0803114	0.0179852	0.681761	0.223561
ATF6	1.60808	0.850627	1.22936	0.00816129	0.0486453	0.68185	0.22382
DAZAP2	0.180851	1.51215	0.846499	0.218826	1.89476e-08	0.682114	0.224078
L2HGDH	-0.740621	-0.91666	-0.828641	0.172119	0.00143998	0.682284	0.224336
TMEM223	-1.05833	-0.600098	-0.829215	0.0261717	0.0375351	0.682587	0.224595
SBDS	-1.30895	0.842642	-0.233156	0.0344208	0.0345121	0.683056	0.224853
MAPK6	0.631725	1.19057	0.911147	0.17798	0.00097488	0.683062	0.225111
IBA57	0.343249	-0.589749	-0.12325	0.091718	0.015511	0.68345	0.225368
RAB8A	1.22299	1.40186	1.31243	0.156194	0.00314528	0.683616	0.225626
FRMD8	0.296603	-0.947674	-0.325536	0.17638	0.00117362	0.683665	0.225883
MYCBP2	-0.634463	-0.715725	-0.675094	0.124087	0.00828655	0.683689	0.22614
TRIM32	-0.531969	-0.203882	-0.367926	0.0192712	0.0410078	0.684719	0.226398
ZNF671	-0.29807	-0.75069	-0.52438	0.142527	0.00505244	0.685134	0.226655
KPNA5	-1.39693	-0.419648	-0.908288	0.0168062	0.0429263	0.68519	0.226912
JKAMP	0.816372	1.34495	1.08066	0.167068	0.00190742	0.685287	0.227169
UHRF1	-0.558107	-1.85827	-1.20819	0.221096	5.22469e-07	0.685335	0.227425
AARS	-0.703469	-1.14055	-0.922008	0.186455	0.000722746	0.685441	0.227682
PARP2	-0.656671	-0.675657	-0.666164	0.158295	0.00302387	0.685791	0.227938
UBA5	-0.777383	-0.616824	-0.697103	0.124943	0.00830096	0.685813	0.228194
THOP1	-0.648862	-0.410378	-0.52962	0.116005	0.0098907	0.685992	0.22845
FIBP	0.948438	-1.21395	-0.132755	0.172269	0.00154158	0.687308	0.228706
PRPSAP2	-1.17824	-0.557337	-0.867786	0.0112508	0.0474848	0.68752	0.228962
ACTR1B	-1.05619	-0.635842	-0.846018	0.0421761	0.0320326	0.688537	0.229218
LY75	-0.736041	-1.39888	-1.06746	0.223243	2.03796e-07	0.688981	0.229474
ATP5A1	-0.874139	-0.191848	-0.532993	0.0287568	0.0382314	0.690188	0.229731
IFRD2	-0.94692	-0.852162	-0.899541	0.0518231	0.0283427	0.690699	0.229988
ZNF544	0.461104	-1.14568	-0.342289	0.211365	6.33162e-05	0.692079	0.230245
TEX264	2.05688	0.87292	1.4649	0.0059123	0.0537038	0.692935	0.230502
RPA3	-0.943335	-0.667902	-0.805619	0.103833	0.0134409	0.693325	0.230759
BCL6	1.42885	0.551651	0.990253	0.0319636	0.0378858	0.693437	0.231016
GEMIN4	-0.298263	-0.73394	-0.516101	0.156391	0.00382856	0.693437	0.231273
CDC42EP2	0.696991	0.543846	0.620419	0.113912	0.011569	0.695802	0.231531
HNRNPH1	-0.605416	-1.24914	-0.927278	0.224357	3.64907e-06	0.695902	0.231789
SDC3	0.903644	0.469396	0.68652	0.0335233	0.038013	0.696986	0.232046
RFX3	0.328231	-0.656618	-0.164194	0.166695	0.00266081	0.697728	0.232304
TMEM208	0.809665	2.2878	1.54873	0.227198	3.09056e-07	0.69811	0.232562
RNFT1	1.00305	1.33724	1.17014	0.163294	0.00313258	0.698161	0.23282
MRPL16	-1.18839	-0.971145	-1.07977	0.0569695	0.0282642	0.699146	0.233078
MRPL47	-0.968917	-1.05436	-1.01164	0.102547	0.0144201	0.699579	0.233336
VRK1	-0.844101	-1.14089	-0.992494	0.187379	0.00107939	0.700265	0.233594
SRP14	0.0672958	-0.586785	-0.259744	0.198599	0.000473408	0.701687	0.233852
PAAF1	-1.26995	-0.493123	-0.881535	0.000937003	0.0605426	0.701894	0.234111
LRWD1	-0.502984	-0.741738	-0.622361	0.166279	0.00305696	0.702134	0.234369
DAGLB	0.798081	0.692936	0.745509	0.105406	0.0144585	0.703362	0.234627
IKBKB	0.839811	-0.657098	0.0913567	0.0597034	0.0280624	0.704028	0.234886
TMA16	0.435243	-0.988308	-0.276532	0.225042	1.30917e-05	0.704303	0.235144
SP4	0.525489	-0.602364	-0.0384377	0.116738	0.0119515	0.704316	0.235403
S1PR1	-0.165821	-1.47589	-0.820857	0.228888	8.22526e-08	0.705	0.235661
MCOLN2	-1.03863	-0.843607	-0.941119	0.124511	0.0106673	0.705513	0.235919
ZNF451	0.482953	-0.535582	-0.0263143	0.0595399	0.0285158	0.705623	0.236177
ARPC2	0.283819	0.585507	0.434663	0.215527	8.35346e-05	0.706131	0.236435
SDF4	1.15496	0.789972	0.972467	0.0656073	0.0265662	0.706903	0.236694
DDX26B	0.377644	-0.989304	-0.30583	0.201187	0.000495657	0.706952	0.236952
RABGAP1L	-0.860347	-2.09825	-1.4793	0.228552	1.51897e-08	0.707164	0.237209
ABHD4	-1.3702	-0.52287	-0.946534	0.00174381	0.0619356	0.707863	0.237467
PDIA4	0.914862	1.06301	0.988938	0.143496	0.00752226	0.709308	0.237726
SLC1A5	1.22257	1.4514	1.33698	0.181687	0.00171702	0.709314	0.237984
ACTB	-0.403817	-0.198079	-0.300948	0.0132625	0.0535041	0.709859	0.238242
PNPO	-1.02911	-0.610174	-0.819641	0.0303894	0.0431135	0.712033	0.238501
SRSF10	-0.603303	-0.892495	-0.747899	0.169065	0.00313092	0.712687	0.23876
TMEM156	-0.96069	-0.977096	-0.968893	0.218445	0.000124022	0.713184	0.239019
ARHGEF18	0.516467	-0.639942	-0.0617378	0.183135	0.00179266	0.713231	0.239278
PPIE	-1.35058	-0.613545	-0.982061	0.0314596	0.0430735	0.713315	0.239537
PGLS	-1.49355	-0.663698	-1.07862	0.0175002	0.0510181	0.714007	0.239795
CLN5	0.837453	1.36462	1.10104	0.209458	0.000361227	0.714239	0.240054
CD24	-0.405623	-0.825217	-0.61542	0.200055	0.000766072	0.714725	0.240312
MFNG	-0.849084	-1.11919	-0.984136	0.14142	0.00865593	0.715036	0.240571
ST3GAL5	1.3125	0.917068	1.11478	0.0425309	0.0383444	0.715623	0.240829
LPAR1	0.505278	0.994105	0.749691	0.235233	2.1921e-06	0.716108	0.241088
CORO7	0.840016	1.05546	0.947738	0.155342	0.00622436	0.717479	0.241347
THADA	-0.821284	-0.27406	-0.547672	0.0169663	0.0532593	0.717613	0.241605
DBT	0.799592	-0.650104	0.0747438	0.0515037	0.0356697	0.718032	0.241864
POLR2J	-0.794112	-0.727832	-0.760972	0.13248	0.0103743	0.718312	0.242122
CEP170	0.719831	0.880768	0.8003	0.130632	0.0108622	0.718413	0.242381
VPS13C	1.16679	0.678572	0.922681	0.0207234	0.0508893	0.719753	0.24264
UBE2W	-0.858588	1.35743	0.249422	0.223366	0.000116936	0.720284	0.242898
CHMP2B	1.14583	0.824602	0.985215	0.0668302	0.0290772	0.720622	0.243157
CDCA5	-0.234313	-1.35732	-0.795819	0.236875	2.59188e-06	0.720757	0.243415
SRPRB	-0.579461	-0.929707	-0.754584	0.193877	0.0013706	0.720905	0.243674
NDUFAF6	-0.450529	-0.749942	-0.600236	0.210973	0.000428314	0.721277	0.243932
GAR1	-0.617053	-0.579027	-0.59804	0.114827	0.0149255	0.72145	0.24419
ACAT1	-0.924674	-0.952672	-0.938673	0.145394	0.00869498	0.721576	0.244448
SLC7A11	0.522764	1.72806	1.12541	0.196744	0.00115642	0.721924	0.244705
MSC	0.611759	1.08082	0.846291	0.137943	0.00993934	0.721996	0.244963
SSB	0.769822	0.919447	0.844634	0.130497	0.0113394	0.722435	0.24522
NCOA3	-2.1365	-0.611226	-1.37386	0.000135214	0.06543	0.722551	0.245477
FUNDC2	1.68498	0.820954	1.25297	0.00388805	0.0649864	0.722601	0.245734
TRAPPC1	-1.06796	-0.770184	-0.91907	0.0462838	0.038613	0.723116	0.245991
UHRF1BP1	0.832088	0.907242	0.869665	0.107766	0.0173096	0.723787	0.246248
HSPA4	1.48083	-0.746929	0.366948	0.018119	0.0549804	0.724557	0.246505
PPP2R1B	0.549876	-0.845723	-0.147924	0.21394	0.000426237	0.725381	0.246763
SDF2L1	1.27019	1.04498	1.15758	0.0789673	0.0268618	0.72654	0.24702
CCNT1	-0.913563	-0.030929	-0.472246	0.00681733	0.0646485	0.727133	0.247278
RAB7A	0.462815	2.35055	1.40668	0.235768	7.93767e-10	0.727234	0.247535
YWHAG	0.723526	1.0322	0.877863	0.170426	0.00410624	0.72733	0.247793
BORA	-0.865377	-0.266094	-0.565736	0.0215561	0.0534076	0.727763	0.24805
MTG2	0.424572	-0.830533	-0.20298	0.199103	0.00132194	0.728789	0.248307
UBE2I	1.09273	-0.893689	0.0995212	0.0926942	0.0233101	0.729638	0.248565
EXOSC3	-1.14287	-0.610908	-0.87689	0.038417	0.0446711	0.730462	0.248823
ZNF234	0.696345	-0.298124	0.199111	0.0145381	0.0600396	0.730546	0.249081
ANKRD1	-0.645623	0.969219	0.161798	0.188927	0.0023199	0.73057	0.249338
DCPS	-1.0323	-0.787568	-0.909934	0.0742368	0.0291008	0.731047	0.249595
MX1	2.98908	1.11367	2.05138	2.29896e-06	0.0620441	0.731151	0.249852
NME1	-1.25769	-0.997346	-1.12752	0.0585718	0.0362922	0.731395	0.250109
CYP20A1	1.03554	-0.576085	0.229726	0.0412271	0.0436699	0.73161	0.250366
ATM	0.88109	-0.605873	0.137608	0.0167767	0.0588522	0.732112	0.250623
DKC1	-1.1164	-0.889318	-1.00286	0.0620036	0.0351322	0.732378	0.25088
BMS1	-1.08	-0.738027	-0.909014	0.0725579	0.0300442	0.732606	0.251136
PPP3CB	-0.683141	-0.280422	-0.481781	0.0453386	0.0417741	0.73264	0.251392
RBM4B	-0.614261	-0.737059	-0.67566	0.166279	0.00566423	0.732896	0.251648
PRDM2	-1.05398	-0.526325	-0.790154	0.0538631	0.0384493	0.732924	0.251904
NAA50	-1.25223	-0.712175	-0.982202	0.0241697	0.0537681	0.733055	0.25216
EIF3I	-0.725134	-0.602964	-0.664049	0.0896149	0.0250439	0.733219	0.252415
POLD2	-0.548189	-1.62983	-1.08901	0.225096	0.000226147	0.733282	0.252671
PRKAB1	-1.46947	-0.496074	-0.982774	0.000448305	0.0686807	0.733696	0.252926
HMOX2	1.28688	-0.615283	0.335797	0.0388455	0.0449421	0.733755	0.253181
TSEN54	-0.364529	-0.812485	-0.588507	0.204637	0.0011222	0.734443	0.253436
LSP1	0.894294	0.458927	0.676611	0.0591447	0.0367403	0.73448	0.253691
DCAF11	-1.54634	-0.631539	-1.08894	0.00926661	0.0653692	0.734965	0.253945
ATP6AP2	0.88307	1.60486	1.24396	0.229764	0.000135075	0.735212	0.2542
PNISR	-0.59521	-1.13599	-0.8656	0.220881	0.000397648	0.735475	0.254455
FAM212A	-0.424676	-0.533467	-0.479072	0.13644	0.0123302	0.735627	0.254709
SLC11A2	0.411792	1.11155	0.76167	0.178239	0.00367362	0.735767	0.254963
NDUFA6	1.58274	0.86761	1.22517	0.0142959	0.062887	0.736921	0.255217
CCAR1	-0.987807	-0.680131	-0.833969	0.101278	0.0213475	0.737298	0.255472
MAGOH	1.01989	1.08032	1.0501	0.108033	0.0194671	0.737848	0.255726
TUBA1A	0.792331	1.73316	1.26274	0.21504	0.000608815	0.737909	0.25598
UBE2Q2	-0.8238	-0.351592	-0.587696	0.0475752	0.042423	0.738267	0.256235
TIMELESS	-0.719742	-0.526259	-0.623	0.0326864	0.051067	0.73828	0.256488
PIR	0.411669	0.609474	0.510572	0.201187	0.00162371	0.73913	0.256742
AMD1	1.63887	0.818763	1.22882	0.0162482	0.0622969	0.739306	0.256996
GIMAP2	0.856589	1.34882	1.10271	0.182701	0.00349152	0.739683	0.25725
PCBP1	-0.670925	0.675811	0.00244291	0.0157147	0.0629846	0.740489	0.257504
UNC93B1	0.863994	0.884066	0.87403	0.224091	0.000433537	0.741813	0.257758
BSG	-0.799283	0.79273	-0.00327624	0.0514042	0.0421221	0.742253	0.258013
ANKMY2	-0.612738	-0.270443	-0.44159	0.0435405	0.0467031	0.742571	0.258267
WBP2	0.713283	1.0526	0.882943	0.151625	0.0101274	0.742747	0.258521
ZFP36L2	0.955061	-0.535381	0.20984	0.0272788	0.0558771	0.743194	0.258775
SMS	-1.06583	-1.24799	-1.15691	0.172084	0.00546123	0.743508	0.259029
DIP2A	-0.738052	-0.613267	-0.67566	0.176003	0.00478091	0.743604	0.259283
ZNF267	0.806638	1.60821	1.20742	0.230112	0.000241163	0.743695	0.259536
ASPH	0.390552	0.488654	0.439603	0.0938098	0.0261848	0.743803	0.259789
PDLIM5	0.990631	0.840893	0.915762	0.100487	0.023144	0.743814	0.260042
DYNC1LI1	0.66306	1.53341	1.09823	0.234795	0.000164802	0.744018	0.260295
PPAT	-0.134599	-0.768137	-0.451368	0.238858	8.37146e-05	0.744087	0.260548
CAPZA2	0.199125	1.07818	0.638652	0.1902	0.00287039	0.744252	0.2608
DERL3	-0.244474	-0.608583	-0.426529	0.236875	0.000129329	0.744637	0.261053
BCL2L11	-1.09249	-1.117	-1.10475	0.103764	0.0229196	0.745462	0.261305
PABPC4	-0.633694	-0.576636	-0.605165	0.133735	0.0141782	0.74569	0.261558
INPP5D	-0.904072	-0.640188	-0.77213	0.0983278	0.0250555	0.746003	0.26181
RCOR1	-0.346022	0.653171	0.153574	0.189266	0.00313333	0.746114	0.262062
SPNS1	0.783883	0.97631	0.880097	0.122824	0.0175884	0.746372	0.262314
CTPS1	-0.699831	-0.865305	-0.782568	0.167923	0.00677702	0.746452	0.262566
TKT	1.54966	0.666155	1.10791	0.020225	0.0623035	0.746455	0.262817
NPIPA3	-1.03826	-0.30098	-0.669621	0.018005	0.063826	0.747126	0.263069
ZNF669	0.510629	-0.924107	-0.206739	0.171125	0.00604455	0.747356	0.26332
INPP5B	-0.931941	-0.768598	-0.85027	0.155422	0.00995985	0.747469	0.263572
ZNF195	-0.422368	-0.383211	-0.40279	0.132366	0.0150188	0.747895	0.263823
S100A4	1.27309	1.46576	1.36943	0.183702	0.00424388	0.748414	0.264074
USF1	1.23149	0.831272	1.03138	0.0735923	0.0356296	0.749642	0.264326
SUMO1	-0.605933	-0.904304	-0.755119	0.11723	0.0193073	0.749905	0.264577
GNB4	0.644644	1.32185	0.983247	0.228119	0.000442693	0.750167	0.264828
TTI2	-0.192078	-0.80334	-0.497709	0.172021	0.00652288	0.750609	0.26508
INSIG1	0.97905	1.18732	1.08318	0.158898	0.00969265	0.750845	0.265331
METTL21B	0.597536	0.638095	0.617815	0.137053	0.0145165	0.751448	0.265582
EDRF1	-0.617347	-0.571002	-0.594175	0.167277	0.00765797	0.751925	0.265833
FCRL1	-0.819979	-1.41826	-1.11912	0.248566	1.50492e-05	0.752238	0.266084
NUCKS1	-0.719236	-1.00943	-0.864331	0.231577	0.000376769	0.752339	0.266335
IL6ST	0.678413	1.42578	1.0521	0.251431	3.53637e-06	0.752471	0.266586
UPB1	0.344683	-0.557582	-0.10645	0.213421	0.0014556	0.753111	0.266837
TMED10	0.515537	1.80374	1.15964	0.251875	4.47713e-07	0.753193	0.267087
KBTBD8	-0.177039	-0.408555	-0.292797	0.0219647	0.0635619	0.753323	0.267338
FRMD3	0.460023	0.430253	0.445138	0.201187	0.00253978	0.754329	0.267588
ADIPOR1	0.802983	1.09817	0.950578	0.162899	0.00922317	0.754769	0.267839
ZNF346	0.501202	-0.414086	0.0435581	0.106809	0.0242483	0.754859	0.268089
JOSD2	0.971875	1.25943	1.11565	0.177886	0.00571679	0.755867	0.26834
INTS10	-0.567864	-0.76808	-0.667972	0.184245	0.00482054	0.755979	0.268591
RXRB	0.360009	-0.273455	0.0432771	0.166694	0.00872457	0.75634	0.268841
SLA2	0.394942	-0.805541	-0.2053	0.225608	0.000808365	0.756376	0.269091
GLTSCR2	-0.619993	-1.0768	-0.848396	0.195125	0.0033625	0.756626	0.269341
SNRPB	-0.220944	-0.937342	-0.579143	0.226221	0.000801167	0.756785	0.269591
MKLN1	-0.867914	1.14228	0.137182	0.21526	0.00140467	0.756878	0.269841
RGS14	-1.39243	-0.358494	-0.875462	0.000240691	0.0741719	0.757164	0.27009
AIFM2	0.551201	0.751604	0.651402	0.131375	0.0173663	0.757417	0.27034
PRPF31	-1.11942	-1.15305	-1.13624	0.169609	0.00790937	0.757564	0.270589
FAM198B	0.329259	0.778851	0.554055	0.242777	0.000167806	0.758065	0.270838
PHLDA2	0.651941	0.878923	0.765432	0.129451	0.0181255	0.758075	0.271087
PHB2	-0.626783	-1.20471	-0.915748	0.248284	5.37899e-05	0.758188	0.271336
HLA-B	0.302591	0.309274	0.305932	0.0706132	0.0387436	0.75824	0.271584
ITGB1BP1	-1.61716	-0.802941	-1.21005	0.00973423	0.0720385	0.758394	0.271833
DTD2	0.53554	-0.67599	-0.0702252	0.155378	0.0116132	0.758467	0.272081
PNRC2	-0.830735	-0.847247	-0.838991	0.108822	0.0243127	0.759006	0.272329
KHDC1	-0.656561	-0.405504	-0.531032	0.193281	0.00384891	0.759496	0.272577
ATP6V0E1	1.05366	0.801655	0.927658	0.0534708	0.0480506	0.75988	0.272825
FAM126A	-0.770696	-0.397401	-0.584048	0.181121	0.00590433	0.760075	0.273073
PPP2R5C	-1.19656	-0.755292	-0.975928	0.0642368	0.0424146	0.761258	0.273322
COMMD3-BMI1	-0.459102	-0.251161	-0.355132	0.0690967	0.0402121	0.761525	0.27357
UBE2D2	-0.994741	-0.725966	-0.860354	0.0920256	0.0326709	0.761774	0.273818
RP2	1.12437	0.652984	0.888675	0.033639	0.0614532	0.762492	0.274066
TJP2	0.548392	0.557961	0.553176	0.106809	0.0263876	0.763206	0.274314
CEP78	-0.373873	-0.581267	-0.47757	0.200055	0.00338324	0.763506	0.274562
LEPROT	0.732326	1.09267	0.912498	0.239588	0.000405394	0.764137	0.274811
RFC5	-0.320492	-1.29625	-0.808371	0.25499	2.99678e-05	0.765081	0.275059
METTL25	0.436478	-0.345929	0.0452743	0.177495	0.00759952	0.765387	0.275308
LYRM9	-0.471291	-0.242255	-0.356773	0.0211345	0.0686697	0.765522	0.275556
NUDT16	0.874695	0.591602	0.733148	0.121463	0.0225135	0.766364	0.275804
POLRMT	0.410184	-0.433966	-0.0118912	0.146957	0.0153646	0.766729	0.276053
GCLC	0.364032	0.90917	0.636601	0.214182	0.0021989	0.767315	0.276301
SOAT1	1.06089	0.889053	0.974973	0.0692821	0.0425955	0.767913	0.276549
CRYZ	-0.690187	-0.835693	-0.76294	0.238271	0.000587859	0.768366	0.276798
EMP1	0.282795	0.979117	0.630956	0.258526	2.00634e-05	0.768378	0.277046
PPP6R1	-1.2494	-0.584923	-0.917164	0.011121	0.0753064	0.768454	0.277294
EAF2	-0.809058	-0.917392	-0.863225	0.154085	0.0138065	0.769033	0.277542
RSPRY1	1.07828	-0.717903	0.180188	0.0875339	0.036923	0.76923	0.27779
FOXN2	0.789144	0.938745	0.863944	0.1505	0.0149435	0.769606	0.278037
POLM	-0.817446	-0.738401	-0.777924	0.203285	0.00334292	0.76979	0.278285
MRFAP1L1	-1.28436	-0.691437	-0.987898	0.0581148	0.0501605	0.769953	0.278532
PARP16	-0.379266	-0.546091	-0.462678	0.218839	0.00191247	0.770224	0.27878
TES	0.620068	-1.31437	-0.347153	0.233295	0.0009042	0.77047	0.279027
AQP9	0.67895	0.335438	0.507194	0.0938098	0.0347727	0.770505	0.279274
PCSK7	-0.465422	-1.03813	-0.751778	0.175552	0.00871857	0.771372	0.279521
HDHD2	0.822556	-0.552636	0.13496	0.147391	0.0161673	0.772076	0.279768
FAM110A	0.881536	-0.456296	0.21262	0.0673635	0.0449124	0.772089	0.280015
ISG20	1.38294	-1.55648	-0.0867712	0.209107	0.00308633	0.772319	0.280262
ME1	0.498576	1.47526	0.986917	0.258959	9.7751e-08	0.773856	0.28051
CPPED1	0.521389	1.16988	0.845635	0.256089	8.69886e-05	0.773872	0.280757
PLA2G16	0.746737	-0.691205	0.0277659	0.099658	0.0335126	0.774124	0.281004
HSPB11	-0.901432	-1.08031	-0.990869	0.155606	0.0146146	0.774826	0.281251
[truncated: 6,125 more rows]

## Sheet: c2 vs c3-5
	n = 13 vs n = 12	n = 13 vs n = 60
Gene_ID	p3 log-fold-change	p1/p2 log-fold-change	mean log-fold-change	p3 p-value	p1/2 p-value	idr	IDR
UBD	7.45907	7.14482	7.30194	9.19324e-06	8.76928e-16	2.25884e-05	2.25884e-05
LAMP3	5.54192	6.164	5.85296	1.78733e-05	4.37129e-09	0.000182743	0.000102666
TYROBP	5.02574	6.8769	5.95132	4.71892e-05	2.36854e-14	0.000201587	0.000135639
TNFAIP2	5.02928	4.75745	4.89336	4.07824e-05	2.84169e-10	0.000296227	0.000175786
FSCN1	5.46152	4.19453	4.82803	2.95388e-05	2.49959e-09	0.000337064	0.000208042
TXN	4.49755	4.70746	4.6025	2.12207e-05	3.62415e-08	0.000339515	0.000229954
RASSF4	5.49045	4.4683	4.97938	5.40733e-05	1.93256e-09	0.000469766	0.000264213
PTPRCAP	-5.73523	-5.7322	-5.73371	1.85434e-05	2.06103e-07	0.000621805	0.000308912
TMEM176A	5.42476	3.61391	4.51933	0.000173002	1.75752e-10	0.000701927	0.00035258
IDO1	6.56771	6.31864	6.44317	2.25258e-05	2.61782e-07	0.000832051	0.000400527
TMEM176B	5.06262	4.40644	4.73453	0.000148316	1.111e-09	0.000837252	0.00044023
CCDC88A	3.15314	3.71814	3.43564	8.64316e-05	8.77374e-09	0.000912367	0.000479574
ANTXR2	4.03814	4.11592	4.07703	6.14658e-05	4.44224e-08	0.000971134	0.000517387
FTH1	2.00049	2.4548	2.22765	2.79127e-05	6.51687e-07	0.00117607	0.000564435
RPS6	-1.58238	-1.29849	-1.44043	2.79127e-05	7.45996e-07	0.00123717	0.000609285
CREG1	4.16346	4.0623	4.11288	7.7378e-05	1.75757e-07	0.00148969	0.00066431
TTYH2	3.8072	2.23156	3.01938	0.000174166	4.32202e-08	0.00161731	0.000720369
RAC2	-5.47495	-4.8268	-5.15087	4.80803e-05	6.67917e-07	0.00171095	0.000775401
ARHGAP10	3.65719	3.86061	3.7589	0.000459626	6.84839e-10	0.0018639	0.00083269
CDKN1A	4.35906	4.47668	4.41787	0.00017596	1.01104e-07	0.00191652	0.000886882
IL4I1	4.10189	5.15055	4.62622	0.000292656	6.5134e-09	0.00195711	0.000937845
GBP1	2.83197	3.87697	3.35447	0.000174155	1.50039e-07	0.00206223	0.000988953
CCL19	5.25804	2.27578	3.76691	7.7378e-05	7.84691e-07	0.0021067	0.00103755
DUSP1	3.36663	4.14748	3.75706	0.000229259	3.81271e-08	0.00217947	0.00108513
KYNU	3.91983	4.4284	4.17411	0.0003003	1.65132e-08	0.00222334	0.00113066
CCR7	3.16363	3.64691	3.40527	7.12105e-05	2.08469e-06	0.00236144	0.001178
CD274	4.07873	4.13235	4.10554	0.000291843	4.13391e-08	0.0024413	0.00122479
MGLL	3.65378	4.46812	4.06095	0.000446209	2.56178e-08	0.00264313	0.00127544
RPS8	-1.57689	-1.08101	-1.32895	7.14394e-05	3.77531e-06	0.00269554	0.00132441
RPL5	-1.57867	-1.73162	-1.65514	8.88066e-05	1.62038e-06	0.00277337	0.00137271
MARCKSL1	3.81335	3.94726	3.88031	0.000341461	1.17041e-07	0.00315713	0.00143027
IL7R	4.43365	4.39781	4.41573	0.000795884	6.24757e-09	0.00328768	0.00148831
ALDH2	4.36103	3.48794	3.92448	7.52161e-05	6.74131e-06	0.00333503	0.00154428
SLAMF7	1.96402	4.0004	2.98221	0.000499282	8.37919e-08	0.00340151	0.0015989
CXCL9	3.6382	4.32744	3.98282	0.00163912	6.8799e-11	0.00362438	0.00165677
PTPN6	-4.38558	-4.10272	-4.24415	4.28206e-05	1.63542e-05	0.00371427	0.00171392
CXCL11	5.47073	2.10381	3.78727	7.7378e-05	9.89375e-06	0.00377035	0.0017695
NUB1	3.4565	3.62025	3.53837	0.000196198	2.48436e-06	0.00379314	0.00182276
LSP1	1.9869	1.49193	1.73941	2.19303e-05	4.34757e-05	0.00389739	0.00187595
BIRC3	3.36144	2.99546	3.17845	4.49879e-05	1.64544e-05	0.00390985	0.0019268
ETV3	3.98337	3.63781	3.81059	0.000200147	3.41539e-06	0.00401609	0.00197776
RPSA	-1.75983	-1.70852	-1.73417	5.60277e-05	1.61393e-05	0.00413828	0.0020292
SLC38A1	-3.49326	-3.91184	-3.70255	0.000432854	3.32254e-07	0.00427875	0.00208151
TMSB10	1.18943	1.55388	1.37166	0.000542983	3.18305e-07	0.00468655	0.00214072
CORO1A	-2.85445	-4.61244	-3.73344	0.000736542	1.62642e-07	0.00507104	0.00220584
ID2	5.13628	4.08403	4.61015	0.000237148	3.0541e-06	0.00509195	0.00226858
CD52	-4.24796	-5.58889	-4.91843	0.000823457	1.35383e-07	0.00513758	0.00232962
RPS3A	-1.8002	-1.76463	-1.78242	0.000216089	4.49049e-06	0.00514519	0.00238828
RNF144B	3.10721	3.2581	3.18266	0.000432854	2.11514e-06	0.00570665	0.002456
LYST	2.72564	2.94927	2.83745	0.000672524	5.85032e-07	0.00588968	0.00252467
SLC6A12	3.32555	1.50876	2.41715	0.000630842	7.84691e-07	0.00591658	0.00259118
RPL19	-1.43535	-1.53891	-1.48713	0.000216089	9.83152e-06	0.00603084	0.00265733
RPS4X	-1.11537	-1.09746	-1.10642	0.000448633	2.48679e-06	0.00605175	0.00272138
ZYX	2.98037	3.52872	3.25454	0.0013412	1.37985e-07	0.00609558	0.00278386
RPL10A	-1.94616	-1.79832	-1.87224	0.000216089	1.0902e-05	0.00641377	0.00284986
RPS18	-1.19037	-4.9827	-3.08653	0.00132545	2.26655e-07	0.00666372	0.00291796
SASH3	-3.98611	-3.09313	-3.53962	0.000161474	2.73695e-05	0.00694731	0.00298865
SOD2	3.66933	5.20629	4.43781	0.00150087	1.77635e-07	0.006965	0.00305721
RPLP0	-1.25582	-1.60495	-1.43038	0.000139965	3.48614e-05	0.00706053	0.00312506
TRAFD1	2.85946	3.76214	3.3108	0.000596156	3.87541e-06	0.00714764	0.00319211
IL16	-3.04183	-2.91356	-2.9777	0.000213209	2.05068e-05	0.00723083	0.00325832
LRMP	-4.19743	-3.22118	-3.70931	4.03039e-05	0.00011375	0.00740695	0.00332523
BCL2L14	3.2574	2.75343	3.00542	0.00153873	2.60079e-07	0.00765618	0.00339397
CD79A	-4.73338	-4.70725	-4.72032	0.000213209	2.94715e-05	0.00800208	0.00346598
LAPTM5	-3.73461	-4.36603	-4.05032	0.000334562	1.18951e-05	0.0081178	0.00353754
CSF2RA	3.39805	5.88841	4.64323	0.00214934	4.60468e-08	0.00829154	0.00360957
BANK1	-3.63896	-3.58427	-3.61162	0.000213209	4.2009e-05	0.00843473	0.00368159
RPS5	-0.880978	-4.28038	-2.58068	0.00133116	8.03782e-07	0.00864137	0.00375453
LPXN	-4.04023	-3.54522	-3.79273	0.000325554	1.88934e-05	0.00902627	0.00383093
MS4A1	-5.18049	-4.81272	-4.99661	0.000213209	5.79392e-05	0.0090747	0.00390584
SAT1	2.55032	4.27142	3.41087	0.00207612	1.5329e-07	0.00943385	0.0039837
ANXA2	2.87269	2.59425	2.73347	0.000382365	1.78341e-05	0.00944014	0.00405948
RAB10	3.63213	2.30968	2.97091	0.000151652	9.03201e-05	0.0101402	0.00414278
LIMD2	-4.34222	-3.20095	-3.77159	7.83292e-05	0.000125847	0.0102511	0.00422533
FAIM3	-4.35067	-3.30416	-3.82741	0.000213209	8.00797e-05	0.0102931	0.00430623
SERPING1	3.13759	2.50475	2.82117	0.0014074	4.22993e-06	0.0103068	0.00438518
PNRC1	3.31362	2.90121	3.10741	0.000647076	1.21374e-05	0.0107451	0.00446778
BLVRA	5.49069	3.19813	4.34441	0.00011032	0.000130677	0.0110514	0.00455219
RAB8B	2.7611	2.97599	2.86854	0.00150087	4.71789e-06	0.0114584	0.00463961
MARCKS	2.6964	2.62989	2.66314	0.000795884	1.55814e-05	0.0118223	0.00472939
RPL23A	-1.36217	-2.11012	-1.73614	0.000610855	2.71224e-05	0.0120592	0.00481988
MSRB1	3.41118	3.34912	3.38015	0.000912751	1.19673e-05	0.0120856	0.00499496
ATP5A1	-2.69333	-3.39494	-3.04414	0.000886212	1.23438e-05	0.0120856	0.00499496
GSN	4.09285	4.19868	4.14577	0.00207459	1.06784e-06	0.0125511	0.00508491
RPL3	-1.36411	-1.18641	-1.27526	0.00109289	1.50839e-05	0.0130508	0.00517863
RDX	2.53519	3.92916	3.23218	0.0039005	1.3176e-07	0.0133093	0.00527317
RPL17	-1.15056	-1.37991	-1.26523	0.000816645	2.61295e-05	0.0135657	0.00536849
PFN1	0.838341	0.979716	0.909029	0.00172309	7.30355e-06	0.0136239	0.0054623
CLIC2	2.92245	2.341	2.63172	0.00404722	5.07459e-08	0.0139354	0.0055575
LAP3	1.98692	3.06084	2.52388	0.00329972	6.63294e-07	0.0147199	0.00565931
RPL6	-0.914751	-0.817156	-0.865953	0.000551091	7.08338e-05	0.0147357	0.00575905
TBC1D10C	-2.99671	-2.96557	-2.98114	0.000636619	5.9374e-05	0.014892	0.00585832
CFP	4.07871	3.13645	3.60758	0.00641134	1.75752e-10	0.0162723	0.0059703
FCRL3	-3.15437	-2.81565	-2.98501	0.000638861	8.32355e-05	0.0166093	0.00608348
RPL15	-0.869145	-0.507974	-0.68856	0.000745282	6.28491e-05	0.0166398	0.0061946
NINJ1	4.16698	3.31966	3.74332	0.000288677	0.000156987	0.0168625	0.00630572
POU2F2	-2.40813	-2.42086	-2.41449	0.000213209	0.000218763	0.0172233	0.00641827
NRP2	2.46146	2.95279	2.70713	0.00404722	3.51516e-07	0.0172576	0.00652888
S100A11	2.19278	2.25935	2.22606	0.000604946	0.000120611	0.0185921	0.00665073
RPL8	-0.669094	-1.27289	-0.970994	0.00329972	5.94926e-06	0.0196606	0.00678083
FAM60A	3.40148	2.27511	2.8383	0.000118516	0.000330793	0.0198228	0.00690996
FXYD5	-3.30637	-3.50466	-3.40552	0.00181576	4.01817e-05	0.0215149	0.00705314
SP140	-2.66579	-4.13918	-3.40248	0.00474913	5.85032e-07	0.0216179	0.00719455
RPL7	-1.14021	-1.92367	-1.53194	0.00231007	2.61595e-05	0.0221561	0.00733841
MAP4K1	-1.80341	-2.8731	-2.33825	0.00464248	2.92418e-06	0.0227814	0.00748548
IL15RA	3.05595	3.37989	3.21792	0.00405294	4.39227e-06	0.0229558	0.00763143
IFI30	1.7609	2.72319	2.24204	0.0042804	3.88944e-06	0.023095	0.00777595
CST3	3.57271	3.14416	3.35844	0.00759052	4.32202e-08	0.0233936	0.00792056
RPL36A	-1.891	-2.17619	-2.03359	0.000904696	0.000149097	0.0235411	0.00806387
ARHGDIB	-4.04625	-3.9775	-4.01187	0.00373863	1.00963e-05	0.023612	0.00820521
CD79B	-4.02594	-4.05174	-4.03884	0.00177967	8.32239e-05	0.0237287	0.00834506
S100A10	2.49711	2.98435	2.74073	0.003564	1.2697e-05	0.0244267	0.00848865
CSTA	2.31676	1.31967	1.81822	0.003922	1.14964e-05	0.0250125	0.00863488
PTGIR	4.75534	1.81856	3.28695	2.41032e-05	0.000716893	0.0252532	0.00878065
IFITM3	3.23846	3.53594	3.3872	0.00282799	2.77093e-05	0.0252829	0.00892415
HLA-DMB	-4.17774	-3.13573	-3.65673	0.00013605	0.000514307	0.0253108	0.00906542
NR4A3	3.43208	2.85829	3.14518	0.000630842	0.00026727	0.0267203	0.00921631
HAPLN3	2.83645	3.30451	3.07048	0.00450633	8.95783e-06	0.0267893	0.00936524
RPL30	-0.805574	-1.3305	-1.06804	0.00160617	0.000140636	0.0272854	0.00951583
ITGB7	-2.35362	-3.1837	-2.76866	0.00474913	4.39706e-06	0.0273907	0.00966478
RPL13A	-1.11524	-0.963479	-1.03936	0.000741777	0.000235175	0.0277235	0.00981403
RAB13	2.849	3.55887	3.20394	0.00830533	1.9135e-07	0.0280607	0.00996359
FAM65B	-2.506	-3.15451	-2.83026	0.00635539	1.75623e-06	0.0296502	0.0101236
CD53	-3.03146	-3.33157	-3.18151	0.00339177	4.71326e-05	0.0297355	0.0102818
RPS3	-0.812089	-1.69765	-1.25487	0.0090316	1.30519e-07	0.0311236	0.0104485
ARAP2	3.08546	2.821	2.95323	0.000539084	0.00036885	0.0312847	0.0106139
ATP5F1	-2.97728	-3.10699	-3.04213	0.000210686	0.00060489	0.0319294	0.0107817
SIGLEC1	1.37466	1.88526	1.62996	0.00897276	7.84691e-07	0.034422	0.0109664
RPL11	-0.768357	-1.55889	-1.16362	0.00708201	4.671e-06	0.0345776	0.0111495
PAX5	-1.83898	-2.56561	-2.20229	0.00464248	4.2009e-05	0.0359092	0.0113399
SPI1	3.17131	2.27189	2.7216	0.000262892	0.000657643	0.0371893	0.0115372
EEF1G	-1.65382	-1.30728	-1.48055	0.00551844	1.72956e-05	0.0383147	0.0117401
RPL4	-0.30999	-1.0761	-0.693043	0.00391364	9.53353e-05	0.0390242	0.0119453
TLR10	-2.20823	-2.1206	-2.16442	0.00405294	8.32355e-05	0.0399177	0.012154
SELPLG	5.38505	2.49993	3.94249	6.90354e-05	0.00120078	0.0399915	0.0123602
ICAM3	-2.72177	-2.67532	-2.69855	0.00249317	0.000218763	0.0424547	0.0125815
TYMP	3.90399	3.06417	3.48408	0.000494937	0.000710017	0.0426179	0.0128007
ATF5	2.73724	1.82173	2.27948	0.00021975	0.000912666	0.0426503	0.013017
ALOX15B	2.67595	1.89495	2.28545	0.003922	0.000142876	0.0434888	0.0132363
EMB	-1.8519	-2.13586	-1.99388	0.00177967	0.000331783	0.0437401	0.0134541
CD83	3.25415	2.98842	3.12128	0.00129997	0.000460653	0.0441583	0.0136719
MIF	-1.67129	-3.56367	-2.61748	0.00439653	0.0001199	0.045801	0.0138982
FCRLA	-3.6267	-3.13879	-3.38275	0.000638861	0.000715659	0.0469029	0.014129
CD19	-3.34419	-3.2965	-3.32034	0.00192534	0.000332142	0.047726	0.0143623
ATP2A3	-1.62937	-1.70474	-1.66706	0.00177967	0.00040131	0.0478669	0.0145933
WARS	0.676054	2.18188	1.42897	0.0105593	5.30955e-06	0.0490305	0.0148292
JUNB	3.66583	2.14361	2.90472	0.000132252	0.00148203	0.0500989	0.0150691
BTG2	-3.38327	-3.05865	-3.22096	0.0032035	0.000295674	0.0512062	0.0153133
LDHB	-2.52809	-2.9433	-2.73569	0.00249166	0.000328877	0.0515201	0.0155563
SEPT1	-2.6	-2.98422	-2.79211	0.00709726	5.9374e-05	0.0517396	0.0157975
EEF1B2	-1.69317	-1.98855	-1.84086	0.00231909	0.000350467	0.052418	0.0160401
BLK	-2.31286	-2.57272	-2.44279	0.00177967	0.00053776	0.0527916	0.0162818
CXCL10	3.34055	2.98559	3.16307	0.00885551	2.9465e-05	0.053247	0.0165234
LY75	2.82839	2.39643	2.61241	0.00147596	0.000641433	0.0537693	0.0167653
NPM1	-1.60185	-2.13883	-1.87034	0.00276992	0.000338877	0.0546164	0.0172506
RPS9	-0.49579	-0.896667	-0.696229	0.00553658	0.000111239	0.0546164	0.0172506
FLOT1	3.01738	2.72993	2.87366	0.00282799	0.000341642	0.0559112	0.0174968
DUSP5	3.01025	2.11639	2.56332	0.000229259	0.0014242	0.0568392	0.0177458
SET	-2.1558	-2.94007	-2.54793	0.0092891	2.70488e-05	0.0572678	0.0179944
RPS11	-1.21654	-0.746266	-0.981402	0.00394133	0.000294636	0.0584199	0.018247
RPL23	-0.921193	-1.03798	-0.979585	0.000610855	0.00111771	0.0587679	0.0184987
PDCD4	-2.70738	-2.76617	-2.73677	0.00405294	0.000271566	0.0588741	0.018748
TRAF1	2.93173	2.67844	2.80509	0.00283981	0.000396667	0.0590641	0.0189953
EML4	-1.58562	-1.71591	-1.65077	0.00464248	0.000247814	0.059537	0.0192425
GSTP1	3.40862	2.34785	2.87823	0.00379723	0.00032463	0.0606997	0.0194938
EVI2B	-4.37242	-2.29127	-3.33184	3.12194e-05	0.00220514	0.0646567	0.0197658
GPX4	1.65959	2.17097	1.91528	0.00764631	0.000127699	0.0661333	0.0200435
CSF2RB	2.6928	2.25308	2.47294	0.00105216	0.00108903	0.066279	0.0203187
ANKRD22	2.14862	1.30461	1.72661	0.0118137	9.89375e-06	0.0664708	0.0205918
RPL9	-1.27109	-2.24995	-1.76052	0.00831344	0.000120378	0.0667186	0.0208631
HMGB1	-1.58333	-1.87468	-1.72901	0.004646	0.000287029	0.0667717	0.0211316
RPS15A	-0.703581	-1.62475	-1.16417	0.00277515	0.000538001	0.0670491	0.0213985
SYNGR2	1.43854	1.33531	1.38693	0.004646	0.000295401	0.0677112	0.0216662
ADGRG5	-3.45181	-1.68488	-2.56834	0.000213209	0.002103	0.0687706	0.021937
CD48	-2.69034	-4.31242	-3.50138	0.0123685	1.00905e-05	0.0716312	0.0222209
RPS16	-1.06255	-1.22675	-1.14465	0.00024045	0.00202793	0.0719068	0.0225032
LSM2	-2.5498	-2.91428	-2.73204	0.00841572	0.000159742	0.0721904	0.0227839
ST6GAL1	-2.32167	-3.29134	-2.8065	0.0137612	5.47903e-06	0.0733362	0.0230679
SHMT2	-3.165	-3.07155	-3.11828	0.0044479	0.000399048	0.0733692	0.023349
RPL12	-0.784113	-1.57173	-1.17792	0.0133106	9.86885e-06	0.0740036	0.0236304
ANPEP	1.94664	1.13025	1.53845	0.00897276	0.000161399	0.0768488	0.0239244
SETBP1	-1.94617	-1.4561	-1.70113	0.00177967	0.00124246	0.0804595	0.024235
CRLF2	2.85545	6.07443	4.46494	0.0226871	9.77697e-09	0.0809502	0.024545
GNB2L1	-0.827491	-0.848923	-0.838207	0.00504842	0.000388294	0.0831909	0.0248637
RPL13	-0.85661	-0.936935	-0.896773	0.00160617	0.00143923	0.083601	0.0251812
CXCL16	2.34471	3.54418	2.94444	0.013167	2.65752e-05	0.0845198	0.0255002
ITGAL	-1.71428	-3.33035	-2.52232	0.0182439	3.47457e-06	0.0851225	0.025819
SECTM1	2.08914	1.02878	1.55896	0.0104396	0.000161399	0.0851895	0.0261348
ACADM	-2.53336	-2.53722	-2.53529	0.00862473	0.000297373	0.0889394	0.0264671
CD82	-2.45657	-4.56256	-3.50957	0.0209155	3.80094e-07	0.0891309	0.0267969
GPX1	2.1592	2.0455	2.10235	0.0102774	0.00017814	0.0894773	0.0271251
TUBA4A	-2.05248	-3.25299	-2.65274	0.0114272	0.000165409	0.0928275	0.0274673
ABTB2	2.33633	1.5919	1.96412	0.00334255	0.00103055	0.0942294	0.0278132
RPL32	-0.848584	-1.05731	-0.952946	0.0090316	0.000279546	0.0948651	0.0281589
ID3	-3.10325	-3.21153	-3.15739	0.00990677	0.000297336	0.100049	0.0285275
SKAP2	-2.32724	-1.95334	-2.14029	0.00474913	0.000738294	0.102156	0.0289032
HMGN1	-2.22373	-1.99113	-2.10743	0.0056833	0.000610445	0.102995	0.0292793
LAD1	2.25964	4.44714	3.35339	0.0256182	4.59351e-13	0.103154	0.0296524
RPL18	-0.646543	-1.01869	-0.832614	0.014378	6.88609e-05	0.103791	0.030025
EZR	-3.0366	-1.47109	-2.25385	0.00647993	0.000538588	0.104266	0.0303962
CD37	-2.36151	-3.9239	-3.1427	0.0202156	8.6419e-06	0.105617	0.0307704
TUBA1C	3.0757	2.48001	2.77785	0.00703985	0.000565427	0.106968	0.0311476
NFATC2	-1.21601	-1.55596	-1.38598	0.0114272	0.000297373	0.10705	0.0315215
TTF2	2.77793	-1.35576	0.711086	0.0018796	0.00200685	0.107723	0.0318951
GAPDH	-1.11713	-2.43019	-1.77366	0.00231458	0.00187926	0.109292	0.0322726
SLC31A2	4.22086	1.98312	3.10199	0.00101474	0.00251259	0.110632	0.032653
POU2AF1	-2.15979	-1.61698	-1.88839	0.00487229	0.000896754	0.110869	0.0330308
ST3GAL6	1.46328	2.80472	2.134	0.0195544	2.28196e-05	0.111171	0.0334065
C1QBP	-2.36905	-2.87744	-2.62325	0.00751145	0.000689327	0.115598	0.0337998
RGS1	3.44475	2.24514	2.84495	0.00564878	0.000908148	0.116575	0.0341939
LTBR	1.98063	1.34593	1.66328	0.0230844	1.14964e-05	0.117774	0.0345901
SAMSN1	2.36187	3.23998	2.80093	0.0155426	0.000101498	0.118147	0.0349842
SMCO4	2.5546	2.29297	2.42379	0.00891866	0.000560659	0.118817	0.0353778
MEF2C	-1.54022	-2.73799	-2.1391	0.0208709	2.05036e-05	0.118994	0.0357685
ANP32B	-2.14167	-2.27064	-2.20616	0.00267176	0.00209626	0.120309	0.0361617
APPL2	1.32873	-1.04966	0.139535	0.0071433	0.000867523	0.12285	0.0365631
ATF3	2.20773	2.10981	2.15877	0.0215471	2.34947e-05	0.123226	0.0369624
INPP5D	-1.92582	-2.56859	-2.2472	0.0197586	4.11072e-05	0.124707	0.0373649
IFI16	-2.45482	-2.10755	-2.28118	0.000560486	0.00335181	0.124742	0.0377639
RPL7A	-0.760234	-2.27778	-1.51901	0.0207455	4.6134e-05	0.1275	0.0381718
PHB	-2.15269	-2.63202	-2.39235	0.00641134	0.00099724	0.128544	0.0385807
BIN1	-2.35655	-1.78378	-2.07016	0.00177967	0.00271132	0.128741	0.0389868
ITPR1	-1.12112	-1.286	-1.20356	0.00862473	0.000820059	0.12951	0.0393928
MGME1	-1.63105	-2.03937	-1.83521	0.0114272	0.00053776	0.131118	0.0398023
IDO2	1.99496	1.42509	1.71003	0.0180826	0.000142876	0.135141	0.040226
MYL6	1.53111	1.11663	1.32387	0.00231909	0.00251606	0.137915	0.0406582
SYTL1	-3.19963	-1.94216	-2.57089	0.00109965	0.00347537	0.141374	0.0411019
RPL29	-0.732724	-1.97624	-1.35448	0.0123302	0.00038777	0.143838	0.0415525
RPS4Y1	-2.254	-5.41549	-3.83474	0.0284562	1.06793e-07	0.14452	0.0420022
EVI2A	-2.87084	-1.70103	-2.28594	0.000539084	0.00385957	0.144925	0.0424497
ARHGAP15	-2.00962	-2.80329	-2.40645	0.0162328	0.000257795	0.147726	0.0429054
FAM129A	2.0248	2.79081	2.40781	0.0245383	6.57636e-05	0.14802	0.0433585
ATIC	-2.85512	-2.08107	-2.46809	0.000638861	0.00376282	0.148422	0.0438094
LGALS2	1.90885	1.13801	1.52343	0.0195544	0.000161399	0.148843	0.0442583
DAPP1	2.8718	2.31443	2.59312	0.00535664	0.00184878	0.15362	0.0447236
INPP5F	-1.94913	-2.16715	-2.05814	0.0134241	0.00040131	0.154813	0.0451901
LSM7	-2.39877	-2.71796	-2.55837	0.00581721	0.00174055	0.155584	0.0456559
F11R	2.38577	2.03194	2.20885	0.00197417	0.00319066	0.156215	0.0461204
SPRED2	2.15991	1.88465	2.02228	0.0288313	7.84691e-07	0.156251	0.0465812
RPL18A	-0.58878	-2.62115	-1.60497	0.0257404	8.23864e-05	0.162169	0.0470628
SEPT9	-1.70343	-1.52142	-1.61242	0.0140394	0.000487089	0.165559	0.0475545
DUT	-2.74966	-2.39945	-2.57455	0.00177967	0.0035065	0.166405	0.0480457
RPS17	-1.30838	-0.913488	-1.11093	0.000330771	0.00492242	0.167071	0.0485355
ENTPD1	-2.10011	-1.76537	-1.93274	0.00331177	0.00302709	0.170096	0.0490337
NME1	-2.75762	-2.74478	-2.7512	0.00464248	0.00271105	0.173754	0.0495427
TNFRSF13B	-2.28933	-2.66852	-2.47893	0.0114272	0.00124246	0.176131	0.0500573
S100A6	3.8689	2.02531	2.94711	0.00150087	0.00430105	0.176442	0.050569
MTG2	1.65668	-1.44213	0.107277	0.0167233	0.000409415	0.180226	0.0510918
SNURF	-2.24367	-2.30806	-2.27586	0.0162328	0.000525264	0.181323	0.0516148
LAT2	-1.94121	-2.68866	-2.31493	0.0258986	0.000146806	0.181363	0.0521338
MAST3	-1.67841	-1.54892	-1.61366	0.0137612	0.00069878	0.181545	0.0526494
GLO1	-3.12253	-2.16731	-2.64492	0.000731881	0.0050213	0.184381	0.0531721
SYAP1	1.70125	-1.2553	0.222974	0.00404722	0.00300886	0.184576	0.0536915
PDLIM1	-3.18946	-2.37889	-2.78418	0.00359553	0.00344768	0.185059	0.0542087
GMFG	-2.43461	-2.56777	-2.50119	0.00709726	0.00220706	0.188257	0.0547344
RBM12	-1.46068	-1.43948	-1.45008	0.0228692	0.000297373	0.188696	0.0552577
ICAM1	2.04716	3.12762	2.58739	0.0289527	1.94643e-05	0.189291	0.0557792
RAC1	1.9257	2.52485	2.22527	0.0267349	0.000161571	0.192399	0.0563087
EIF3L	-2.23475	-1.83378	-2.03427	0.00250869	0.00381621	0.193367	0.0568379
DAPK1	1.95591	2.51774	2.23683	0.0388269	2.02172e-09	0.195862	0.0573726
SEC61B	1.62539	2.05522	1.84031	0.0193178	0.000560187	0.201462	0.0579247
APEX1	-2.27872	-3.24947	-2.7641	0.0189694	0.000570143	0.201934	0.0584744
ZCCHC11	-1.60298	-2.31535	-1.95916	0.0360859	4.39706e-06	0.202287	0.0590212
MYO1G	3.15657	1.78476	2.47067	0.000351253	0.00624033	0.203204	0.0595673
SOCS2	1.54634	3.2249	2.38562	0.0409044	1.47649e-08	0.203661	0.0601111
CYB5B	-2.70681	-1.3423	-2.02455	0.000213209	0.0069503	0.205459	0.0606575
RPS14	-0.728357	-1.053	-0.890679	0.0105742	0.00202744	0.206201	0.0612026
CIB1	-2.99896	-3.12604	-3.0625	0.0116659	0.00142939	0.2066	0.0617451
CUTA	-2.09015	-2.51043	-2.30029	0.019625	0.00053776	0.207501	0.062287
CFL1	0.533569	0.679744	0.606657	0.033792	1.56681e-05	0.207566	0.062825
ETFB	-1.97735	-2.86022	-2.41879	0.0258255	0.000297226	0.207808	0.06336
RPL37A	-0.792426	-1.5183	-1.15536	0.0192945	0.000683373	0.208141	0.0638923
ARHGAP9	-2.26362	-1.9226	-2.09311	0.00827904	0.00260251	0.20948	0.0644256
SELL	-2.33075	-2.28667	-2.30871	0.00177967	0.00515047	0.209562	0.0649553
APBB1IP	-1.87082	-2.07798	-1.9744	0.0302402	5.93655e-05	0.210272	0.0654837
TYMS	-2.0781	-2.90313	-2.49062	0.0114272	0.00210279	0.212326	0.066544
CXCR3	-2.3943	-2.28188	-2.33809	0.0114272	0.00210279	0.212326	0.066544
TLR8	0.980705	1.71802	1.34936	0.0409044	7.84691e-07	0.212987	0.0670707
FCRL5	-2.55705	-1.75129	-2.15417	0.00474913	0.00347537	0.214481	0.0675991
IKZF3	-1.19444	-2.04426	-1.61935	0.0247508	0.000375792	0.215438	0.0681271
NASP	-2.34766	-2.22836	-2.28801	0.00359553	0.00424456	0.216202	0.068654
PVR	1.64539	2.0798	1.8626	0.00897276	0.00258543	0.217184	0.0691807
TMEM134	-2.19262	-1.85273	-2.02267	0.00464248	0.00357915	0.218914	0.0697098
IL15	2.02812	2.22274	2.12543	0.0245383	0.000427184	0.220408	0.0702405
SLC6A6	2.31999	2.25741	2.2887	0.00972511	0.00233169	0.221745	0.0707721
PLD2	1.73975	2.04581	1.89278	0.0195544	0.00077433	0.223091	0.0713046
ECHDC1	-2.07757	-1.77583	-1.9267	0.0125868	0.00162127	0.223512	0.071835
RERE	-1.41903	-1.28094	-1.34999	0.0234337	0.00053776	0.223685	0.0723622
SEL1L3	-0.875087	-2.0785	-1.47679	0.0279767	0.000155115	0.223828	0.0728863
SYNE2	-0.839807	-1.53671	-1.18826	0.0267688	0.000328059	0.224296	0.0734084
ABCF2	-1.63248	-2.32721	-1.97984	0.0279767	0.000159742	0.225627	0.0739315
CDK14	-2.11377	-1.54788	-1.83082	0.00581721	0.00347537	0.226294	0.0744533
IL3RA	1.50376	2.39923	1.95149	0.0409044	5.45256e-06	0.227165	0.0749745
GBP4	2.30945	1.97046	2.13996	0.004646	0.00351119	0.227428	0.0754931
LBR	-1.56671	-1.92124	-1.74398	0.0114272	0.00235202	0.234159	0.0760309
PPA1	2.78152	2.28586	2.53369	8.88066e-05	0.00766931	0.235126	0.0765684
DMXL2	1.55767	1.29321	1.42544	0.00897276	0.00290553	0.236965	0.0771085
KLF6	3.11449	1.6233	2.36889	4.36366e-05	0.00759785	0.237898	0.077648
CBX3	-2.23675	-2.00801	-2.12238	0.0122038	0.00204229	0.238618	0.0781864
PHF19	-1.9534	-1.55142	-1.75241	0.00464248	0.00442973	0.240423	0.0792644
CLEC17A	-1.82205	-1.74003	-1.78104	0.00464248	0.00442973	0.240423	0.0792644
LBH	-1.47732	-3.01015	-2.24374	0.0267688	0.000447327	0.241581	0.0798018
RELB	2.73753	1.85528	2.29641	0.00473261	0.00419999	0.243742	0.0803429
CKS1B	-2.11193	-2.36844	-2.24019	0.0114272	0.00271132	0.244249	0.0814177
ELP6	-1.81338	-1.8578	-1.83559	0.0114272	0.00271132	0.244249	0.0814177
LYZ	2.00115	4.69081	3.34598	0.0433502	4.29885e-07	0.244311	0.08195
KCNN4	-1.90531	-1.61298	-1.75915	0.00464248	0.00452115	0.253571	0.082509
SNRPN	-1.95426	-2.06423	-2.00925	0.0234337	0.000918444	0.256639	0.0830744
STX7	-2.77511	-2.00225	-2.38868	0.00947196	0.00323477	0.256945	0.0836371
EEF1A1	-0.465692	-0.90709	-0.686391	0.0308238	0.000182777	0.259416	0.0842041
GNG5	1.45584	2.21672	1.83628	0.0295141	0.000277993	0.26073	0.0847717
TNFSF13B	1.78208	3.86393	2.823	0.0464856	2.16905e-06	0.261795	0.0853391
TFEB	-2.30228	-1.49767	-1.89998	0.00464248	0.00515006	0.263027	0.0859068
MRPS18C	-1.90071	-1.96634	-1.93353	0.0118137	0.00250545	0.263397	0.0864721
RILPL2	-2.18256	-1.74641	-1.96449	0.00474913	0.00444685	0.264257	0.0870364
SPPL2A	3.73663	2.24502	2.99083	0.00184921	0.0069904	0.264776	0.0875989
PGD	2.16511	3.4731	2.8191	0.0437565	7.1193e-06	0.265958	0.0881616
MZT2A	-1.45381	-1.54334	-1.49858	0.0114272	0.00316829	0.266055	0.088721
PSME2	0.762843	1.25151	1.00718	0.038741	0.000109687	0.267363	0.089281
SUMO1	-2.08611	-2.99617	-2.54114	0.0307458	0.00026357	0.267489	0.0898379
LGALS8	-1.25903	-1.22487	-1.24195	0.0195453	0.00162144	0.268014	0.0903929
STMN1	-3.9062	-2.32424	-3.11522	0.00155184	0.00714148	0.271475	0.0909553
CORO1B	1.73377	3.44542	2.58959	0.0466856	8.67198e-06	0.275579	0.0915269
LY9	-2.07857	-1.98136	-2.02997	0.0114272	0.00347537	0.276901	0.092099
BPTF	-1.38596	-1.17176	-1.27886	0.0166273	0.00207033	0.276965	0.0926679
FBXW5	2.76267	2.12008	2.44137	0.00377894	0.00613927	0.278569	0.0932381
ITPR2	-2.13009	-0.812394	-1.47124	0.00135616	0.00781229	0.281018	0.0938124
MSC	1.48447	2.67372	2.0791	0.0409044	0.000129467	0.286852	0.0944009
RPS2	0.0620678	-1.05497	-0.496451	0.00650431	0.00503592	0.293913	0.0950073
GBP5	2.85006	2.37683	2.61345	0.00972511	0.00420702	0.297876	0.0956221
MINK1	1.42315	2.29575	1.85945	0.0379285	0.000290089	0.301679	0.0962446
RPL21	-1.74505	-1.74585	-1.74545	0.00354973	0.00713168	0.310147	0.0968889
DHX58	1.82363	2.87301	2.34832	0.0569627	6.42959e-06	0.314361	0.097542
GAPT	-1.98905	-2.00452	-1.99678	0.0114272	0.00442932	0.316175	0.0981965
NUSAP1	-2.38911	-1.80408	-2.0966	0.00464248	0.00708134	0.316196	0.0988473
UBXN11	-1.24598	-1.27437	-1.26017	0.0114272	0.00442973	0.316621	0.0994954
UQCRH	-1.76347	-3.16816	-2.46581	0.0278403	0.000910483	0.319299	0.100148
UBR7	-1.64881	-1.81987	-1.73434	0.0134241	0.00347537	0.320783	0.1008
STAP1	-1.83052	-2.4374	-2.13396	0.0267688	0.00162144	0.322529	0.101454
NCAPD2	-1.4537	-1.61797	-1.53584	0.0339704	0.00053776	0.322606	0.102105
IFITM2	-2.38928	-4.06532	-3.2273	0.0542335	2.98531e-05	0.326791	0.102764
SEPT7	-1.66556	-2.09577	-1.88067	0.0159513	0.00316301	0.329717	0.103427
RPS27L	3.0476	1.7883	2.41795	0.00207459	0.00883913	0.329834	0.104088
ERGIC1	2.78592	1.96039	2.37316	0.00635539	0.00658004	0.33041	0.104745
ECE1	2.24206	-0.852904	0.69458	0.003922	0.00775703	0.332889	0.105407
TXN2	-2.06227	-3.06329	-2.56278	0.040693	0.000332182	0.334063	0.106068
ERP29	-2.46695	-2.3632	-2.41507	0.018775	0.00280398	0.334849	0.106727
ETS2	1.30951	2.16936	1.73943	0.0409044	0.000336612	0.335897	0.107385
RRP7A	1.15054	-1.87846	-0.36396	0.0289527	0.000949474	0.337945	0.108046
CELF2	1.66118	1.51547	1.58832	0.0338606	0.000725442	0.344338	0.108721
RBM47	1.60834	1.64907	1.6287	0.0428182	0.000219943	0.345286	0.109395
MT2A	2.14448	3.01549	2.57999	0.0460107	0.000196862	0.346889	0.11007
GMPS	-1.47005	-2.1138	-1.79193	0.0267688	0.002103	0.348258	0.112083
HIP1R	-0.92058	-1.37375	-1.14717	0.0267688	0.002103	0.348258	0.112083
RALGPS2	-1.2606	-1.41596	-1.33828	0.0267688	0.002103	0.348258	0.112083
UTY	-1.56686	-1.46498	-1.51592	0.0379397	0.000559354	0.348605	0.112747
ARHGAP22	1.91106	0.857285	1.38417	0.0256182	0.00221896	0.348906	0.113409
PIP5K1A	-1.53912	-1.37648	-1.4578	0.0176152	0.00347537	0.351066	0.114072
SCIMP	-1.23662	-2.13061	-1.68361	0.0383668	0.000587112	0.352796	0.114737
AARS	-1.53273	-1.7628	-1.64776	0.0230844	0.00271132	0.353104	0.1154
TGFBR2	-1.54201	-1.48333	-1.51267	0.0270616	0.00162144	0.357146	0.116069
UBC	1.51504	1.37581	1.44542	0.0105593	0.00586463	0.362231	0.116749
ODC1	-1.7751	-1.57324	-1.67417	0.00464248	0.00832684	0.362341	0.117426
AXL	1.50073	2.09683	1.79878	0.0224055	0.00294891	0.367192	0.118112
TBC1D5	-1.49494	-0.970211	-1.23258	0.00709726	0.00715731	0.367813	0.118796
NFE2L2	3.59062	1.86758	2.7291	0.00258581	0.00939321	0.369786	0.119482
NAA15	-1.4976	-1.50223	-1.49992	0.0195453	0.00349857	0.375144	0.120178
ZBTB1	-1.75783	-1.60534	-1.68158	0.0162328	0.0042067	0.375741	0.120873
VAMP1	-2.30907	-1.28055	-1.79481	0.00464248	0.00888451	0.376172	0.121565
SMC3	-2.00026	-1.3624	-1.68133	0.007702	0.00727451	0.376301	0.122253
RPLP1	-0.565968	-1.11219	-0.839081	0.0567521	0.000166232	0.376841	0.122939
RABEP1	-1.43191	-2.1363	-1.78411	0.0532434	0.000210504	0.377879	0.123625
TP53	-1.75116	-1.97245	-1.86181	0.0343156	0.00120069	0.3817	0.124317
PTPN22	-1.24751	-1.45933	-1.35342	0.0267688	0.00271132	0.382108	0.126374
RNASEH2A	-1.55103	-2.15555	-1.85329	0.0267688	0.00271132	0.382108	0.126374
IL2RB	-1.80638	-1.69493	-1.75065	0.0267688	0.00271132	0.382108	0.126374
PKIG	-2.52054	-2.20015	-2.36034	0.0134241	0.00515047	0.385542	0.127061
RHOF	3.18057	1.33358	2.25708	0.000312739	0.0124052	0.387363	0.12775
PRKACB	-0.987957	-2.34504	-1.6665	0.0603279	8.32355e-05	0.388037	0.128436
MTRNR2L10	-0.906434	2.88368	0.988622	0.038741	0.00106312	0.393106	0.129133
MAD2L1	-2.27571	-1.8871	-2.08141	0.0114272	0.00708134	0.394387	0.129829
FCGR2B	-2.42388	-2.16762	-2.29575	0.0134241	0.00556705	0.395861	0.130526
RPL31	-0.269556	-0.737688	-0.503622	0.0569429	0.000256691	0.398349	0.131225
EBNA1BP2	-1.86964	-2.31158	-2.09061	0.0339704	0.00162144	0.399387	0.131923
MAP2K3	-1.37832	-2.64494	-2.01163	0.0421128	0.000715659	0.402396	0.132626
ZRANB2	-1.82276	-1.56968	-1.69622	0.0182439	0.00451023	0.408735	0.133341
UBE2G1	-1.77075	-1.63638	-1.70356	0.0417429	0.000867523	0.409499	0.134055
RPA3	-1.76256	-1.22923	-1.49589	0.0114272	0.00732779	0.414137	0.134776
TNFAIP3	2.07999	2.46706	2.27352	0.032695	0.00209455	0.415591	0.135498
AKR1B1	-2.34773	-2.5676	-2.45767	0.0228692	0.0042067	0.418991	0.136225
PCED1B	-1.76943	-1.64572	-1.70757	0.0421128	0.000946045	0.420042	0.136951
GOLGA3	-1.63563	-0.867391	-1.25151	0.00935535	0.00822528	0.424006	0.137683
PPARD	0.958345	-1.23452	-0.138088	0.0427725	0.000946045	0.425842	0.138417
RFTN1	1.36122	2.26801	1.81461	0.0409867	0.00108777	0.428002	0.139152
NUBP2	-2.09668	-2.04842	-2.07255	0.0258255	0.00376863	0.432484	0.139894
CYFIP2	-1.35163	-1.69409	-1.52286	0.0299938	0.00259801	0.433035	0.140634
MKI67	-1.63097	-1.14641	-1.38869	0.00464248	0.0110923	0.434267	0.141374
EIF3E	-1.17732	-1.8484	-1.51286	0.0256266	0.0039532	0.436016	0.142114
CCND2	-1.21709	-2.27701	-1.74705	0.0279767	0.00287027	0.438571	0.142857
NOTCH2NL	1.89194	1.8703	1.88112	0.0166007	0.00660435	0.449244	0.143623
RPS6KA1	1.96079	-2.07298	-0.0560918	0.051264	0.000867523	0.450048	0.144388
ABI3	-1.91243	-2.23675	-2.07459	0.0466856	0.00110616	0.451006	0.14515
PRIM1	-1.77135	-1.34577	-1.55856	0.0114272	0.00888451	0.452807	0.145914
HVCN1	-1.69827	-3.02608	-2.36217	0.0677782	5.93655e-05	0.459321	0.146689
STAT1	2.11051	1.25079	1.68065	0.014303	0.00710993	0.461494	0.147467
LITAF	1.72964	1.45318	1.59141	0.0387035	0.00223381	0.464765	0.148248
CTNNA1	1.5772	2.3492	1.9632	0.059716	0.000500636	0.465867	0.149029
IRF2BP2	-0.873592	-1.19323	-1.03341	0.0500171	0.00124246	0.468229	0.149811
RPS21	-0.808736	-2.97415	-1.89144	0.0665725	8.59611e-05	0.468746	0.150591
SEMA4A	2.43517	1.73803	2.0866	0.0270616	0.00378058	0.473648	0.151379
POLR3K	-2.02749	-2.47204	-2.24977	0.0332594	0.00316829	0.476017	0.152169
MFNG	-1.73843	-1.8868	-1.81262	0.0114272	0.00925632	0.476857	0.152957
EEF2	-1.19942	-0.389615	-0.794518	0.0105742	0.00944605	0.477676	0.153743
RPS19	-0.521778	-1.00093	-0.761353	0.0123469	0.00849525	0.4788	0.154528
SNX2	-1.36057	-2.24413	-1.80235	0.0615394	0.000210015	0.479574	0.155311
CD86	1.86545	2.33904	2.10225	0.0433502	0.00198343	0.484007	0.156101
KDM2B	2.71629	1.86473	2.29051	0.00164668	0.0152015	0.486012	0.156893
EVL	-2.26538	-1.06433	-1.66485	0.00177967	0.0150852	0.486172	0.15768
ARRB2	2.67934	1.84779	2.26356	0.00247031	0.0139377	0.488092	0.158469
CTPS1	-1.33715	-1.54581	-1.44148	0.0267688	0.00561552	0.490596	0.15926
ITGB1BP1	-2.04301	-1.88257	-1.96279	0.0166031	0.00768066	0.490984	0.160048
FLYWCH1	1.06805	-0.898187	0.0849297	0.0288313	0.00386253	0.491138	0.160832
ETNK1	-1.9721	-1.77679	-1.87445	0.0152947	0.00816107	0.492067	0.161615
PLP2	-2.51623	-2.09313	-2.30468	0.00490701	0.0127486	0.493856	0.162399
KIAA1598	0.725454	1.76721	1.24633	0.0829362	7.84691e-07	0.494629	0.163959
NEURL3	1.19751	1.74285	1.47018	0.0829362	7.84691e-07	0.494629	0.163959
ALG8	-1.78354	-1.25428	-1.51891	0.0134241	0.00888374	0.494759	0.164733
TPD52	-1.38654	-1.20102	-1.29378	0.0279767	0.00442973	0.495375	0.165506
CD27	-2.35811	-1.46441	-1.91126	0.00464248	0.0137837	0.495838	0.167042
LPAR5	-2.15528	-1.26515	-1.71022	0.00464248	0.0137837	0.495838	0.167042
HAT1	-2.87539	-1.88969	-2.38254	0.0058748	0.0124134	0.497178	0.167808
CFB	0.870346	1.72805	1.2992	0.0829362	9.89375e-06	0.502727	0.168584
C1QC	1.02515	1.49974	1.26245	0.0829362	1.14964e-05	0.504618	0.16936
TSPAN3	-1.78562	-1.68985	-1.73774	0.0162328	0.00838896	0.506031	0.170135
GPX7	-1.48889	-1.20962	-1.34925	0.0114272	0.0110923	0.507299	0.17245
TPCN1	-1.61965	-0.954374	-1.28701	0.0114272	0.0110923	0.507299	0.17245
TSEN15	-1.80041	-1.36823	-1.58432	0.0114272	0.0110923	0.507299	0.17245
RCC1	-2.1477	-1.23684	-1.69227	0.015116	0.00888451	0.50842	0.173217
IRF4	2.69993	1.72407	2.212	0.00309446	0.0150706	0.509604	0.173983
RPS24	-0.447269	-1.92238	-1.18483	0.0604804	0.000410659	0.510891	0.174749
ATP11C	1.74276	1.58011	1.66144	0.0267349	0.0063554	0.51105	0.175512
NUP160	-1.00519	-1.10214	-1.05366	0.0267688	0.0062591	0.511475	0.176272
NAE1	-1.60793	-2.01452	-1.81123	0.0417905	0.00271132	0.513155	0.177032
RBSN	1.64319	-0.653194	0.494997	0.019625	0.00775703	0.515548	0.177795
IRF1	1.66705	1.28936	1.4782	0.00653527	0.0133646	0.517377	0.178558
PVRIG	-0.541631	-1.4087	-0.975164	0.0603279	0.00124246	0.524607	0.179334
FTL	0.463268	1.75269	1.10798	0.0817589	7.54428e-05	0.525522	0.180108
RAB9A	1.38597	4.56218	2.97408	0.0845231	2.23771e-07	0.52674	0.180882
NFATC2IP	0.852699	-1.10025	-0.123773	0.0589489	0.00171664	0.528544	0.181656
ARFGAP2	-2.01698	-1.69843	-1.85771	0.0299938	0.00499408	0.528852	0.182428
PNOC	-1.65903	-1.8181	-1.73856	0.0267688	0.00708134	0.529033	0.185481
ZDHHC21	-0.827723	-1.08973	-0.958725	0.0267688	0.00708134	0.529033	0.185481
DDX49	-1.67175	-1.62908	-1.65041	0.0267688	0.00708134	0.529033	0.185481
ABHD10	-1.19563	-1.34634	-1.27099	0.0267688	0.00708134	0.529033	0.185481
ELK4	-1.40645	-1.51345	-1.45995	0.0677481	0.000399327	0.529777	0.186238
RNF145	2.48616	1.55493	2.02054	0.000630842	0.0179202	0.531523	0.186995
EXOSC7	-2.09467	-1.5711	-1.83288	0.0195453	0.00888451	0.531731	0.18775
ALDH9A1	-1.56562	-2.42361	-1.99462	0.0772963	0.000218735	0.53433	0.188506
C1QB	0.919421	3.19035	2.05488	0.0829362	3.08714e-09	0.537212	0.189266
HLA-A	0.359887	0.77161	0.565748	0.0719997	0.000329007	0.537837	0.190024
CDCA7L	-0.900228	-1.89929	-1.39976	0.0603279	0.00162144	0.540642	0.190784
OCIAD2	-2.77461	-1.68843	-2.23152	0.00177967	0.0172751	0.540941	0.191542
NAA25	1.43167	2.25978	1.84573	0.0427019	0.00324802	0.542568	0.1923
HIVEP1	1.92831	1.58263	1.75547	0.014078	0.0103607	0.543915	0.193058
CALM2	-0.545923	-2.28543	-1.41567	0.0568952	0.00212817	0.544521	0.193814
NUDT19	1.22272	-1.34014	-0.0587073	0.0582821	0.00217589	0.550873	0.19458
N4BP2L1	1.94097	2.07977	2.01037	0.0592461	0.0019303	0.551532	0.195345
RABAC1	-1.87252	-2.29821	-2.08537	0.060531	0.000946045	0.551558	0.196106
PPP1CC	-1.91102	-2.43411	-2.17256	0.0618683	0.000867523	0.552048	0.196865
TFAM	-1.63802	-1.9618	-1.79991	0.0712404	0.00050007	0.553623	0.197624
EXOSC8	-1.32048	-2.38644	-1.85346	0.0762382	0.000401262	0.554425	0.198381
SARS	-1.28962	-2.04473	-1.66717	0.0496561	0.00309165	0.555502	0.199138
ZNF555	0.682722	-0.646464	0.0181288	0.0409044	0.00436635	0.556563	0.199894
RBM14-RBM4	-1.90071	-1.14242	-1.52157	0.0148136	0.0110923	0.557836	0.200649
SLC41A2	2.4311	1.3261	1.8786	0.00153873	0.0190692	0.558233	0.201402
RALA	2.06208	2.05971	2.0609	0.0196729	0.00903872	0.561566	0.202158
CCNA2	-1.85339	-1.47382	-1.66361	0.0114272	0.0137837	0.563216	0.203669
PTTG1	-2.26505	-1.46726	-1.86615	0.0114272	0.0137837	0.563216	0.203669
ADORA2A	2.45434	2.01702	2.23568	0.0310959	0.00598181	0.566664	0.204427
NET1	1.47296	2.86361	2.16828	0.0973233	4.28091e-06	0.569757	0.205188
PLD4	-3.61171	-1.30504	-2.45838	0.000213209	0.0210007	0.571326	0.205949
PMPCA	-1.71171	-2.30151	-2.00661	0.0654473	0.00102098	0.572126	0.206709
FAM26F	2.04008	2.35307	2.19658	0.0784758	0.000479199	0.574354	0.20747
MXD1	0.942182	1.99812	1.47015	0.0855456	0.000166928	0.577111	0.208234
CSK	-2.08547	-1.8745	-1.97999	0.0307458	0.00692865	0.578777	0.208998
RAD17	-1.48908	-1.25567	-1.37238	0.0417905	0.00442973	0.579092	0.209759
HLA-C	0.534255	0.685503	0.609879	0.0765882	0.000566938	0.579714	0.210519
VNN2	-1.12441	-1.61246	-1.36843	0.0267688	0.00888451	0.580086	0.211276
DCPS	-1.68254	-1.69745	-1.68999	0.0393734	0.00561552	0.580656	0.212032
SS18L2	-1.85687	-1.92042	-1.88865	0.0339704	0.00661581	0.582898	0.212788
PRKCB	-0.805914	-1.34165	-1.07378	0.0695783	0.000963679	0.583853	0.213544
WDR33	1.4096	1.87455	1.64208	0.0374356	0.0060948	0.58993	0.214309
RRM1	-1.13884	-2.20256	-1.6707	0.0603279	0.00271132	0.591154	0.215074
DENND2D	-1.87575	-1.24057	-1.55816	0.00862473	0.0170506	0.594401	0.215841
TAPBP	0.533858	0.336779	0.435319	0.0223164	0.0109276	0.597411	0.216612
PHTF2	-0.739989	-1.36251	-1.05125	0.0695783	0.00124246	0.597591	0.21738
TSPYL1	-1.29029	-2.01328	-1.65179	0.0842592	0.000319937	0.59878	0.218148
IMPDH2	-3.48166	-1.86722	-2.67444	0.00277776	0.0209965	0.599738	0.218914
EIF4G3	-1.06605	-1.16068	-1.11337	0.0591292	0.00347537	0.6018	0.219681
LTA4H	-1.89989	-2.43475	-2.16732	0.0747193	0.00136502	0.614068	0.22047
SDCBP	2.12841	2.08781	2.10811	0.0310492	0.0079905	0.615726	0.221259
ZNF76	-1.8584	-1.20423	-1.53132	0.0162328	0.0137825	0.616052	0.222045
GPR157	1.40165	2.44091	1.92128	0.110291	6.3121e-07	0.616489	0.22283
SIT1	-2.06191	-1.18831	-1.62511	0.0114272	0.0170506	0.617189	0.223612
TVP23A	1.33537	2.02611	1.68074	0.0195544	0.0126009	0.617288	0.224392
CCDC18	-0.329597	-0.780869	-0.555233	0.0603279	0.00347537	0.618522	0.225946
ALDH18A1	-0.756422	-1.64004	-1.19823	0.0603279	0.00347537	0.618522	0.225946
CHCHD7	-2.00006	-1.19655	-1.59831	0.0118137	0.0154341	0.618527	0.226719
BTK	-1.51238	-2.51467	-2.01353	0.0720858	0.00162144	0.619264	0.22749
ECD	-2.63606	-1.27378	-1.95492	0.00474913	0.0199308	0.619512	0.228259
CD200	1.6754	2.25037	1.96289	0.0749477	0.00150944	0.619705	0.229025
KLF12	-1.27571	-0.985936	-1.13082	0.0451419	0.00561552	0.621288	0.229791
ASAH1	-1.90613	-1.78042	-1.84328	0.0763458	0.0014065	0.623759	0.230559
WDR77	-1.54774	-1.73398	-1.64086	0.0762382	0.00162127	0.624286	0.231325
GGA2	-1.26964	-1.48664	-1.37814	0.0772963	0.00140526	0.625906	0.232091
NFKBID	2.53553	2.14805	2.34179	0.0122038	0.015797	0.626286	0.232855
RHOH	-1.43705	-2.58743	-2.01224	0.106555	8.32355e-05	0.628682	0.233621
CKAP2	-1.03861	-1.60194	-1.32028	0.0695783	0.002103	0.631192	0.234388
CYB561A3	-3.07314	-1.93737	-2.50526	0.003564	0.0220073	0.632824	0.235156
DLGAP4	1.37942	2.8053	2.09236	0.112442	2.99616e-05	0.633874	0.235923
HEATR5B	-1.54421	-1.10513	-1.32467	0.0427229	0.00663913	0.6339	0.236687
SUMO3	1.53936	1.73838	1.63887	0.0542809	0.00493953	0.633914	0.237448
EAF1	1.41277	-0.89615	0.258311	0.019625	0.0133937	0.63431	0.238207
PEBP1	-3.01908	-1.81743	-2.41825	0.00634435	0.0201388	0.635272	0.238964
ABHD14B	-1.63179	-2.23488	-1.93334	0.0924627	0.00040131	0.635419	0.23972
GPR183	0.899321	3.15154	2.02543	0.108752	0.000100959	0.636046	0.240473
BCAS4	-1.67363	-2.37029	-2.02196	0.0868637	0.000715659	0.636738	0.241225
ELAC2	-1.66875	-1.45554	-1.56215	0.0569627	0.00466745	0.63794	0.241976
PRRC2C	0.826628	1.30228	1.06445	0.108516	0.000121711	0.638784	0.242726
PSMD6	-4.06116	-1.67736	-2.86926	0.000204946	0.0244985	0.640113	0.243476
CYTH4	-1.78607	-1.44231	-1.61419	0.0114272	0.0174937	0.640536	0.244224
ZNF460	-2.58794	-1.33165	-1.95979	0.0105184	0.0183155	0.644286	0.244976
FAM118A	1.65257	2.43753	2.04505	0.0606429	0.00286716	0.644586	0.245726
IER3	4.8176	1.37259	3.0951	7.7378e-05	0.0232056	0.647024	0.246477
RAB7A	-0.182737	1.62763	0.722445	0.0568952	0.00537956	0.648793	0.247229
TUSC2	-1.86359	-0.798144	-1.33087	0.0230844	0.0137837	0.649955	0.24798
STK4	1.85138	1.33314	1.59226	0.0493313	0.00668996	0.650048	0.248729
RNF213	1.09759	1.60285	1.35022	0.108516	0.000182764	0.650226	0.249475
SENP5	1.21739	-1.40522	-0.0939192	0.0780038	0.00209659	0.651657	0.250222
RNF130	2.4599	0.945817	1.70286	0.003922	0.0231905	0.652483	0.250967
PPIE	-1.91061	-1.42345	-1.66703	0.0406779	0.00832684	0.654867	0.251713
DCTPP1	-2.03644	-2.38951	-2.21297	0.0654473	0.00311826	0.657668	0.252462
ADAMDEC1	1.21987	1.62777	1.42382	0.0195544	0.0148388	0.658161	0.253209
TMEM154	-1.13302	-2.37412	-1.75357	0.102185	0.00040131	0.658287	0.253954
HIRIP3	-1.08079	-1.08704	-1.08392	0.0591292	0.00561552	0.65938	0.254698
RANBP1	-1.30814	-3.4062	-2.35717	0.113276	0.000159742	0.659594	0.255439
SRPRB	-1.37213	-1.2295	-1.30081	0.0267688	0.0131539	0.662946	0.256184
SLC12A6	0.693415	-1.42157	-0.364076	0.119537	9.3627e-05	0.663455	0.256928
TCF3	-1.31629	-1.09083	-1.20356	0.0421128	0.00791343	0.666809	0.257674
CAMK2G	-1.65054	-0.694945	-1.17274	0.0058387	0.0222975	0.666891	0.258418
RPS23	-0.825783	-0.624423	-0.725103	0.0123469	0.017695	0.667462	0.259161
CCND3	-1.56686	-2.65338	-2.11012	0.0924627	0.000946045	0.668045	0.259901
VAMP5	2.84815	1.99958	2.42386	0.0087067	0.0210567	0.669534	0.260642
ARHGAP24	-1.17734	-1.14293	-1.16014	0.0267688	0.0137837	0.6702	0.263583
TMEM14A	-1.79812	-1.19063	-1.49437	0.0267688	0.0137837	0.6702	0.263583
NCAPG2	-1.07654	-1.07275	-1.07464	0.0267688	0.0137837	0.6702	0.263583
FAM102A	-1.42809	-1.02102	-1.22456	0.0267688	0.0137837	0.6702	0.263583
SLC7A11	1.12928	3.77548	2.45238	0.124788	3.17542e-05	0.670327	0.264312
CD4	1.69785	1.54174	1.6198	0.119385	0.000155621	0.670737	0.265039
MRPS26	-1.59521	-1.82714	-1.71118	0.0352922	0.00994621	0.671213	0.265765
APOBEC3C	-1.7431	-2.87722	-2.31016	0.111422	0.000297444	0.6726	0.26649
MAP3K13	1.57069	2.19737	1.88403	0.111422	0.000312751	0.673986	0.267215
UBAP2	-0.742286	-0.989504	-0.865895	0.0603279	0.00561552	0.674007	0.267937
TPMT	1.32674	-1.15394	0.0863997	0.0784758	0.00267559	0.676124	0.268661
ATOX1	2.17861	2.02187	2.10024	0.0477511	0.00780828	0.677788	0.269385
PTPN1	1.44676	1.67393	1.56034	0.0501692	0.00743115	0.680492	0.270112
ZDHHC3	1.63874	-0.916714	0.361011	0.0221679	0.0161598	0.680632	0.270836
CD22	-2.44258	-1.37639	-1.90949	0.00177967	0.0262216	0.681167	0.271558
CTTNBP2NL	0.842489	1.63135	1.23692	0.129112	1.13762e-05	0.681813	0.272279
NONO	-0.675802	-3.06945	-1.87262	0.127392	4.78283e-05	0.682046	0.272998
CD44	0.406231	1.50092	0.953573	0.0724396	0.00329762	0.682652	0.273715
MRPL19	-1.08306	-0.6791	-0.881082	0.0654473	0.00385957	0.684651	0.274434
ARHGEF11	0.865351	1.27682	1.07109	0.129112	7.84691e-07	0.685005	0.27515
EIF2S3	-1.51665	-2.3374	-1.92703	0.0626128	0.00425564	0.686054	0.275866
PXK	-1.17764	-2.32586	-1.75175	0.126747	0.000107036	0.686386	0.27658
CDV3	-1.12759	-2.37371	-1.75065	0.112526	0.000446217	0.687502	0.277293
DEF6	-1.46273	-1.57698	-1.51986	0.0500171	0.00812562	0.687861	0.278005
MTHFD1	-1.64509	-2.14788	-1.89649	0.0855456	0.002103	0.688368	0.278715
SAMD9L	2.05694	1.64001	1.84847	0.0155426	0.0184536	0.689778	0.279425
CARD11	-1.10392	-0.713139	-0.90853	0.0114272	0.0214286	0.689896	0.280133
RPS13	-0.179593	-0.748614	-0.464104	0.114705	0.000388456	0.691065	0.28084
LILRB3	1.80811	1.18685	1.49748	0.00897276	0.0231905	0.691887	0.281546
ZNF274	0.874792	-1.72321	-0.42421	0.0973233	0.0014003	0.693533	0.282253
ALG1	0.950501	-1.55944	-0.304471	0.100529	0.00118316	0.6945	0.282959
PISD	-2.84779	-0.975209	-1.9115	0.00177967	0.0279551	0.695191	0.283663
NUDCD2	-2.71248	-1.46457	-2.08853	0.00293063	0.0266752	0.696659	0.284368
KPNA1	1.85822	-0.899332	0.479442	0.00891866	0.0238206	0.697094	0.285071
NUDT5	-1.72241	-1.96877	-1.84559	0.0350564	0.0114901	0.69904	0.285775
RIPK2	2.32569	1.88067	2.10318	0.0288313	0.0135983	0.700447	0.286479
ORC2	-1.21254	-0.794477	-1.00351	0.0500171	0.00888451	0.700466	0.287181
NEDD9	-1.14287	-0.840525	-0.991699	0.0603279	0.00708134	0.701135	0.28858
SRM	-0.793024	-1.63114	-1.21208	0.0603279	0.00708134	0.701135	0.28858
DBT	1.19141	-0.90109	0.145162	0.00891866	0.02516	0.705817	0.289283
MEF2A	-1.27668	-1.29192	-1.2843	0.060954	0.00543903	0.707586	0.289987
CSTB	0.900881	2.29658	1.59873	0.114426	0.000689327	0.708097	0.29069
HCK	2.31045	1.71443	2.01244	0.026985	0.0139496	0.708551	0.291391
APEH	-2.03974	-1.7989	-1.91932	0.0494139	0.00898314	0.710432	0.292093
ZNF766	0.913971	-1.21946	-0.152743	0.106446	0.00119347	0.710695	0.292793
MTRNR2L3	-0.918809	1.46042	0.270803	0.000174657	0.0289126	0.71119	0.293492
THADA	-1.12546	-0.770528	-0.947993	0.0267688	0.0170506	0.711929	0.294884
TLR9	-1.3387	-1.13971	-1.2392	0.0267688	0.0170506	0.711929	0.294884
SMDT1	-1.84627	-1.59989	-1.72308	0.0393734	0.0115624	0.712571	0.295578
ANKRD13C	-1.42295	-1.22958	-1.32626	0.065973	0.00549919	0.716365	0.296276
DPP9	1.04524	1.85118	1.44821	0.110789	0.00115264	0.719276	0.296976
LAS1L	-1.50866	-2.01551	-1.76209	0.105904	0.00162144	0.719598	0.297675
EIF4EBP1	-1.2528	-1.86158	-1.55719	0.0603279	0.0078311	0.721446	0.298374
MPST	-1.89363	-1.32274	-1.60819	0.0352922	0.0137837	0.722139	0.299072
ATAD2B	2.23889	1.91681	2.07785	0.0144876	0.0217526	0.722914	0.299769
TRMT6	-1.29153	-0.904464	-1.098	0.0114272	0.025759	0.723685	0.300465
MRS2	-0.751197	-1.06251	-0.906854	0.0591292	0.00888451	0.723748	0.301159
TLK1	-1.15466	-1.24235	-1.1985	0.0279767	0.0158387	0.725067	0.301853
CDC42SE1	1.07349	1.77804	1.42576	0.0811717	0.00439587	0.726769	0.302547
CDC26	-1.29839	-2.0465	-1.67245	0.0868637	0.00318056	0.727041	0.30324
OCIAD1	-2.92114	-1.48786	-2.2045	0.00303388	0.0302272	0.727063	0.30393
KIAA0101	-1.86952	-1.80292	-1.83622	0.0302402	0.0148488	0.728231	0.30462
ICA1L	1.60878	-0.717441	0.44567	0.00588592	0.0275286	0.729072	0.305309
PARP1	-1.29565	-2.37935	-1.8375	0.119537	0.000973598	0.729503	0.305996
CYTIP	1.49741	1.27073	1.38407	0.0332107	0.0139113	0.729611	0.306682
NUDCD3	-0.857236	-0.843513	-0.850374	0.0868637	0.00347537	0.732609	0.30737
GCLM	1.04476	-0.655886	0.194435	0.0256182	0.019088	0.733424	0.308057
RSL24D1	-2.17781	-2.10344	-2.14063	0.0299938	0.01594	0.733709	0.308743
FTO	0.8655	-1.27508	-0.204789	0.0687744	0.0060541	0.735272	0.309428
BAZ1A	1.63745	1.92715	1.7823	0.0677481	0.00645515	0.735456	0.310112
CASC5	-0.571742	-0.762593	-0.667167	0.0603279	0.00888451	0.735745	0.310794
PML	2.07738	1.61935	1.84836	0.0149781	0.0226922	0.736178	0.311475
CCAR2	-1.49259	-0.950869	-1.22173	0.0234337	0.02017	0.736429	0.312154
MRPL4	-2.13874	-1.56439	-1.85157	0.0417429	0.0122633	0.737164	0.312832
BTG3	1.45143	2.15973	1.80558	0.0814979	0.00467319	0.738352	0.313509
SNRNP70	-0.974824	-1.12967	-1.05225	0.0877704	0.00347537	0.738587	0.314185
KIAA0513	1.1333	-0.407489	0.362905	0.03052	0.0162308	0.739213	0.31486
PTPN7	-1.01841	-1.4701	-1.24426	0.0114272	0.0261274	0.742174	0.315537
TMED10	-1.35204	-1.38821	-1.37012	0.0680492	0.00684116	0.742602	0.316213
ACHE	3.01882	0.32015	1.66949	0.00162213	0.0316864	0.743911	0.316888
SLC44A2	-0.70447	-2.38516	-1.54482	0.133016	0.000446409	0.744569	0.317563
SLC44A1	1.65554	1.94749	1.80152	0.0104396	0.0270089	0.745476	0.318237
BTLA	-1.24805	-1.05358	-1.15081	0.0568748	0.0110923	0.746248	0.31891
MCM3	-1.33233	-2.25996	-1.79614	0.0868637	0.00381779	0.746274	0.319581
GLIPR2	1.48084	2.10888	1.79486	0.0636274	0.00728041	0.746284	0.320249
SKIV2L2	-0.764996	-1.09151	-0.928253	0.0712404	0.00676594	0.747289	0.320918
DUSP3	2.20809	1.43985	1.82397	0.0154539	0.0243281	0.747788	0.321585
POP5	-2.03543	-1.842	-1.93872	0.0332594	0.0165634	0.748202	0.32225
IFT57	-0.949524	-1.46992	-1.20972	0.0814979	0.00561552	0.749168	0.322915
CDC42	1.14999	1.12772	1.13885	0.0441229	0.0128332	0.749521	0.323579
KIAA0020	-1.22454	-1.21997	-1.22225	0.0279767	0.0172216	0.750012	0.324241
MECR	0.846039	-1.35108	-0.252522	0.129112	0.000946045	0.750769	0.324902
UBE2T	-1.32929	-2.1297	-1.7295	0.0868637	0.00442973	0.754223	0.325567
MOB1B	1.76249	1.74319	1.75284	0.0400856	0.0149053	0.755364	0.326231
NUTF2	-1.86206	-2.30531	-2.08368	0.0766483	0.00682053	0.758641	0.326898
LPIN1	-1.22607	-1.37471	-1.30039	0.126747	0.0014736	0.759544	0.327565
ILF3	-1.355	-1.86442	-1.60971	0.0905125	0.00392936	0.760249	0.328231
TGIF1	1.73175	1.76605	1.7489	0.0568748	0.0117047	0.760725	0.328895
TNS3	2.02137	1.12881	1.57509	0.0118982	0.026467	0.761208	0.329558
DNAL1	1.12675	-0.80767	0.159539	0.0606429	0.00880307	0.761721	0.33022
TUBA1A	2.26028	1.56359	1.91193	0.0122799	0.0264039	0.761784	0.33088
PLEKHF2	-1.76084	-1.45244	-1.60664	0.0234337	0.0223885	0.761962	0.331538
GLTP	1.28668	-1.46627	-0.0897944	0.0780038	0.00698917	0.762277	0.332194
PSD3	0.845208	2.87217	1.85869	0.127433	3.44031e-10	0.76406	0.332852
WDR34	-0.879777	-2.32236	-1.60107	0.133016	0.000946045	0.764195	0.333507
POLA1	-0.460057	-0.889431	-0.674744	0.0603279	0.0110923	0.765362	0.334163
SRGN	2.70363	1.53701	2.12032	0.00229657	0.0332733	0.765775	0.334817
TBC1D10A	1.89218	1.66677	1.77947	0.065973	0.00838628	0.766039	0.335469
ELMO1	-1.61168	-1.75936	-1.68552	0.113557	0.00247308	0.766147	0.33612
COMMD10	-1.7384	-1.25206	-1.49523	0.0393734	0.0170506	0.766726	0.336769
SP2	1.17007	-0.89527	0.137399	0.03052	0.0184288	0.767	0.337417
PPIP5K2	-1.41067	-0.570347	-0.990511	0.0279767	0.0199308	0.767943	0.33871
ACAA2	-2.07191	-1.6517	-1.86181	0.0279767	0.0199308	0.767943	0.33871
RABEPK	2.4864	1.6202	2.0533	0.0116659	0.0283644	0.768369	0.339354
TRAF5	1.66545	1.94291	1.80418	0.0570853	0.0121846	0.768504	0.339996
CLPTM1	2.1654	1.78253	1.97397	0.0264108	0.0222198	0.769135	0.340638
GRSF1	2.93616	1.4127	2.17443	0.00283981	0.0336789	0.769562	0.341278
POLK	2.5583	-0.915366	0.821468	0.00162213	0.0351991	0.769881	0.341917
NFKB1	3.12062	1.66329	2.39196	0.00181576	0.0345776	0.770475	0.342555
RPL26	-0.543075	-1.24628	-0.894677	0.0275414	0.020626	0.771393	0.343192
ATP5G2	-1.08658	-1.21273	-1.14966	0.0337577	0.01799	0.771665	0.343827
MED15	1.60328	1.53962	1.57145	0.0251311	0.0237618	0.77442	0.344465
RPSAP58	1.37256	-1.33284	0.0198594	0.0575794	0.0129064	0.77457	0.345102
MSTO1	-1.29335	-1.2191	-1.25622	0.0877704	0.00561552	0.776992	0.34574
PYCARD	-2.8332	-1.64681	-2.24	0.0140394	0.0282137	0.778651	0.346378
HOPX	-1.45357	-2.10031	-1.77694	0.102185	0.00442973	0.781603	0.347658
RAP2C	-0.885536	-1.04055	-0.963041	0.102185	0.00442973	0.781603	0.347658
EPB41L3	1.60254	0.141402	0.871972	0.00897276	0.0316864	0.782044	0.348296
THEMIS2	1.1223	2.51823	1.82026	0.126291	0.00241222	0.783259	0.348934
CUL1	1.55328	2.25796	1.90562	0.124788	0.00267769	0.78445	0.349571
ZNF331	0.649203	-0.949873	-0.150335	0.0591292	0.0134563	0.784957	0.350208
CNPY3	-1.67484	-2.41412	-2.04448	0.111422	0.00348206	0.785304	0.350843
MRPL51	-2.44202	-1.71255	-2.07728	0.00753989	0.0317911	0.785536	0.351477
ISG20	3.01991	1.8854	2.45265	0.0137273	0.0294014	0.786135	0.35211
CLEC2D	-1.63193	-1.40978	-1.52085	0.0360859	0.0197979	0.789335	0.352745
CD164	-1.25972	-2.23577	-1.74774	0.0805846	0.00833707	0.789791	0.353379
YWHAH	-1.47377	-0.79956	-1.13666	0.0267688	0.025759	0.791219	0.354647
RPIA	-1.32302	-0.793328	-1.05818	0.0267688	0.025759	0.791219	0.354647
DCAF6	1.2283	2.0779	1.6531	0.10067	0.00516738	0.79139	0.355278
TACC3	-0.69825	-1.7926	-1.24543	0.133016	0.002103	0.792203	0.355908
LRRFIP2	1.55922	1.9595	1.75936	0.0935881	0.00600042	0.792965	0.356538
PNPLA8	-1.14514	-0.77845	-0.961793	0.0500171	0.016743	0.793148	0.357166
HSPA1B	1.20656	1.99605	1.60131	0.129112	0.00261608	0.793592	0.357793
CENPU	-0.742691	-1.37198	-1.05734	0.0603279	0.0137837	0.79368	0.360284
CPNE5	-0.830876	-1.53017	-1.18052	0.0603279	0.0137837	0.79368	0.360284
ACOT7	-1.13442	-1.77196	-1.45319	0.0603279	0.0137837	0.79368	0.360284
PSMC3IP	-0.65245	-1.05875	-0.855598	0.0603279	0.0137837	0.79368	0.360284
RBM14	-0.970803	-1.82729	-1.39905	0.140548	0.000218763	0.79438	0.360903
EEF1D	-0.854571	-1.00271	-0.92864	0.00360763	0.0378234	0.795819	0.361523
GLIPR1L2	1.50928	-0.889344	0.309969	0.0155426	0.0299277	0.796028	0.362141
MRPS18B	-1.72287	-2.13129	-1.92708	0.119537	0.00357915	0.797713	0.36276
COPS4	-2.08146	-1.39677	-1.73911	0.0417905	0.0184668	0.800396	0.36338
SOD1	-1.3806	-1.68226	-1.53143	0.0435696	0.0175594	0.801752	0.364001
PAFAH1B3	-1.11416	-1.48405	-1.2991	0.0695783	0.0110923	0.803005	0.364622
LILRB1	-0.790887	-1.78898	-1.28993	0.10067	0.0062116	0.803149	0.365242
CD63	1.89336	1.63601	1.76469	0.0251733	0.0269254	0.80366	0.36586
CACUL1	0.684341	-1.05356	-0.18461	0.0998252	0.00647429	0.803814	0.366477
UQCRFS1	1.8254	-2.4035	-0.289047	0.122189	0.00373671	0.805481	0.367094
PNP	-0.745304	-1.90154	-1.32342	0.133016	0.00271132	0.805602	0.36771
PILRA	1.85849	1.40517	1.63183	0.0195544	0.0299279	0.80603	0.368325
PCK2	-1.69878	-1.76873	-1.73376	0.0889532	0.00744842	0.807204	0.36894
NPC2	2.77535	1.52024	2.14779	0.00746047	0.0372523	0.8076	0.369553
ECHS1	-1.84906	-2.18299	-2.01603	0.0800304	0.0097175	0.80921	0.370167
PLXNB2	1.51645	1.28572	1.40109	0.0256182	0.0281516	0.809479	0.37078
UTP6	-1.27331	-2.58775	-1.93053	0.145444	0.000354057	0.810409	0.371392
METAP1	-1.29033	-1.26949	-1.27991	0.0393734	0.0218128	0.811824	0.372005
KMT2E	-1.62341	-1.27422	-1.44882	0.0251733	0.0290061	0.813073	0.372617
DRG2	-1.04811	-1.11183	-1.07997	0.0603279	0.016148	0.813382	0.373229
POLE3	-1.9488	-1.1827	-1.56575	0.0258255	0.0285902	0.814338	0.37384
FOXP1	1.3655	1.21932	1.29241	0.0542809	0.0173251	0.815018	0.37445
SLC25A5	-0.434752	-1.63487	-1.03481	0.149077	0.000392243	0.815161	0.375058
FAM204A	-1.31313	-0.888065	-1.1006	0.0488457	0.0195727	0.815561	0.375666
TWF2	1.45919	1.76131	1.61025	0.0600847	0.0166988	0.816545	0.376273
PABPC1	-0.892665	-0.185728	-0.539196	0.0166983	0.0316773	0.817708	0.376881
CDC7	-0.455882	-1.21055	-0.833217	0.133016	0.00347537	0.818477	0.378092
P2RX5	-0.765533	-1.69782	-1.23167	0.133016	0.00347537	0.818477	0.378092
NUP88	-1.26759	-2.66704	-1.96731	0.159226	0.000115759	0.81881	0.378696
MCM6	-0.908635	-1.89209	-1.40036	0.102185	0.00709982	0.819281	0.379298
SPC24	0.64634	-1.44427	-0.398967	0.0829362	0.0103495	0.819351	0.3799
HMGXB4	-0.702766	-0.531082	-0.616924	0.0603279	0.0170506	0.81947	0.380499
PEA15	1.12837	2.11442	1.62139	0.133955	0.0013305	0.819486	0.381097
CCL22	1.80621	2.67612	2.24116	0.081524	0.0106307	0.819644	0.381694
IVD	-0.878276	-2.0701	-1.47419	0.154496	0.000315778	0.819707	0.382289
ABRACL	-1.40465	-2.13899	-1.77182	0.106555	0.00706447	0.82037	0.382884
SKP2	1.01281	-1.42918	-0.208187	0.139682	0.00101956	0.820702	0.383477
ATXN2L	2.33988	1.38889	1.86439	0.00369723	0.041321	0.821915	0.38407
DENND5A	1.18953	3.42826	2.30889	0.139372	1.54129e-08	0.822855	0.384663
TTC3	-1.05961	-1.93122	-1.49541	0.14233	0.000924111	0.823107	0.385255
GNL1	-1.01321	-0.60306	-0.808136	0.0267688	0.0296389	0.823245	0.385845
DENND6A	0.816932	-0.959478	-0.0712732	0.0855456	0.00952069	0.823415	0.386434
DLAT	0.932482	-1.01597	-0.0417432	0.0829362	0.0110923	0.823649	0.387022
VPS13C	1.67524	1.243	1.45912	0.0114239	0.0378579	0.823766	0.387608
BCCIP	-0.963223	-2.21699	-1.5901	0.140548	0.00106169	0.823931	0.388193
NUP155	-0.99295	-0.751045	-0.871998	0.0500171	0.0210007	0.824622	0.388777
LDLR	1.6865	-0.702716	0.491892	0.0379285	0.0249654	0.824652	0.38936
HLA-DRB5	-0.607571	1.78609	0.589262	0.140404	0.00112172	0.824899	0.389941
RITA1	-1.73052	-0.882518	-1.30652	0.0114272	0.0383082	0.82547	0.391679
CDKN3	-2.22833	-1.24841	-1.73837	0.0114272	0.0383082	0.82547	0.391679
CCNB2	-2.37376	-0.970353	-1.67205	0.0114272	0.0383082	0.82547	0.391679
PPP2R1B	1.312	-0.986223	0.162887	0.0762382	0.0127216	0.825725	0.392255
CRNKL1	-1.48303	-0.589678	-1.03635	0.00464248	0.041596	0.826384	0.392831
TMEM11	1.29455	-1.67113	-0.188287	0.130824	0.00442973	0.829017	0.393409
LTA	-1.35742	-1.04025	-1.19884	0.0267688	0.0314715	0.831032	0.394565
RRP9	-1.04151	-1.02782	-1.03466	0.0267688	0.0314715	0.831032	0.394565
SERPINA1	1.72963	0.709675	1.21965	0.0824487	0.0112311	0.831148	0.395141
NME2	0.284775	-1.34807	-0.531648	0.081113	0.0123041	0.831377	0.395716
IFI27	0.74328	1.93358	1.33843	0.165518	0.000142876	0.831506	0.396289
TNFAIP1	1.41004	1.48547	1.44776	0.0814979	0.0125375	0.833253	0.396863
SPHK1	0.720661	2.04633	1.38349	0.165518	0.000166928	0.833569	0.397436
FOXJ3	1.01847	-0.762518	0.127978	0.128735	0.00550703	0.834001	0.398008
MSH2	-1.40699	-1.3507	-1.37884	0.0421128	0.0234105	0.834068	0.398579
NUPL2	-1.34101	-1.19621	-1.26861	0.0868637	0.0110923	0.83511	0.39915
KIAA0430	1.52569	-0.855068	0.33531	0.019625	0.0336359	0.836868	0.399721
DNAJA1	2.02548	1.2316	1.62854	0.00297677	0.0455787	0.837594	0.400292
SOX4	0.959575	0.872675	0.916125	0.0950234	0.00990719	0.839349	0.400864
EPSTI1	2.06797	1.88192	1.97495	0.0237187	0.032362	0.840274	0.401435
ARHGAP4	-0.888221	-1.57318	-1.2307	0.159177	0.000859105	0.840308	0.402005
MKL1	1.98962	1.49038	1.74	0.010882	0.0405386	0.842362	0.402576
CALU	-1.18296	-0.861952	-1.02246	0.110363	0.0088318	0.843327	0.403147
HSPE1	-1.12903	-1.819	-1.47402	0.0665194	0.0169368	0.844143	0.403718
MRPL1	-0.637727	-1.47616	-1.05694	0.133016	0.00561552	0.844176	0.405421
NEK1	-0.658527	-0.892322	-0.775425	0.133016	0.00561552	0.844176	0.405421
DNAJC2	-0.66785	-0.941703	-0.804776	0.133016	0.00561552	0.844176	0.405421
ADD3	-1.00958	-1.69547	-1.35252	0.139804	0.00222464	0.844196	0.405985
SLC35F2	-0.959497	-0.80315	-0.881324	0.0603279	0.0210007	0.844719	0.407673
DVL2	-0.51452	-0.779499	-0.64701	0.0603279	0.0210007	0.844719	0.407673
UBE2C	-1.19956	-1.64058	-1.42007	0.0603279	0.0210007	0.844719	0.407673
KIF5B	0.805422	1.693	1.24921	0.155235	0.00135053	0.84479	0.408232
SLC2A3	-2.00918	-0.776994	-1.39309	0.00474913	0.0460249	0.845479	0.408792
ZNF217	-1.45961	-0.839557	-1.14959	0.0195453	0.0372523	0.845544	0.409349
CLEC16A	1.42354	1.8908	1.65717	0.0973233	0.0110887	0.846418	0.409907
GRAMD1A	1.28082	2.04023	1.66053	0.0589489	0.022014	0.847241	0.410464
JAK1	1.04201	1.28928	1.16564	0.0860379	0.0125336	0.847323	0.41102
PSMD5	-1.18858	-0.607897	-0.898238	0.0695783	0.0170506	0.847838	0.411575
UBA52	-0.709241	-0.697726	-0.703483	0.0090051	0.0434971	0.848628	0.412129
LMNB1	1.32665	1.85162	1.58913	0.124788	0.00738974	0.848633	0.412683
ARHGAP27	-1.33658	-1.27524	-1.30591	0.124745	0.00765098	0.84965	0.413236
CIRH1A	-1.14283	-1.6589	-1.40087	0.119583	0.00821867	0.8497	0.413788
ATP1A1	-1.05264	-1.37946	-1.21605	0.10067	0.0108372	0.84976	0.414338
WDFY2	-1.35528	-1.00963	-1.18246	0.0500171	0.025759	0.850544	0.414888
PRKX	1.15626	-0.980048	0.0881034	0.0882625	0.0120725	0.851047	0.415437
H2AFY2	0.777574	1.46226	1.11992	0.165518	0.000779375	0.851478	0.415986
ZWINT	-2.13936	-1.45125	-1.7953	0.0114272	0.0434097	0.85169	0.416533
NOA1	-1.36708	-1.22449	-1.29578	0.0267688	0.0344589	0.851751	0.417079
MAU2	-1.1665	-1.16488	-1.16569	0.0568748	0.024005	0.851949	0.417624
FNIP2	-0.403134	1.23591	0.41639	0.133016	0.006688	0.852951	0.418169
COPS7A	1.75806	1.87171	1.81489	0.094518	0.0117157	0.853446	0.418713
HADHA	-1.55015	-1.86546	-1.70781	0.0946952	0.011712	0.853863	0.419256
NPM3	-2.49256	-1.13305	-1.8128	0.00177967	0.0486742	0.854393	0.419799
LRRK1	0.903583	2.84379	1.87368	0.169594	4.68169e-06	0.855998	0.420342
HNRNPC	-1.46154	-0.733708	-1.09762	0.00120795	0.0490411	0.856136	0.420884
TMEM106C	-0.815017	-2.10862	-1.46182	0.133016	0.00708071	0.856183	0.421425
ADSS	-1.66669	-1.45555	-1.56112	0.0488457	0.0258446	0.856224	0.421964
CENPK	-0.838741	-1.2585	-1.04862	0.133016	0.00708134	0.856565	0.423576
MIOS	-0.395038	-1.39122	-0.893129	0.133016	0.00708134	0.856565	0.423576
TRUB2	-0.711308	-1.48818	-1.09975	0.133016	0.00708134	0.856565	0.423576
TFPI	0.437391	2.96141	1.6994	0.165518	9.30996e-08	0.856969	0.424111
GGCT	-1.64211	-1.65083	-1.64647	0.0591292	0.0243586	0.85776	0.424646
REEP5	-1.13555	-2.07124	-1.6034	0.151789	0.00238073	0.859021	0.425181
TAGAP	-0.925151	-1.71647	-1.32081	0.102185	0.0114469	0.859571	0.425715
GRINA	4.208	1.38753	2.79776	2.30917e-05	0.0339313	0.859609	0.426248
KNTC1	-0.672506	-0.573544	-0.623025	0.102185	0.0114957	0.859951	0.42678
SRP9	-1.65391	-1.46057	-1.55724	0.027303	0.0337095	0.861051	0.427313
MSH3	0.92545	-0.555486	0.184982	0.0591292	0.0249833	0.861387	0.427844
ATL2	1.17821	-0.808147	0.185032	0.0427229	0.0287153	0.862401	0.428375
PLCG2	-0.905097	-1.51579	-1.21044	0.142558	0.00343553	0.862436	0.428905
PIK3CD	-1.3035	-1.22312	-1.26331	0.0688749	0.0193264	0.862487	0.429434
KIAA1467	0.667879	-0.404499	0.13169	0.0409044	0.0314715	0.864481	0.430492
LAGE3	1.20185	-0.830269	0.185791	0.0409044	0.0314715	0.864481	0.430492
SAFB2	-2.32283	-0.878074	-1.60045	0.00535887	0.0495469	0.864924	0.43102
MYC	-1.32703	-1.06965	-1.19834	0.0267688	0.0383082	0.864966	0.431547
CCDC82	1.18662	-1.15745	0.014584	0.106516	0.0114957	0.865118	0.432072
THYN1	-1.83526	-1.38322	-1.60924	0.0279767	0.0353004	0.865774	0.432597
H6PD	2.62934	1.35083	1.99009	0.00277776	0.0527639	0.866108	0.433122
LPAR1	1.53009	0.344872	0.937479	0.0362065	0.0316864	0.866394	0.433645
CCT4	-1.27197	-2.56288	-1.91742	0.169223	0.000674767	0.866536	0.434167
NUDT21	-1.05317	-1.65217	-1.35267	0.106288	0.0121846	0.866634	0.434688
EIF3F	-0.560553	-2.77243	-1.66649	0.149391	0.00333271	0.867112	0.435208
CDC20	-1.37616	-1.1709	-1.27353	0.0603279	0.025759	0.867327	0.437793
KIFC1	-1.05131	-0.963471	-1.00739	0.0603279	0.025759	0.867327	0.437793
PRKCH	-1.22484	-1.04509	-1.13497	0.0603279	0.025759	0.867327	0.437793
EIF4ENIF1	-0.700407	-0.714844	-0.707625	0.0603279	0.025759	0.867327	0.437793
CMSS1	-1.23925	-0.776029	-1.00764	0.0603279	0.025759	0.867327	0.437793
CLECL1	-2.76655	-1.54239	-2.15447	0.00464248	0.0524154	0.868641	0.438308
OSGEP	-1.14968	-1.71514	-1.43241	0.139804	0.00442973	0.868675	0.438821
PDIA6	-2.63808	-1.39334	-2.01571	0.0180547	0.0431697	0.86869	0.439334
PNPO	-1.11358	-1.45285	-1.28321	0.125188	0.00953653	0.868842	0.439845
TAP2	1.56522	2.15057	1.8579	0.1565	0.00294138	0.868853	0.440355
CTSB	2.32232	1.64143	1.98188	0.00746047	0.0503925	0.869766	0.440865
IFI6	2.85499	1.28159	2.06829	0.00207459	0.0547124	0.869933	0.441374
PRDX2	-1.56495	-2.18052	-1.87273	0.140548	0.00442973	0.870144	0.441882
PRKAR1A	-1.3532	-1.60514	-1.47917	0.110789	0.0121682	0.871062	0.44239
NUDT4	-0.864407	-1.39896	-1.13168	0.176715	0.00053776	0.871203	0.442897
PRELID1	-1.03538	-2.69088	-1.86313	0.148686	0.00362288	0.871238	0.443403
SH3BGRL3	-0.327646	-1.61316	-0.970401	0.0817589	0.0176714	0.87159	0.443907
FCN1	0.96862	0.424321	0.696471	0.0409044	0.0316864	0.871645	0.445415
CYP2S1	1.29585	0.22333	0.759592	0.0409044	0.0316864	0.871645	0.445415
CDC42EP1	1.09413	0.370192	0.732161	0.0409044	0.0316864	0.871645	0.445415
ASNSD1	-1.25198	-0.828493	-1.04024	0.0868637	0.0170506	0.871951	0.445916
LRR1	-0.434837	-1.55317	-0.994005	0.133016	0.00888296	0.872014	0.446415
CDK1	-0.844056	-1.8201	-1.33208	0.133016	0.00888451	0.87224	0.447908
GINS2	-0.596042	-1.95488	-1.27546	0.133016	0.00888451	0.87224	0.447908
ZBED2	-0.544569	-2.17123	-1.3579	0.133016	0.00888451	0.87224	0.447908
CFD	2.58845	0.914046	1.75125	0.003922	0.0549609	0.872263	0.448403
CERS4	1.65065	-0.726464	0.462094	0.0427725	0.0314691	0.872298	0.448897
VMO1	1.05992	0.661698	0.860808	0.165518	0.00221896	0.872742	0.449883
TNFAIP6	0.767698	0.839055	0.803376	0.165518	0.00221896	0.872742	0.449883
METTL8	1.70421	-0.747355	0.478425	0.00151865	0.0554672	0.872768	0.450374
SYPL1	-1.35242	-1.89188	-1.62215	0.0924627	0.0160196	0.874102	0.450865
LIN52	1.30044	-1.07196	0.114242	0.0650374	0.0226473	0.875503	0.451358
ANGEL2	1.24606	-0.575947	0.335058	0.0256182	0.0412936	0.875566	0.451849
CXCR5	-3.06993	-1.3505	-2.21022	0.00474913	0.0552973	0.875966	0.452339
MAP1LC3A	1.06468	1.16308	1.11388	0.0829362	0.0195275	0.877316	0.45283
SDC4	2.94654	1.41018	2.17836	0.0118137	0.0481894	0.877379	0.453319
SNRPD2	-1.23931	-1.99698	-1.61815	0.0814436	0.0204923	0.877474	0.453808
SEPHS2	-0.947807	-1.70451	-1.32616	0.163766	0.0027265	0.877968	0.454296
ENG	1.41394	2.86647	2.14021	0.194434	1.17537e-05	0.878707	0.454784
CAD	-0.498244	-0.784862	-0.641553	0.0603279	0.0272557	0.879099	0.455271
POGLUT1	1.5341	2.76373	2.14892	0.197213	0.000111889	0.879563	0.455758
AGPS	1.146	-0.685787	0.230105	0.129112	0.0110923	0.879798	0.456243
SH3BP5	-1.38503	-1.16691	-1.27597	0.0591292	0.029148	0.879872	0.456728
TSPAN33	2.07873	1.26926	1.67399	0.0255757	0.0432017	0.880005	0.457212
PLBD2	1.32373	1.97984	1.65179	0.169594	0.00166299	0.880759	0.457695
RARRES3	1.72651	2.0686	1.89756	0.106288	0.0146191	0.881163	0.458178
ZNF410	-1.45208	-1.28772	-1.3699	0.0568748	0.0306428	0.881273	0.45866
LCK	-0.748549	-2.07203	-1.41029	0.133016	0.00994621	0.881303	0.459141
CEP57	-0.919701	-2.24834	-1.58402	0.197914	8.32355e-05	0.881475	0.459621
PA2G4	-1.21488	-2.54328	-1.87908	0.177851	0.00100989	0.881748	0.4601
RPL35	-0.0432232	-1.64252	-0.842874	0.102725	0.0153952	0.882192	0.460578
DHX35	-1.19091	-0.756102	-0.973506	0.0332594	0.0383082	0.88224	0.461056
CBL	-1.19542	-0.641802	-0.918613	0.106446	0.0150852	0.882962	0.461533
POU5F1	1.64192	-0.93824	0.35184	0.0145012	0.0484472	0.883365	0.46201
NIPA2	-1.10277	-2.54498	-1.82387	0.197914	0.000212732	0.883507	0.462486
HECTD1	-0.72694	-0.834133	-0.780536	0.110363	0.0145804	0.883873	0.462961
MARCH1	-1.34128	-1.17718	-1.25923	0.0874514	0.0187795	0.884603	0.463436
HADH	-0.895795	-0.963523	-0.929659	0.119583	0.0137837	0.884721	0.464382
GAR1	-0.767277	-1.082	-0.924639	0.119583	0.0137837	0.884721	0.464382
ATP5G1	-1.0703	-2.98162	-2.02596	0.197213	0.000375781	0.88512	0.464854
SLC25A3	-0.274287	-1.4028	-0.838544	0.173887	0.00163721	0.885473	0.465326
RBM38	-0.741	-0.913757	-0.827378	0.133016	0.0110923	0.885572	0.466735
CDCA7	-0.541901	-1.47714	-1.00952	0.133016	0.0110923	0.885572	0.466735
CCDC141	-0.357886	-1.15688	-0.757383	0.133016	0.0110923	0.885572	0.466735
ZNF544	1.33066	-1.01092	0.159872	0.059716	0.0295138	0.885615	0.467202
PTCD3	-0.827059	-1.12915	-0.978107	0.159342	0.0040769	0.885642	0.467669
HAUS2	1.55221	-0.842374	0.354916	0.0400856	0.0370273	0.886094	0.468135
GTF3C6	-1.75373	-1.76643	-1.76008	0.0874514	0.0196181	0.887375	0.468601
MAP7D3	0.64252	-1.1018	-0.229639	0.14233	0.00677017	0.887625	0.469066
ATP5O	-0.901588	-2.20344	-1.55251	0.113309	0.0144265	0.887865	0.469531
TM7SF3	-0.733928	-1.64587	-1.1899	0.201316	0.000297373	0.888337	0.469996
SLC30A7	1.66698	-0.715977	0.475502	0.0270616	0.0420611	0.888557	0.470459
AURKB	-2.22771	-1.14334	-1.68553	0.0114272	0.0561777	0.888593	0.470922
FBXL18	1.78374	-0.823018	0.480361	0.0161609	0.0502225	0.888877	0.471383
KIAA0040	1.14848	-1.23388	-0.0427011	0.0950234	0.0185775	0.888993	0.471844
NDUFS4	1.73756	-1.30891	0.214325	0.0592461	0.0309396	0.889085	0.472304
GTF2F1	-1.06277	-1.25793	-1.16035	0.130971	0.0114908	0.88937	0.472764
NADK	1.64256	1.49794	1.57025	0.0267102	0.0461808	0.889465	0.473222
OSBPL3	-0.928972	-0.989345	-0.959159	0.145444	0.00679105	0.889714	0.47368
BLOC1S5	-0.765099	-0.774635	-0.769867	0.0603279	0.0311295	0.890352	0.474137
HSPD1	-1.83103	-1.69299	-1.76201	0.0218286	0.0467014	0.890447	0.474594
GCNT1	-0.754075	-0.459261	-0.606668	0.0267688	0.0464675	0.890578	0.475049
SEMA4D	-0.862413	-1.81004	-1.33623	0.200213	0.000520479	0.891044	0.475504
CCDC85B	-0.634395	-0.740912	-0.687654	0.0603279	0.0314715	0.891078	0.476864
ASUN	-1.30943	-0.81937	-1.0644	0.0603279	0.0314715	0.891078	0.476864
WRB	-1.18125	-0.853341	-1.01729	0.0603279	0.0314715	0.891078	0.476864
ZBTB3	0.986691	-0.898698	0.0439965	0.0992121	0.0187527	0.89146	0.477316
PAG1	0.941466	-1.36621	-0.212371	0.191016	0.00134981	0.891955	0.477767
HMG20A	1.24001	-1.19323	0.0233923	0.065973	0.0262313	0.89204	0.478217
BLCAP	-1.06155	-1.73853	-1.40004	0.180515	0.002103	0.892661	0.478667
PRPF8	-0.915523	-2.14492	-1.53022	0.204641	0.000176529	0.894036	0.479118
NOP58	-2.37982	-1.31422	-1.84702	0.00753989	0.0582336	0.894149	0.479567
PRPF4B	-1.13242	-1.0621	-1.09726	0.0992121	0.0197079	0.894324	0.480016
STYX	0.891989	-1.00089	-0.0544493	0.139372	0.0081404	0.894343	0.480464
RHBDF2	1.56001	1.71395	1.63698	0.115544	0.0163651	0.894353	0.480911
UBA5	-0.851632	-1.13725	-0.994441	0.161252	0.00561552	0.895259	0.481358
COX6A1	1.77464	-2.16138	-0.19337	0.168501	0.00327568	0.895585	0.481804
CCNH	-1.07986	-1.24756	-1.16371	0.102185	0.0190878	0.895747	0.48225
B4GALT1	-1.86705	-0.987797	-1.42742	0.019625	0.0512562	0.896327	0.482695
NUP153	-0.812075	-0.725273	-0.768674	0.0695783	0.0267899	0.896449	0.48314
SLC2A6	2.03452	1.76762	1.90107	0.0343156	0.041681	0.896548	0.483583
GTF2H2C	0.953093	-2.01538	-0.531146	0.208545	0.00018653	0.89657	0.484026
CLUH	-0.684517	-0.373445	-0.528981	0.130971	0.0137837	0.896959	0.484468
XPNPEP3	1.07612	-0.944201	0.0659577	0.0615394	0.0291883	0.897114	0.484909
FAIM	0.4701	-1.41595	-0.472923	0.165518	0.00515047	0.897262	0.48535
DKC1	-1.51104	-1.52748	-1.51926	0.0817457	0.0256387	0.897277	0.485789
STX10	-1.33468	-1.07072	-1.2027	0.0762382	0.0261274	0.897391	0.486228
DTL	-0.687414	-1.19481	-0.941112	0.133016	0.0137825	0.898112	0.486667
AP1AR	-0.594583	-0.716707	-0.655645	0.133016	0.0137837	0.898287	0.488413
CDC23	-0.361098	-1.15825	-0.759673	0.133016	0.0137837	0.898287	0.488413
TSEN54	-0.600904	-1.16073	-0.880819	0.133016	0.0137837	0.898287	0.488413
CEP85	-0.739418	-0.696286	-0.717852	0.133016	0.0137837	0.898287	0.488413
TUFM	-0.985945	-2.70506	-1.8455	0.175517	0.00284997	0.89832	0.488847
CCDC69	-0.886425	-1.64125	-1.26384	0.183775	0.00234147	0.898399	0.489281
XPC	0.800745	-0.832975	-0.016115	0.129112	0.0140118	0.898416	0.489713
FGD3	-1.09808	-1.87774	-1.48791	0.191367	0.00210279	0.898649	0.490145
ST3GAL5	2.33307	-1.15024	0.591414	0.0245383	0.0505773	0.898962	0.490576
TRIM14	1.32831	-0.852433	0.23794	0.0360859	0.0420575	0.899038	0.491007
FSD1L	0.713363	1.05313	0.883246	0.199095	0.00134449	0.899108	0.491436
CPNE1	-2.11264	-1.50221	-1.80743	0.040693	0.0398684	0.899596	0.491865
RBBP9	1.43728	-0.331168	0.553058	0.0347278	0.0433479	0.899703	0.492294
ZSCAN12	1.39585	-0.461928	0.46696	0.0104396	0.0597159	0.900106	0.492722
TBC1D13	1.48263	1.48484	1.48374	0.130824	0.0137963	0.900587	0.493149
CENPM	-1.68963	-1.67243	-1.68103	0.0799075	0.0261259	0.900889	0.493576
SYK	-1.109	-2.47646	-1.79273	0.203463	0.000773797	0.900982	0.494002
WDSUB1	-1.26395	-0.825269	-1.04461	0.0500171	0.0383082	0.900992	0.494428
UQCRQ	1.06199	-1.48252	-0.210262	0.0814436	0.0259682	0.90103	0.494852
VTI1A	1.33615	-0.994946	0.170604	0.0677782	0.0294837	0.90131	0.495276
DRAM2	-2.05789	-0.955164	-1.50653	0.022761	0.0532029	0.901494	0.495699
MCM7	-1.36633	-2.16241	-1.76437	0.139804	0.00898192	0.902116	0.496122
SMC2	-0.214838	-1.09696	-0.655897	0.161252	0.00708134	0.902984	0.496545
DRAP1	-0.952367	-1.28549	-1.11893	0.127263	0.0167842	0.903129	0.496967
DCLRE1C	-0.68432	-1.97314	-1.32873	0.20554	0.000906544	0.90343	0.497389
GALNT6	1.0805	-0.529959	0.275273	0.0427725	0.0387034	0.903589	0.49781
SWSAP1	1.00444	-0.843819	0.0803114	0.0814979	0.0266752	0.903857	0.49823
EIF2AK2	-1.08414	-1.56345	-1.32379	0.172432	0.00390777	0.903858	0.498649
WDR75	-2.28815	-0.917512	-1.60283	0.00862473	0.0647281	0.904089	0.499068
CD99	-1.27271	-2.91634	-2.09453	0.19454	0.00224615	0.904695	0.499487
ZNF101	1.05466	-1.12275	-0.0340426	0.135458	0.0106547	0.905265	0.499905
TBC1D2B	0.754534	0.958562	0.856548	0.0829362	0.026467	0.905559	0.500323
ADAP1	-1.51889	-0.673579	-1.09623	0.0352922	0.0464675	0.905634	0.50074
ATP5G3	-0.819173	-1.074	-0.946584	0.0405193	0.0439249	0.905936	0.501156
TAF2	1.00839	-1.05295	-0.0222822	0.194434	0.00271132	0.906257	0.501572
EXOC6	-0.952146	-1.06577	-1.00896	0.201316	0.002103	0.906941	0.501988
TPX2	-1.27607	-0.969388	-1.12273	0.0695783	0.0314715	0.907033	0.502403
NHP2L1	-1.30595	-1.89418	-1.60007	0.0723302	0.0306429	0.907653	0.502818
RGS14	-1.28787	-0.798661	-1.04327	0.0591292	0.0383082	0.90784	0.503232
HCLS1	-2.95236	-0.858963	-1.90566	0.0085735	0.0667217	0.908101	0.503646
NAPG	-0.18423	-1.03704	-0.610636	0.133016	0.0164972	0.908245	0.504058
STK40	0.96925	-0.705902	0.131674	0.115038	0.0210007	0.909226	0.504471
EED	1.21399	-2.82778	-0.806896	0.225979	0.000351171	0.909711	0.504884
SH3TC1	-0.448975	-1.15762	-0.8033	0.133016	0.0170506	0.909878	0.508157
EHMT2	-0.551968	-0.824072	-0.68802	0.133016	0.0170506	0.909878	0.508157
PHGDH	-0.94159	-1.30579	-1.12369	0.133016	0.0170506	0.909878	0.508157
FOXRED1	-0.513523	-1.16263	-0.838075	0.133016	0.0170506	0.909878	0.508157
OIP5	-0.63607	-0.906735	-0.771402	0.133016	0.0170506	0.909878	0.508157
FLYWCH2	-0.848115	-1.02404	-0.936077	0.133016	0.0170506	0.909878	0.508157
MBD3	-0.593655	-0.793769	-0.693712	0.133016	0.0170506	0.909878	0.508157
MIS18A	-0.637121	-0.751309	-0.694215	0.133016	0.0170506	0.909878	0.508157
NIPSNAP1	-0.874008	-1.33849	-1.10625	0.119583	0.0201359	0.910055	0.508562
MDH2	-1.48961	-1.65728	-1.57344	0.122189	0.019734	0.910334	0.508967
FLT3	1.07992	2.44974	1.76483	0.19195	3.71796e-08	0.910385	0.509372
ABLIM1	-1.12471	-0.99528	-1.06	0.0114272	0.0663979	0.910513	0.509775
PYHIN1	0.408402	-1.90377	-0.747684	0.227699	0.000399093	0.910941	0.510178
CCNB1	-1.47583	-0.881483	-1.17865	0.0267688	0.0561818	0.911066	0.511383
SFXN4	-1.40677	-0.862496	-1.13463	0.0267688	0.0561818	0.911066	0.511383
DLGAP5	-1.11792	-0.752072	-0.934994	0.0267688	0.0561818	0.911066	0.511383
RACGAP1	-0.938621	-1.13788	-1.03825	0.119583	0.0210007	0.911294	0.511784
POLD2	-0.771503	-2.59466	-1.68308	0.217218	0.000946045	0.911352	0.512183
CRYZ	-1.27013	-0.959094	-1.11461	0.0603279	0.0383082	0.911362	0.513774
IPO4	-1.01596	-0.734503	-0.875233	0.0603279	0.0383082	0.911362	0.513774
TEX9	-1.17071	-0.860739	-1.01572	0.0603279	0.0383082	0.911362	0.513774
PEMT	-1.51541	-0.804787	-1.1601	0.0603279	0.0383082	0.911362	0.513774
DTD2	0.613545	-1.34801	-0.367233	0.2171	0.00107453	0.911407	0.514169
BTG1	0.907293	2.35978	1.63354	0.229646	5.58639e-05	0.911412	0.514564
HPS3	-0.8003	-1.10835	-0.954325	0.201316	0.00271132	0.911797	0.515352
MELK	-1.03546	-1.71108	-1.37327	0.201316	0.00271132	0.911797	0.515352
SHOX	-0.25009	2.90941	1.32966	0.231446	0.000213997	0.912543	0.515746
CALHM2	-1.83738	-0.822549	-1.32997	0.0114272	0.0677244	0.912797	0.516139
MRPL12	-1.58963	-1.39167	-1.49065	0.0500171	0.0427038	0.913281	0.516532
CIRBP	1.96007	-2.08503	-0.0624833	0.035855	0.0483708	0.913512	0.516924
INTS10	-1.3416	-0.965562	-1.15358	0.0234337	0.057349	0.913653	0.517316
DNAJC9	-1.34572	-1.95081	-1.64826	0.177329	0.00529899	0.913914	0.517707
ME2	1.56097	-0.752917	0.404025	0.0499591	0.0437707	0.914571	0.518098
ZNF514	1.00767	-0.701526	0.153071	0.119471	0.0213211	0.9146	0.518488
KRBOX4	1.21067	-0.732369	0.239149	0.0877704	0.0272557	0.914648	0.518878
CYP27B1	0.847821	1.42179	1.1348	0.165518	0.00843342	0.914668	0.519266
NIT1	1.88061	-0.85237	0.514122	0.0270616	0.0555008	0.914908	0.519655
SMYD4	1.14471	-0.864221	0.140246	0.132654	0.0179098	0.915228	0.520043
ANKRD44	-1.20477	-1.60336	-1.40406	0.106203	0.0252878	0.915251	0.52043
ZNF330	-1.12878	-1.10468	-1.11673	0.0591292	0.0399391	0.915381	0.520816
AP2S1	2.334	1.2326	1.7833	0.0278403	0.0555223	0.915929	0.521202
PTDSS1	-2.10842	-1.14315	-1.62578	0.0125868	0.0670653	0.916065	0.521588
ZNF124	1.28198	-1.25946	0.0112589	0.155235	0.0107365	0.916109	0.521973
FAM13B	-1.17442	-0.746408	-0.960412	0.112526	0.0236856	0.916334	0.522357
BAP1	-0.803929	-0.588749	-0.696339	0.0603279	0.0383385	0.916676	0.522741
ISY1	0.953213	-0.950796	0.00120874	0.110363	0.0245769	0.916701	0.523124
GNG2	-0.658016	-1.06921	-0.863612	0.133016	0.0188092	0.917096	0.523507
IMP4	-1.43557	-1.93237	-1.68397	0.159177	0.0102141	0.917198	0.523889
CCNT1	-0.909593	-0.286992	-0.598292	0.0695783	0.0344589	0.917293	0.524271
CWC15	1.46808	-1.12253	0.172775	0.065973	0.0358478	0.917387	0.524652
PTCD2	1.02715	-0.748508	0.139319	0.0855456	0.0300891	0.917494	0.525032
ZNF618	1.02303	0.142538	0.582786	0.0814979	0.0316864	0.918058	0.525412
TSTD1	-1.21205	-1.93749	-1.57477	0.159226	0.0101666	0.918165	0.525792
ARHGEF2	1.62974	1.48157	1.55565	0.0588007	0.0426361	0.918487	0.526171
NIP7	-0.959872	-1.1484	-1.05414	0.102185	0.0261274	0.918779	0.526549
ARL5A	-0.729294	-0.647955	-0.688625	0.0603279	0.0408436	0.919099	0.526928
PGPEP1	1.05588	-0.413031	0.321426	0.0195175	0.065764	0.919226	0.527305
LARP4	-0.981154	-1.25519	-1.11817	0.177851	0.00642795	0.91939	0.527682
HSD11B1	0.579192	0.334453	0.456823	0.0829362	0.0316864	0.919888	0.528435
TCN2	1.03073	0.427261	0.728998	0.0829362	0.0316864	0.919888	0.528435
GRAP	-1.93576	-1.0309	-1.48333	0.0114272	0.0700498	0.919892	0.52881
RPL24	0.201118	-1.4301	-0.614492	0.220124	0.00196674	0.919899	0.529185
PIK3AP1	-2.75796	-1.16085	-1.95941	0.00102133	0.0717079	0.920264	0.529559
UTP23	1.32199	-0.741716	0.290138	0.0524904	0.0463383	0.920455	0.529933
LRCH1	-1.00643	-0.582036	-0.794235	0.0868637	0.0314715	0.920697	0.530306
FAM120AOS	0.985151	-1.22214	-0.118495	0.196106	0.00477805	0.920808	0.530679
LY6E	2.3882	1.03222	1.71021	0.000803429	0.0719762	0.921248	0.531051
RP9	-0.595402	-0.965636	-0.780519	0.133016	0.0210007	0.921276	0.532902
ALKBH2	-0.813662	-1.07696	-0.945309	0.133016	0.0210007	0.921276	0.532902
PKMYT1	-0.375244	-1.36033	-0.867787	0.133016	0.0210007	0.921276	0.532902
CEACAM21	-0.77164	-0.711144	-0.741392	0.133016	0.0210007	0.921276	0.532902
ATG9A	-0.670718	-0.754805	-0.712762	0.133016	0.0210007	0.921276	0.532902
GEMIN4	-0.510484	-1.15563	-0.833054	0.161252	0.0110923	0.921316	0.53327
RAB5C	3.18624	0.979847	2.08305	0.00207459	0.0743101	0.921345	0.533638
EBP	-0.985765	-2.67581	-1.83079	0.237221	0.000715659	0.921384	0.534005
CCT5	-1.31859	-1.66334	-1.49096	0.139372	0.0139262	0.921545	0.534371
ARMC8	0.869525	-0.965301	-0.0478879	0.129112	0.0217526	0.921556	0.534737
UBE2F	1.39431	1.90424	1.64928	0.186558	0.00622432	0.92193	0.535102
GPR132	1.61312	1.76029	1.6867	0.118899	0.0256668	0.922006	0.535467
SRRM2	1.26152	0.136875	0.699197	0.0223164	0.0659611	0.922253	0.535831
BLOC1S2	1.16658	-1.44288	-0.138152	0.0992121	0.0291324	0.922407	0.536194
ACOT13	1.53536	1.77973	1.65754	0.0889532	0.0311465	0.922846	0.536558
TDRD7	1.32509	0.803121	1.06411	0.0409044	0.0536295	0.923252	0.536921
ZNF160	0.768226	-0.558281	0.104972	0.177329	0.00729972	0.923448	0.537284
TBC1D9B	-1.03315	-1.41962	-1.22638	0.189085	0.00676594	0.923747	0.537646
SIRPB1	2.27746	0.629701	1.45358	0.0104396	0.0732407	0.923747	0.538007
RELA	1.10854	2.17972	1.64413	0.2171	0.00287052	0.923916	0.538368
PPIH	-1.28288	-1.4929	-1.38789	0.157848	0.0125791	0.9241	0.538729
GLMN	0.614272	-1.11327	-0.249498	0.165518	0.0110923	0.924252	0.539448
MAK16	0.582613	-0.854338	-0.135863	0.165518	0.0110923	0.924252	0.539448
HNRNPA1	0.634779	-1.11415	-0.239684	0.173555	0.00795556	0.924262	0.539807
HMGB2	-2.17875	-1.53419	-1.85647	0.0592461	0.0452039	0.924435	0.540165
NDRG2	-0.935689	1.03031	0.0473109	0.233017	0.00188738	0.92467	0.540522
SPINT1	1.27691	1.05037	1.16364	0.129112	0.0231905	0.924697	0.540879
CRK	1.68001	-0.489879	0.595064	0.00897276	0.0753933	0.925179	0.541236
FLI1	-0.843239	-1.10154	-0.972388	0.161252	0.0118744	0.925452	0.541593
MPC1	1.21091	-1.58187	-0.185482	0.142558	0.0145804	0.9255	0.541949
NUP37	-1.80801	-1.28172	-1.54487	0.0654473	0.0383089	0.925725	0.542304
TOP2A	-0.950772	-1.37983	-1.1653	0.139221	0.0170506	0.925952	0.542659
PMVK	-0.84818	-2.25096	-1.54957	0.24549	0.00053776	0.925983	0.543013
DCTN1	-0.815151	-1.641	-1.22807	0.242908	0.000946045	0.926063	0.543367
AIFM1	-1.14457	-1.33602	-1.24029	0.15778	0.0134757	0.926071	0.54372
SLC31A1	0.574305	-1.11093	-0.268314	0.241607	0.00113626	0.926351	0.544072
WDR89	0.7286	-1.05485	-0.163125	0.17321	0.00888451	0.926365	0.544424
ORAI1	1.34844	-0.591076	0.37868	0.0409044	0.0561818	0.926501	0.545127
ASPSCR1	1.2885	-0.623405	0.332547	0.0409044	0.0561818	0.926501	0.545127
MAF1	1.71382	-1.41862	0.147603	0.0466137	0.0514238	0.926696	0.545477
CAPZA1	0.591353	-1.88172	-0.645186	0.25335	0.000263655	0.92671	0.545827
ECI2	-1.13834	-0.766186	-0.952263	0.0603279	0.0464675	0.926803	0.546525
MSH5	-0.964228	-0.53132	-0.747774	0.0603279	0.0464675	0.926803	0.546525
TFIP11	0.947653	-1.25019	-0.151269	0.149928	0.0140118	0.927272	0.546873
MALAT1	0.898314	0.383713	0.641013	0.041338	0.0551293	0.927495	0.547221
MED6	1.15188	-0.902174	0.124852	0.115038	0.0271493	0.927586	0.547568
ITGAX	-2.21879	-1.1565	-1.68765	0.0582821	0.0469157	0.927773	0.547915
SKA2	-1.27481	-0.873178	-1.07399	0.0481333	0.0524825	0.92802	0.548262
LARS	-1.02064	-1.34145	-1.18105	0.197213	0.00697997	0.928274	0.548608
COQ9	-1.11923	-1.06138	-1.09031	0.102185	0.0314715	0.928285	0.549298
ARMCX3	-0.971047	-0.855451	-0.913249	0.102185	0.0314715	0.928285	0.549298
RNF126	1.16012	-0.774547	0.192789	0.129112	0.025759	0.92844	0.549643
TMPO	-0.77197	-2.38304	-1.57751	0.242179	0.00147985	0.928538	0.549986
SCRN1	-1.01338	-0.815256	-0.91432	0.0267688	0.0677244	0.928803	0.550673
CYSLTR1	-0.910823	-0.889952	-0.900387	0.0267688	0.0677244	0.928803	0.550673
ADAR	1.94775	-1.20142	0.373166	0.0155426	0.0716293	0.928819	0.551015
HSPB11	-1.23112	-1.95621	-1.59367	0.180515	0.00882905	0.92922	0.551357
ALG14	0.877546	-1.36888	-0.24567	0.2164	0.00435429	0.929466	0.551698
HSF1	1.51592	-1.22592	0.144996	0.106446	0.0307246	0.929681	0.552039
STRADB	-2.28453	-0.839806	-1.56217	0.00581721	0.0814188	0.929818	0.55238
RAP1A	-2.46266	-0.945803	-1.70423	0.0123685	0.0752042	0.929927	0.55272
AIM2	-1.75138	-1.45943	-1.6054	0.0352922	0.0592832	0.930063	0.55306
MRPL3	-1.33125	-2.19846	-1.76485	0.204641	0.00540443	0.930088	0.553399
SMIM20	-1.33915	-1.12234	-1.23074	0.0868637	0.0351991	0.930135	0.553737
NCBP1	-1.57384	-1.13577	-1.35481	0.0889532	0.0331225	0.930141	0.554075
CCDC174	1.12133	-0.840991	0.140172	0.145444	0.0170506	0.930244	0.554413
SUCLG2	-0.918868	-1.19796	-1.05841	0.119583	0.0279551	0.930311	0.55475
UNKL	0.378074	-0.971375	-0.29665	0.227699	0.00347537	0.930379	0.555086
ZBED6	-0.997878	-0.617579	-0.807729	0.0817457	0.0383082	0.930393	0.555422
METTL25	0.952185	-0.540116	0.206034	0.0829362	0.0383082	0.930788	0.555757
PPP2CA	1.29472	-2.04415	-0.374714	0.193809	0.00773159	0.930872	0.556092
ATG5	1.52821	-0.922396	0.302906	0.115038	0.0291639	0.930936	0.556426
CCDC53	-1.35084	-1.5419	-1.44637	0.157848	0.0146549	0.930988	0.55676
SIL1	1.37817	1.68188	1.53002	0.173555	0.00961357	0.931063	0.557093
ACOT8	-2.13863	-0.928963	-1.5338	0.0134241	0.0757218	0.931104	0.557426
OSTF1	1.32039	0.945354	1.13287	0.0256266	0.0681307	0.931372	0.557759
RPS15	-0.485875	-0.685078	-0.585477	0.068165	0.0419722	0.93141	0.55809
TFDP1	-0.744568	-1.28661	-1.01559	0.201316	0.00708134	0.931544	0.558422
SH2D2A	-0.619408	-0.95505	-0.787229	0.133016	0.025759	0.931566	0.559741
CCDC88C	-0.603266	-0.493428	-0.548347	0.133016	0.025759	0.931566	0.559741
RSAD1	-0.559041	-0.907113	-0.733077	0.133016	0.025759	0.931566	0.559741
RDH13	-0.764485	-0.961256	-0.86287	0.133016	0.025759	0.931566	0.559741
ACBD6	-1.08419	-1.35067	-1.21743	0.139221	0.018886	0.931943	0.56007
SCAMP1	1.30447	-0.292347	0.506061	0.0104396	0.080854	0.932035	0.560399
RABL2B	0.59751	-1.05968	-0.231083	0.165518	0.0137837	0.932037	0.560726
PRPF4	-1.08481	-1.03709	-1.06095	0.0762382	0.0402022	0.932039	0.561053
SF3A2	0.663904	-0.41354	0.125182	0.149928	0.0170506	0.93205	0.56138
DOK3	-1.96083	-1.00276	-1.48179	0.0488457	0.0561818	0.932072	0.561706
ATP5E	1.85874	1.20601	1.53238	0.190892	0.00875346	0.932094	0.562032
EIF2B1	-1.32723	-1.6001	-1.46366	0.113276	0.0304365	0.932432	0.562357
HHEX	-1.28493	-1.21591	-1.25042	0.0603279	0.0492209	0.932766	0.562682
AOAH	1.2684	2.14456	1.70648	0.177329	0.00971389	0.932771	0.563006
LAMP2	1.07599	1.62938	1.35268	0.118899	0.0296805	0.932851	0.56333
PEX16	-1.84635	-0.919039	-1.38269	0.0360859	0.0621965	0.932862	0.563653
CD1C	-1.92365	-0.877429	-1.40054	0.0114272	0.0814188	0.932971	0.564298
TESC	-1.85073	-0.634874	-1.2428	0.0114272	0.0814188	0.932971	0.564298
HTATSF1	-0.902169	-1.10938	-1.00577	0.183775	0.00900069	0.933073	0.56462
OARD1	-0.748309	-1.49149	-1.1199	0.233017	0.00347537	0.933107	0.564941
INPP5B	-1.18212	-0.941824	-1.06197	0.0889532	0.035857	0.933228	0.565262
PLEKHJ1	-2.21221	-1.41317	-1.81269	0.0145012	0.0767676	0.933318	0.565582
DCXR	-1.80128	-1.59406	-1.69767	0.0772963	0.0408232	0.933521	0.565902
GPN2	-1.26953	-1.00271	-1.13612	0.0591292	0.0528783	0.933736	0.566222
SDR39U1	-0.904511	-2.00362	-1.45407	0.229433	0.00368204	0.933804	0.566541
MEMO1	0.97546	-1.4017	-0.213119	0.129112	0.0271493	0.933974	0.56686
IL27RA	-0.782918	-2.11704	-1.44998	0.268105	0.000297373	0.934163	0.567178
PPWD1	-0.774241	-1.95737	-1.36581	0.24549	0.002103	0.934218	0.567813
LIMK1	-0.94107	-1.35004	-1.14555	0.24549	0.002103	0.934218	0.567813
DNAJC10	-0.856517	-0.629417	-0.742967	0.0762382	0.0423372	0.934303	0.56813
PSMD9	-0.933581	-1.69806	-1.31582	0.219399	0.0050213	0.934547	0.568446
STAMBPL1	-1.28614	-0.992354	-1.13925	0.139804	0.0199308	0.934921	0.568762
OPA1	0.959618	-0.81372	0.0729492	0.197213	0.00888451	0.935605	0.569079
MSN	0.39968	-2.08713	-0.843727	0.25335	0.00192431	0.935654	0.569394
TIMM21	-1.58895	-0.941892	-1.26542	0.0393734	0.0635743	0.935713	0.56971
TAGLN2	0.722003	1.735	1.2285	0.220924	0.00491972	0.935756	0.570024
CWF19L2	-0.820987	-1.10909	-0.965038	0.201316	0.00804868	0.935783	0.570339
DNAJB14	1.33109	-0.974622	0.178232	0.0935881	0.0372204	0.93618	0.570653
NPIPB3	1.71512	-0.713167	0.500977	0.0329016	0.0675658	0.93634	0.570966
PTMA	-0.603439	-0.682844	-0.643142	0.200994	0.00831118	0.936392	0.571279
TAB2	1.44017	1.64783	1.544	0.0738818	0.0451698	0.936573	0.571592
MRPS16	-1.01802	-1.6553	-1.33666	0.175517	0.0113224	0.937019	0.571905
FAM45A	-1.34583	-0.69295	-1.01939	0.0267688	0.0728406	0.937111	0.572217
RPS12	-1.22151	-0.46404	-0.842773	0.000405906	0.080827	0.93732	0.572529
STRBP	-0.975147	-1.037	-1.00607	0.201316	0.00888451	0.937963	0.573152
TAF1A	-0.817941	-1.06173	-0.939834	0.201316	0.00888451	0.937963	0.573152
ZCCHC9	-0.994519	-0.801417	-0.897968	0.0267688	0.0740281	0.938057	0.573463
NOL12	-1.38941	-0.5328	-0.961103	0.0289829	0.0687361	0.938061	0.573773
REL	1.49616	1.13839	1.31728	0.0638421	0.0472677	0.938104	0.574083
CCNYL1	1.01538	1.59355	1.30446	0.268105	0.000243342	0.938256	0.574392
WDPCP	0.389204	-0.792796	-0.201796	0.227699	0.00561552	0.938274	0.574701
DAD1	-1.22504	-2.50592	-1.86548	0.231055	0.00470824	0.938515	0.57501
ETS1	-0.450737	-1.02963	-0.740184	0.233017	0.00458625	0.9386	0.575318
ARMCX6	-0.862156	-2.03654	-1.44935	0.264295	0.002103	0.938693	0.575625
DDX39A	-2.84563	-0.870926	-1.85828	0.00697859	0.0851962	0.93878	0.575933
CFLAR	1.54421	0.528315	1.03626	0.00277515	0.086193	0.938793	0.576239
TNFAIP8	0.293144	-1.66306	-0.684959	0.205968	0.00780084	0.939003	0.576546
KBTBD4	-1.1447	-0.742427	-0.943563	0.0603279	0.0561818	0.939312	0.577463
METTL22	-1.13077	-0.690965	-0.910867	0.0603279	0.0561818	0.939312	0.577463
CPT1B	-0.783573	-0.635157	-0.709365	0.0603279	0.0561818	0.939312	0.577463
FAM178A	-0.541088	-0.965055	-0.753071	0.180515	0.0118744	0.939335	0.577767
KPNA3	-0.763978	-1.00746	-0.885721	0.243323	0.00347537	0.939524	0.578071
TCERG1	-0.938652	-1.42153	-1.18009	0.242179	0.00364859	0.939568	0.578375
HLA-B	0.27614	0.502947	0.389543	0.113239	0.0332257	0.939592	0.578678
TRNT1	-0.526536	-0.961481	-0.744008	0.133016	0.0291639	0.939658	0.578981
HTRA2	-0.762294	-0.834578	-0.798436	0.219399	0.00708134	0.94016	0.579284
LYPLA1	-1.71835	-1.26364	-1.49099	0.0535407	0.0586874	0.940216	0.579586
DYM	-1.03114	-1.02205	-1.02659	0.130971	0.0304173	0.940663	0.579889
CRELD2	-1.32279	-0.994046	-1.15842	0.102185	0.0383082	0.940675	0.58019
PLCXD1	1.44154	-0.739009	0.351268	0.0477511	0.0628169	0.940725	0.580491
CREM	-1.18258	-1.5251	-1.35384	0.180515	0.0128487	0.940759	0.580792
SBNO2	1.15254	0.795566	0.974054	0.00897276	0.0867014	0.940887	0.581092
NNT	-0.851523	-1.16626	-1.00889	0.20554	0.00882905	0.940981	0.581392
MRPL11	-0.586676	-1.43362	-1.01015	0.139221	0.0236021	0.941021	0.581692
SNX3	1.34253	-1.49989	-0.0786768	0.176715	0.0136713	0.941029	0.581991
LY86	-3.38148	-1.25873	-2.3201	0.00177967	0.0867524	0.941146	0.582289
RGS19	-1.35183	-1.41573	-1.38378	0.142558	0.0222198	0.94173	0.582588
PLEK	-1.573	-1.68993	-1.63146	0.0567521	0.0599234	0.941853	0.582886
SYNJ2BP	1.36792	-0.58331	0.392304	0.015116	0.0822996	0.941863	0.583184
XPNPEP1	2.67152	1.30347	1.98749	0.00415064	0.0889888	0.942043	0.583481
CMC2	-0.696623	-2.24074	-1.46868	0.268105	0.002103	0.942091	0.583778
IRF8	0.205408	-1.9606	-0.877598	0.209073	0.00860811	0.942137	0.584074
LSM5	-0.928861	-0.897181	-0.913021	0.159342	0.0193553	0.942148	0.58437
RGCC	-0.681964	-1.01949	-0.850725	0.133016	0.0314715	0.942516	0.584666
MIIP	1.58462	-1.18624	0.199193	0.0589489	0.0595208	0.9428	0.584961
BTN3A2	-1.41436	-1.62104	-1.5177	0.150459	0.0211834	0.942903	0.585256
GNPNAT1	-0.744602	-0.810378	-0.77749	0.219399	0.00775703	0.942954	0.585551
ELP3	1.43003	-0.783706	0.323164	0.110363	0.0379698	0.943313	0.585846
DSE	0.753493	1.76293	1.25821	0.271852	0.000152314	0.943335	0.58614
RAD51AP1	-0.916591	-0.955837	-0.936214	0.201316	0.0110923	0.943545	0.586433
PDCD2	-1.498	-0.850226	-1.17411	0.0749477	0.0500073	0.943732	0.586727
CCSER2	1.62434	-0.833731	0.395307	0.0855456	0.0452476	0.943979	0.58702
FBXO10	-1.05757	-0.619027	-0.838301	0.0267688	0.0814188	0.944011	0.587312
ACOT9	1.81523	1.57248	1.69385	0.142558	0.024005	0.944349	0.587605
MTMR14	-1.33881	-1.72677	-1.53279	0.206006	0.00936359	0.944402	0.587897
NDUFAF1	-1.28082	-1.17636	-1.22859	0.167909	0.0170506	0.944422	0.588188
OXR1	-0.938244	-0.711891	-0.825068	0.0603279	0.0587371	0.944497	0.588479
GUCY1A3	0.813464	0.735957	0.774711	0.268105	0.00188738	0.944589	0.58877
PJA2	-0.709258	-1.40316	-1.05621	0.267921	0.00281779	0.944647	0.58906
PRPSAP2	-1.30946	-0.993188	-1.15132	0.0695783	0.053183	0.944778	0.58935
ADD1	-1.7196	-0.841593	-1.2806	0.0289829	0.0763546	0.945006	0.58964
MS4A6A	-0.801638	0.554499	-0.123569	0.133016	0.0316864	0.945097	0.590218
CD1E	-1.00059	0.309508	-0.345539	0.133016	0.0316864	0.945097	0.590218
WDR83OS	-1.13466	-2.21408	-1.67437	0.241317	0.00585418	0.945341	0.590506
PFDN2	-1.22808	-1.33587	-1.28197	0.122299	0.0359043	0.945362	0.590794
PEX3	-0.975699	-0.733654	-0.854677	0.0868637	0.0464675	0.945379	0.591369
THAP4	-1.25691	-0.720462	-0.988685	0.0868637	0.0464675	0.945379	0.591369
NABP2	-1.05002	-1.37637	-1.21319	0.139221	0.0260984	0.945953	0.591656
RPS10	-0.41756	-1.39801	-0.907784	0.077043	0.0515514	0.946369	0.591943
ACAT1	-1.82578	-1.19249	-1.50914	0.0762382	0.0533216	0.946457	0.59223
THAP5	1.16033	-0.67903	0.240648	0.0575794	0.0660415	0.946489	0.592516
MED20	-0.787973	-0.656519	-0.722246	0.119583	0.0383082	0.946586	0.592802
EBAG9	-1.09795	-0.491977	-0.794961	0.0603279	0.0622682	0.946593	0.593087
EIF3K	-0.0298995	-1.50768	-0.768791	0.108245	0.0392529	0.946603	0.593372
RRM2	-1.07639	-2.08233	-1.57936	0.264295	0.00430186	0.947015	0.593656
TOLLIP	-1.52552	1.27224	-0.12664	0.0180826	0.0871234	0.947176	0.593941
ASB6	1.47061	-0.364265	0.553173	0.0189694	0.0869098	0.947204	0.594225
SP110	-1.16577	-1.86795	-1.51686	0.213463	0.0102189	0.947263	0.594508
RPL22L1	-1.77935	-1.57175	-1.67555	0.0924627	0.0464481	0.947655	0.594792
UBQLN1	-1.15063	-0.758621	-0.954624	0.0973233	0.0456001	0.947952	0.595075
PRMT7	-0.789931	-0.986007	-0.887969	0.133016	0.03386	0.94804	0.595358
NDUFA4	-1.207	-1.19658	-1.20179	0.0615394	0.0570231	0.948052	0.59564
ALDOA	-0.65006	-0.8739	-0.76198	0.13463	0.0282938	0.948076	0.595922
RNH1	0.401241	1.72024	1.06074	0.229646	0.00862685	0.948147	0.596204
MAN2A1	-0.546436	-1.08327	-0.814854	0.203908	0.0114957	0.948178	0.596485
SPRYD4	-1.40241	-0.588625	-0.995517	0.0352922	0.0780862	0.948216	0.596766
KLRD1	0.397528	-1.78173	-0.692103	0.280935	0.000930524	0.948673	0.597046
SPCS2	-0.814068	-1.62343	-1.21875	0.188744	0.0162221	0.948934	0.597327
EIF1AX	-0.838421	-1.05793	-0.948175	0.163766	0.0222198	0.948937	0.597607
PDHA1	1.17602	-1.14434	0.0158417	0.184808	0.0164976	0.948976	0.597886
RDH11	-1.09278	-1.15628	-1.12453	0.217218	0.0103495	0.948983	0.598165
MLXIP	0.834915	-0.552747	0.141084	0.0409044	0.0757218	0.949103	0.598444
FAM91A1	-0.532109	-0.564227	-0.548168	0.183775	0.0170506	0.949105	0.598722
HLA-DMA	-2.53477	-1.09199	-1.81338	0.000139965	0.080752	0.949225	0.599
COBLL1	-1.03311	-0.786963	-0.910037	0.106555	0.0433108	0.949242	0.599278
FRMD8	0.746813	-0.962724	-0.107956	0.127433	0.0381366	0.949283	0.599555
ZBTB8OS	-1.20354	-1.31517	-1.25936	0.145444	0.0263608	0.949496	0.599832
UNC45A	-0.895035	-1.49796	-1.1965	0.229433	0.00904568	0.949975	0.600108
EIF3G	-1.88009	-1.74351	-1.8118	0.0811717	0.0557012	0.949989	0.600385
CCDC107	1.09984	-1.02829	0.0357735	0.129112	0.0383082	0.95001	0.600661
PARP3	-1.25384	-0.78269	-1.01826	0.102185	0.0464675	0.950227	0.600936
EIF4B	-1.03747	-2.32864	-1.68306	0.289977	0.000652941	0.95023	0.601212
EHD3	-1.03503	-0.811109	-0.923072	0.0603279	0.0677244	0.95032	0.601487
CAPN7	-0.521692	-0.732369	-0.627031	0.133016	0.036726	0.950411	0.601761
RBBP7	-1.16731	-2.08253	-1.62492	0.212168	0.0118838	0.950831	0.602036
PPP1CB	1.35934	-1.26567	0.0468337	0.109187	0.0448462	0.950932	0.60231
NOP14	0.726337	-0.631775	0.0472812	0.0195544	0.090751	0.95099	0.602583
CSTF2	-0.854985	-1.23039	-1.04269	0.133016	0.0372811	0.951069	0.602857
SCAP	-0.638262	-0.662447	-0.650354	0.161252	0.025759	0.9512	0.60313
HEXA	-1.66991	-0.921238	-1.29558	0.0267688	0.087031	0.951221	0.603402
TMEM175	-0.782536	-1.3672	-1.07487	0.24549	0.00722686	0.951238	0.603674
PIK3R5	1.35892	1.57863	1.46877	0.151789	0.0264594	0.951369	0.603946
NHLRC3	-1.03734	-0.674239	-0.85579	0.0267688	0.0878751	0.951488	0.604218
TMEM101	1.38134	-0.817649	0.281843	0.130971	0.0383082	0.951501	0.604489
SNX19	-1.24985	-0.938115	-1.09398	0.126747	0.038799	0.95174	0.60476
MIF4GD	-2.03323	-1.07768	-1.55545	0.0208709	0.0910158	0.951863	0.60503
PACS1	1.49518	1.58862	1.5419	0.115544	0.0427592	0.951885	0.6053
TMEM223	-1.14913	-1.06963	-1.10938	0.139221	0.0314715	0.95195	0.60557
TSPAN17	-0.802173	-0.7258	-0.763986	0.133016	0.0383082	0.952038	0.606109
RNF25	-0.879255	-0.743373	-0.811314	0.133016	0.0383082	0.952038	0.606109
PAK1IP1	-1.1739	-0.859285	-1.01659	0.0591292	0.0700498	0.952096	0.606377
INSIG2	0.745123	-0.513991	0.115566	0.110291	0.0464675	0.952223	0.606646
FNBP1	1.26347	0.726231	0.99485	0.0257119	0.0884569	0.952291	0.606913
ANKRD36B	0.904177	-0.798743	0.0527166	0.0874514	0.0520607	0.952353	0.607181
EEA1	-1.69249	-0.604271	-1.14838	0.0461289	0.0757823	0.952536	0.607448
BAG5	-0.634309	-0.641988	-0.638148	0.115038	0.0443224	0.952537	0.607715
DIP2A	-0.731306	-1.38493	-1.05812	0.296528	9.3627e-05	0.952694	0.607982
ZFP36L2	-0.385822	-1.72594	-1.05588	0.297953	0.00040131	0.952694	0.608248
CES1	-0.0639299	0.930948	0.433509	0.297953	0.000161399	0.952727	0.608514
FAM110A	0.759202	-0.873362	-0.0570802	0.165518	0.025759	0.952841	0.608779
EOGT	1.23915	-0.409695	0.414726	0.0497412	0.0757218	0.952922	0.609044
USP33	-0.996879	-0.656955	-0.826917	0.0971559	0.0505265	0.953038	0.609309
NSUN5	1.01453	-0.985441	0.0145463	0.176715	0.0208762	0.953156	0.609574
TXNDC15	1.04848	-0.793619	0.127431	0.0992121	0.0496452	0.953223	0.609838
CBWD5	1.86701	-1.46049	0.203261	0.0784717	0.0575834	0.953226	0.610102
UROS	-2.09643	-0.84479	-1.47061	0.0208709	0.0933456	0.95331	0.610365
MAGOH	1.44255	-1.41619	0.0131793	0.157848	0.0273872	0.953473	0.610628
NDUFA13	2.23256	-2.38954	-0.0784919	0.280935	0.00258208	0.953552	0.610891
CISD1	-0.707545	-0.926378	-0.816962	0.233017	0.0110923	0.953652	0.611415
KIAA0226L	-0.681795	-1.36873	-1.02526	0.233017	0.0110923	0.953652	0.611415
FTSJ2	-0.977765	-1.36596	-1.17186	0.180515	0.0206419	0.953994	0.611677
SDHD	-0.8067	-2.68029	-1.7435	0.271435	0.003478	0.954003	0.611939
FKBP4	-1.15087	-1.47288	-1.31187	0.167909	0.0223871	0.954017	0.6122
TP53BP1	-0.61487	-1.10408	-0.859474	0.276248	0.00347537	0.95402	0.612721
UCKL1	0.839586	-1.53838	-0.349395	0.276248	0.00347537	0.95402	0.612721
RIC3	-0.99811	-1.15292	-1.07552	0.201316	0.0170506	0.954034	0.613241
PSMG1	-1.01871	-1.45533	-1.23702	0.201316	0.0170506	0.954034	0.613241
PTBP1	1.39633	-1.43949	-0.021579	0.205968	0.0142995	0.95413	0.6135
RAB34	0.886234	1.47547	1.18085	0.268105	0.00498162	0.95417	0.613759
ERCC1	-1.24272	-1.53405	-1.38838	0.226886	0.0119893	0.954322	0.614017
RAB11A	0.819493	1.91506	1.36727	0.296126	0.00146533	0.954346	0.614275
MCCC2	-0.942036	-1.69966	-1.32085	0.220481	0.0128769	0.954425	0.614533
BTF3	-0.946456	-1.04613	-0.996292	0.0105742	0.098414	0.954436	0.614791
GRPEL1	-1.94409	-0.890133	-1.41711	0.0488457	0.0793125	0.954551	0.615048
PLAA	-0.824316	-0.67043	-0.747373	0.176715	0.0212507	0.954895	0.615305
AES	-1.0133	-1.20963	-1.11146	0.211034	0.0142168	0.954957	0.615562
MTERF1	-1.12072	-0.709945	-0.915331	0.119583	0.0464675	0.955008	0.615818
FANCI	-0.271656	-0.912303	-0.591979	0.0603279	0.0715783	0.955034	0.616074
SIRPA	1.33707	1.1288	1.23294	0.175442	0.0219257	0.955242	0.61633
ZNF736	0.387796	-0.838994	-0.225599	0.237221	0.0110923	0.955368	0.616586
SLFN11	-0.28069	-0.887298	-0.583994	0.268105	0.00708134	0.955415	0.617095
ASF1B	-0.752097	-1.87929	-1.31569	0.268105	0.00708134	0.955415	0.617095
ISG20L2	1.27775	-0.9648	0.156477	0.0693438	0.0663048	0.955529	0.61735
FUT8	-0.64366	-0.580072	-0.611866	0.0603279	0.0728406	0.955555	0.617604
ISOC2	-3.11864	-0.766959	-1.9428	0.00249317	0.10061	0.95575	0.617858
RPS6KA3	-1.05149	-0.528608	-0.790051	0.129128	0.0422618	0.956041	0.618112
MB21D2	-0.238524	0.99844	0.379958	0.297953	0.00188738	0.956156	0.618365
RPS29	0.170189	-1.1262	-0.478007	0.287915	0.00276545	0.956159	0.618618
HSP90AB1	-0.615682	-0.80337	-0.709526	0.0817589	0.060703	0.956257	0.618871
UBE2G2	-0.846542	-1.46882	-1.15768	0.260887	0.00881624	0.956365	0.619123
NLRP1	-0.326392	-1.16128	-0.743835	0.297953	0.002103	0.95674	0.619375
S1PR2	1.58025	-0.709977	0.435138	0.0145012	0.0984476	0.956769	0.619627
CD3G	0.624872	-1.12393	-0.24953	0.0829362	0.0617603	0.956772	0.619879
TRIM5	-0.545	-1.05273	-0.798863	0.161252	0.0294377	0.956828	0.62013
PPP5C	-1.11228	-0.875529	-0.993904	0.0868637	0.0573817	0.956907	0.620381
RNF19B	2.0057	1.26876	1.63723	0.00162213	0.100063	0.957099	0.620632
HIBADH	-0.645838	-1.01456	-0.830198	0.133016	0.0433108	0.957357	0.620883
MRPS30	-1.5344	-0.617814	-1.07611	0.0267688	0.0969257	0.957504	0.621133
SLA2	1.03156	-0.601311	0.215123	0.0591292	0.0786953	0.957517	0.621383
STT3A	-1.62773	-1.0167	-1.32222	0.0427229	0.0831172	0.957602	0.621632
CD180	-2.24182	-0.952436	-1.59713	0.0134241	0.10061	0.957619	0.621882
TMEM170A	0.728641	-1.06327	-0.167313	0.225979	0.0138521	0.957663	0.62213
CHKA	1.03807	-0.515677	0.261195	0.129112	0.0464675	0.957788	0.622379
UHRF1BP1	0.722006	2.05847	1.39024	0.267998	0.00826114	0.957855	0.622627
ATXN7L3B	-1.20107	-0.738144	-0.969607	0.106555	0.0542094	0.95803	0.622875
RIOK2	-0.886785	-0.344605	-0.615695	0.102185	0.0561818	0.958073	0.623123
ERICH1	2.98706	1.35101	2.16903	0.00100203	0.0991387	0.958116	0.623371
ACTR8	-1.23556	-0.347516	-0.791537	0.0267688	0.097651	0.958205	0.623618
HMGCL	-1.95384	-0.947056	-1.45045	0.0352922	0.0896838	0.958349	0.623865
CYHR1	0.407787	-0.757465	-0.174839	0.199095	0.0210007	0.958376	0.624111
FANCA	-0.716016	-0.683488	-0.699752	0.139221	0.0367927	0.958484	0.624357
PTP4A1	-0.709121	-1.2848	-0.99696	0.183775	0.0233612	0.958516	0.624603
ARHGAP31	2.10253	1.13776	1.62014	0.0140394	0.102381	0.958621	0.624849
MICAL1	1.1024	1.40441	1.25341	0.122189	0.0486353	0.958675	0.625094
TMEM9B	-1.54598	-1.58603	-1.56601	0.240769	0.0128097	0.958784	0.625339
TNFRSF10B	0.82584	-1.19804	-0.1861	0.296528	0.00311826	0.95885	0.625584
CCDC109B	-1.17197	-1.23246	-1.20222	0.119583	0.0505773	0.959081	0.625828
YIPF5	-0.79382	-1.17701	-0.985413	0.260887	0.0100429	0.959118	0.626072
NUPL1	-0.673284	-0.987356	-0.83032	0.219585	0.0165634	0.959167	0.626316
CEP104	1.36043	-0.423901	0.468264	0.00397703	0.107795	0.959174	0.62656
GGCX	0.582324	-0.459949	0.0611874	0.19195	0.0223696	0.959188	0.626803
MGMT	-1.06352	-1.33001	-1.19677	0.219399	0.0170506	0.959289	0.627046
UAP1	-0.298258	-0.840993	-0.569625	0.133016	0.0464675	0.959438	0.627773
PIK3IP1	-0.744758	-1.2428	-0.99378	0.133016	0.0464675	0.959438	0.627773
ATAD3A	-0.610195	-0.361705	-0.48595	0.133016	0.0464675	0.959438	0.627773
NUDT9	1.00389	-0.88888	0.0575055	0.0878761	0.060339	0.959487	0.628014
ANKRD40	0.546055	-0.874179	-0.164062	0.19195	0.0226473	0.95952	0.628256
SRSF7	-1.84224	-1.54553	-1.69388	0.0278403	0.096855	0.959596	0.628496
MRPS27	-1.63565	-1.03307	-1.33436	0.026985	0.0970424	0.959655	0.628737
WDR83	-1.27474	-0.834435	-1.05459	0.0868637	0.06311	0.959751	0.628978
HERC2	1.33555	-0.316328	0.509611	0.00897276	0.108508	0.959806	0.629218
TMEM63A	0.848019	-0.694593	0.076713	0.165518	0.0314715	0.959855	0.629697
SLC25A12	0.705727	-0.622683	0.0415216	0.165518	0.0314715	0.959855	0.629697
RAN	-1.69948	-0.557693	-1.12859	0.0059208	0.109259	0.95986	0.629936
OXA1L	-1.88236	-1.38124	-1.6318	0.0133434	0.105267	0.959871	0.630175
DYRK4	-1.06647	-0.666495	-0.866483	0.0603279	0.0814188	0.959951	0.630889
LYRM5	-0.98814	-0.709976	-0.849058	0.0603279	0.0814188	0.959951	0.630889
FUCA1	-0.520741	-0.768771	-0.644756	0.0603279	0.0814188	0.959951	0.630889
CDK4	-1.78956	-1.43439	-1.61197	0.0836191	0.0658087	0.960299	0.631127
QTRTD1	1.87633	-0.315718	0.780308	0.00397703	0.109541	0.960463	0.631364
MED7	0.671106	-1.19793	-0.263411	0.227699	0.0170506	0.960573	0.631601
PSD4	-0.188753	-1.42165	-0.805203	0.287116	0.00535763	0.9608	0.631838
RASSF5	-0.960311	-1.21418	-1.08724	0.126747	0.0508901	0.960842	0.632075
SLC16A3	1.37663	1.55641	1.46652	0.0503181	0.0849297	0.960868	0.632311
RAB3IP	0.950061	-0.710462	0.119799	0.126747	0.0509509	0.960908	0.632547
SSRP1	-1.69605	-0.661668	-1.17886	0.0162328	0.105678	0.960938	0.632783
PLA2G16	1.95208	-0.658938	0.646573	0.0230844	0.101953	0.961009	0.633019
EMC1	-0.864538	-0.962326	-0.913432	0.191016	0.0257556	0.961116	0.633254
DHFR	-0.619975	-1.1463	-0.883135	0.233017	0.0164972	0.96132	0.633489
RAD51C	-1.23213	-1.10888	-1.17051	0.102185	0.0587371	0.961361	0.633723
SPTAN1	-1.12154	-0.491348	-0.806444	0.039674	0.092966	0.961376	0.633958
ATP5D	-1.15226	-1.83967	-1.49596	0.255528	0.0116038	0.961381	0.634192
ELOVL5	-0.864628	-1.66659	-1.26561	0.255528	0.0117464	0.961512	0.634426
H1F0	0.660208	0.36282	0.511514	0.165518	0.0316864	0.961524	0.634659
CENPW	-0.980233	-0.669148	-0.824691	0.119583	0.0561818	0.961953	0.635126
JMJD4	-0.645027	-0.553709	-0.599368	0.119583	0.0561818	0.961953	0.635126
RAD51	-0.020473	-1.7435	-0.881989	0.297953	0.00442973	0.962013	0.635359
ATP5J2	1.85428	-1.91985	-0.0327835	0.172432	0.0290264	0.962096	0.635591
IFRD2	-0.959475	-1.86022	-1.40985	0.293427	0.00561552	0.96213	0.635823
MFAP5	0.597148	-0.507267	0.0449404	0.0829362	0.0689009	0.9622	0.636055
CANX	1.02708	-1.11051	-0.0417129	0.0385912	0.0961891	0.962221	0.636287
SUB1	1.02844	0.250706	0.639574	0.014378	0.109259	0.962281	0.636518
WDR5	-0.940072	-0.224206	-0.582139	0.0591292	0.0849274	0.96232	0.636749
RHOC	1.77881	1.54009	1.65945	0.0878761	0.0672716	0.962687	0.63698
ZMYM2	-0.930723	-0.503143	-0.716933	0.10067	0.0638197	0.963009	0.637211
PSPC1	-0.990418	-1.5696	-1.28001	0.265102	0.0118448	0.963026	0.637442
PSMA2	0.654088	1.4513	1.0527	0.220569	0.0191697	0.963095	0.637672
P2RX4	1.33595	1.55309	1.44452	0.169594	0.0310903	0.963176	0.637902
IDI1	-1.15877	-2.23669	-1.69773	0.280065	0.00761222	0.963321	0.638132
MAP4	1.61736	1.05636	1.33686	0.00230106	0.112279	0.963666	0.638362
USP4	1.06044	-1.18415	-0.0618552	0.15998	0.0366358	0.963756	0.638591
CCNB1IP1	-1.17489	-1.10447	-1.13968	0.201316	0.025759	0.963783	0.63882
CNIH1	-2.13956	-1.08961	-1.61459	0.024639	0.107629	0.964011	0.639049
MR1	-1.28633	-0.642366	-0.964349	0.0766483	0.0759349	0.964095	0.639278
POLH	1.16269	-0.868992	0.14685	0.07156	0.0787376	0.964098	0.639507
LETMD1	-0.897419	-1.32572	-1.11157	0.24549	0.0157547	0.964277	0.639735
SLC37A2	1.44439	-0.231031	0.606679	0.014078	0.113414	0.964402	0.639963
PIK3R6	-1.8759	-0.542843	-1.20937	0.00464248	0.116887	0.964402	0.64019
UFL1	-1.10409	-0.533724	-0.818908	0.0762382	0.0793125	0.964702	0.640418
S1PR1	1.66305	-0.725858	0.468599	0.0591292	0.0882192	0.964736	0.640645
YDJC	-1.51877	-1.57445	-1.54661	0.197914	0.0261274	0.964775	0.640872
ARF5	-1.33033	-1.46186	-1.3961	0.0430321	0.0963078	0.964932	0.641099
TK1	-1.44176	-1.30298	-1.37237	0.0799075	0.0770421	0.964968	0.641326
LRWD1	-0.952136	-0.678661	-0.815399	0.0603279	0.0881898	0.964982	0.641552
IGBP1	-1.71766	-1.25628	-1.48697	0.105904	0.0668889	0.965303	0.641778
DYNLT1	2.09592	1.50808	1.802	0.0570853	0.0911855	0.965325	0.642004
CYTH1	1.29383	0.918379	1.1061	0.152805	0.0393535	0.965371	0.642229
ARPC3	-0.785817	-1.72605	-1.25593	0.1569	0.0384718	0.965451	0.642454
KIAA0141	-1.39983	-0.78513	-1.09248	0.119537	0.0615934	0.965527	0.642679
NUDT2	-0.628087	-0.915944	-0.772015	0.133016	0.0561818	0.965564	0.643576
NLE1	-0.634269	-0.459984	-0.547127	0.133016	0.0561818	0.965564	0.643576
FAM129C	-0.583486	-0.926585	-0.755036	0.133016	0.0561818	0.965564	0.643576
HAUS7	-0.629835	-0.908686	-0.76926	0.133016	0.0561818	0.965564	0.643576
KIAA0391	-0.525109	-1.07979	-0.802447	0.268105	0.0137837	0.965688	0.6438
BAG2	-0.167384	-1.32067	-0.744027	0.297953	0.00708134	0.965715	0.644691
CHTF18	-0.181006	-1.13395	-0.657479	0.297953	0.00708134	0.965715	0.644691
CD70	-0.450317	-1.42144	-0.935878	0.297953	0.00708134	0.965715	0.644691
SLC4A7	-0.221959	-0.850702	-0.536331	0.297953	0.00708134	0.965715	0.644691
LIMD1	-0.923343	-0.808066	-0.865705	0.184713	0.0304365	0.965735	0.644913
GOT1	-0.638025	-0.932145	-0.785085	0.233017	0.0210007	0.965915	0.645356
SMYD5	-0.807337	-0.81127	-0.809304	0.233017	0.0210007	0.965915	0.645356
GMEB1	0.754762	-0.651076	0.0518429	0.127433	0.0575768	0.965936	0.645578
RAD51D	0.601584	-0.634059	-0.0162371	0.165518	0.0383082	0.966044	0.64624
ANKRD39	0.703366	-0.992152	-0.144393	0.165518	0.0383082	0.966044	0.64624
SPICE1	0.347768	-0.582006	-0.117119	0.165518	0.0383082	0.966044	0.64624
GMPR2	-1.1431	-1.26347	-1.20329	0.191367	0.0304156	0.966265	0.64646
VAMP7	1.24184	-1.17668	0.0325805	0.115038	0.0649859	0.966389	0.64668
MFSD12	1.15206	0.733295	0.942675	0.0409044	0.099257	0.966447	0.6469
MPPE1	0.828525	-0.883543	-0.0275091	0.149251	0.0435259	0.966484	0.647119
POR	-0.967403	-0.717903	-0.842653	0.0500171	0.097651	0.966502	0.647338
RAB18	1.38562	1.68505	1.53533	0.218054	0.0239915	0.966711	0.647557
PLA2G4C	0.987126	-0.415298	0.285914	0.169594	0.0344589	0.966748	0.647776
DESI1	1.59054	-0.895374	0.347584	0.051264	0.097045	0.966776	0.647995
CTDSPL2	0.757208	-1.02955	-0.13617	0.276248	0.0110923	0.966824	0.648213
TMEM120A	2.25075	-0.700735	0.775005	0.0503181	0.097651	0.966875	0.648431
NCK1	0.964722	1.0693	1.01701	0.129112	0.058991	0.967007	0.648649
TOR1AIP1	-0.598975	-1.87906	-1.23902	0.306156	0.000138241	0.967251	0.648866
TRPV2	1.49533	-1.25086	0.122237	0.150653	0.0441497	0.967254	0.649084
GBGT1	1.10798	-0.721323	0.193326	0.0829362	0.0814188	0.967368	0.649301
DPYD	0.45159	1.46684	0.959216	0.227699	0.0233327	0.967428	0.649518
PICALM	1.34287	-0.308307	0.517281	0.0400856	0.103845	0.967689	0.649734
DDX10	1.14531	-0.656061	0.244622	0.0591292	0.0962611	0.967722	0.649951
ADIPOR2	0.959364	-0.223863	0.367751	0.149251	0.0464675	0.967783	0.650167
ARF3	1.41903	1.63452	1.52678	0.166869	0.0373262	0.968081	0.650383
CEP68	0.877918	-0.229917	0.324	0.0664183	0.0872358	0.968195	0.650599
DHODH	0.743871	-0.43154	0.156166	0.0409044	0.104491	0.968301	0.650815
BIRC5	-1.4027	-0.830915	-1.11681	0.0868637	0.0800909	0.968356	0.65103
NAIP	0.580639	-0.730418	-0.0748897	0.291078	0.0100257	0.968502	0.651245
ATP1B3	1.41693	2.2145	1.81571	0.30276	0.00218248	0.968531	0.65146
RARS	-1.47949	-1.14307	-1.31128	0.0784758	0.0835138	0.968675	0.651675
EXO1	-0.442619	-0.873312	-0.657965	0.133016	0.0605923	0.968677	0.65189
RBM15	-0.770127	-0.842743	-0.806435	0.24549	0.0203972	0.968685	0.652104
PABPC4	-1.02895	-0.627816	-0.828383	0.0814979	0.0824359	0.968712	0.652318
ZNF280C	0.455544	-0.648474	-0.0964651	0.2171	0.0261523	0.96876	0.652531
ATP8A1	-0.554257	-0.725161	-0.639709	0.268105	0.0170506	0.968771	0.652745
KLHL12	-0.69616	-0.825336	-0.760748	0.133016	0.0611161	0.968782	0.652958
FAM111B	0.970474	-0.984578	-0.00705234	0.0998252	0.075042	0.968836	0.653171
SIGLEC5	-1.20635	-0.611378	-0.908865	0.0267688	0.116887	0.968839	0.653383
TRAPPC6B	-1.01178	-0.626605	-0.819191	0.102185	0.0740597	0.968932	0.653596
ZNF267	1.3198	1.49663	1.40821	0.143921	0.0478333	0.96903	0.653808
MRM1	-0.932947	-0.414219	-0.673583	0.0603279	0.097651	0.969173	0.654231
SLC17A9	-1.01358	-0.480026	-0.746805	0.0603279	0.097651	0.969173	0.654231
OGFOD1	0.800227	-0.913049	-0.056411	0.149251	0.0467788	0.969204	0.654443
TBK1	1.02739	-0.998912	0.0142397	0.149251	0.0467897	0.969228	0.654654
PDCD5	1.66759	-1.5041	0.0817454	0.133857	0.0537508	0.969237	0.654865
ACTR6	0.659608	-1.08605	-0.213222	0.165518	0.0423395	0.96926	0.655075
MAP3K7	-0.319617	-0.802945	-0.561281	0.203908	0.0300891	0.96937	0.655286
SPINT2	2.87595	1.06886	1.97241	0.010023	0.121411	0.969377	0.655496
DZIP3	-0.545101	-0.808884	-0.676993	0.293427	0.0110923	0.969495	0.655706
MRPS25	-1.06912	-1.27253	-1.17082	0.240769	0.02257	0.969554	0.655915
RPL36	-1.05767	-1.36638	-1.21203	0.0379936	0.109418	0.969587	0.656125
ERCC3	0.951452	-0.831935	0.0597586	0.2164	0.0284258	0.969593	0.656334
MRPL16	-2.01059	-1.28221	-1.6464	0.0400856	0.108643	0.969614	0.656543
FIP1L1	-1.50751	-0.927189	-1.21735	0.039674	0.109073	0.969624	0.656751
LYN	1.06058	2.56607	1.81332	0.298112	1.73053e-05	0.969646	0.65696
KIF20B	-0.426667	-0.50976	-0.468214	0.254565	0.0205222	0.969682	0.657168
CD72	-0.639074	-2.1161	-1.37759	0.297953	0.00968738	0.969754	0.657375
VPS8	1.11423	1.40788	1.26106	0.129112	0.0672708	0.969845	0.657583
CWC22	-0.745858	-1.01011	-0.877986	0.191016	0.0345764	0.969857	0.65779
SEL1L	1.11737	-0.625095	0.246136	0.219399	0.0272557	0.969875	0.657998
RAD51B	0.616801	-0.776696	-0.0799473	0.165518	0.0441497	0.96994	0.658204
DNAJB6	2.19243	0.843822	1.51813	0.0127133	0.12121	0.969992	0.658411
KDM5B	0.861381	-0.748299	0.0565408	0.129112	0.0677244	0.969998	0.658617
RASA2	-0.60126	-0.462786	-0.532023	0.139804	0.0533216	0.970042	0.658823
DPH2	-1.0662	-1.06461	-1.0654	0.203908	0.0314715	0.970068	0.659029
RNF185	-1.53492	-0.589975	-1.06245	0.0352922	0.112177	0.970098	0.659235
GLUD1	0.919582	-0.93503	-0.00772426	0.2164	0.0291639	0.970173	0.65944
NMRK1	2.75457	1.20536	1.97996	0.00829088	0.123202	0.970198	0.659645
TRIP10	2.70588	1.00399	1.85493	0.0118137	0.122157	0.970213	0.65985
STXBP3	1.10094	-0.812045	0.144446	0.177329	0.0383082	0.970216	0.660055
SGSM3	-0.597541	-1.07381	-0.835675	0.242908	0.0229815	0.97024	0.660259
PDHX	-0.86256	-0.87822	-0.87039	0.257154	0.0210007	0.97025	0.660463
MAGOHB	-1.97092	-0.920944	-1.44593	0.0114272	0.122987	0.970254	0.660667
HIST1H2BK	-1.19933	2.02083	0.410751	0.264295	0.0200816	0.970283	0.660871
OGDH	1.86878	-1.20265	0.333063	0.0435944	0.106201	0.970302	0.661074
BLNK	-3.02678	-1.10631	-2.06654	0.0032035	0.121637	0.970361	0.661277
KANSL2	-0.6447	-0.852306	-0.748503	0.133016	0.0661137	0.970367	0.66148
ORMDL1	-1.29102	-1.86551	-1.57826	0.265337	0.0189699	0.97037	0.661682
POLRMT	0.44683	-0.657798	-0.105484	0.165518	0.0452328	0.970401	0.662087
UPF1	0.660435	-0.425093	0.117671	0.165518	0.0452328	0.970401	0.662087
TGFBI	0.390496	0.488611	0.439554	0.0829362	0.0857579	0.970498	0.662289
WDFY4	-0.686143	-1.59407	-1.14011	0.289977	0.0118838	0.970539	0.66249
CTSL	0.76824	1.32737	1.04781	0.212168	0.0304101	0.970577	0.662692
CST7	3.63209	1.41534	2.52372	0.00275141	0.121494	0.970638	0.662893
RPS7	-1.08678	-1.12437	-1.10557	0.0166146	0.121095	0.970657	0.663094
TTC27	-0.463773	-1.0967	-0.780236	0.297953	0.0110923	0.97071	0.663294
MFN2	-0.347685	-1.10415	-0.725919	0.287116	0.0130888	0.970742	0.663495
MOCS3	1.09326	-0.556912	0.268173	0.0998252	0.0807246	0.970749	0.663695
TMEM243	-0.675152	-2.52369	-1.59942	0.309533	0.00191653	0.970886	0.663895
GCSAM	-0.693406	0.984498	0.145546	0.139804	0.0559823	0.970965	0.664095
EVI5	0.677817	-0.619588	0.0291146	0.194434	0.0358962	0.97102	0.664294
HIPK3	1.44906	1.0616	1.25533	0.0568748	0.104012	0.971071	0.664493
TIFA	-2.12216	-0.525565	-1.32386	0.0339704	0.115406	0.971082	0.664693
MCM9	-0.493891	-0.258157	-0.376024	0.133016	0.0677244	0.971082	0.665882
ABCD2	-0.42345	-0.54219	-0.48282	0.133016	0.0677244	0.971082	0.665882
XCL2	-0.861874	-1.25933	-1.0606	0.133016	0.0677244	0.971082	0.665882
EEF2KMT	-0.547761	-0.554326	-0.551044	0.133016	0.0677244	0.971082	0.665882
GPATCH1	-0.831439	-0.560199	-0.695819	0.133016	0.0677244	0.971082	0.665882
HSPA13	-0.559224	-0.434202	-0.496713	0.133016	0.0677244	0.971082	0.665882
PNN	-1.06937	-1.3385	-1.20393	0.166435	0.041689	0.971184	0.666079
DNAJC11	-0.947277	-0.757731	-0.852504	0.122299	0.0714433	0.971254	0.666276
NFKBIB	1.29312	-0.873211	0.209952	0.124788	0.0710285	0.971275	0.666473
SOCS3	1.3626	0.751248	1.05693	0.0814979	0.0888224	0.971285	0.66667
TMEM128	-1.15849	-1.00234	-1.08041	0.161252	0.0479667	0.971585	0.666866
ANKRD1	-0.525712	1.54751	0.510899	0.293427	0.0132275	0.971622	0.667063
NBAS	-0.413154	-0.356649	-0.384902	0.161252	0.048048	0.97163	0.667259
SLC35A4	-1.29317	-1.27441	-1.28379	0.196921	0.0366022	0.97166	0.667455
CENPC	0.699863	-0.869928	-0.0850325	0.271852	0.016743	0.97173	0.66765
CNTRL	-0.328385	-1.70112	-1.01475	0.311185	0.00130473	0.97181	0.667846
RIC1	1.39217	-0.349776	0.521195	0.0568748	0.106337	0.971856	0.668041
PPM1K	1.10564	-0.778207	0.163717	0.137628	0.0565819	0.971961	0.668236
ITPK1	-0.90938	-0.930903	-0.920142	0.237224	0.0259466	0.971979	0.668431
SLC11A1	0.604505	-0.891449	-0.143472	0.276248	0.0170506	0.972254	0.668626
NFKBIA	2.69513	0.517271	1.6062	0.00452029	0.127606	0.9723	0.66882
TOMM5	-0.511399	-1.88453	-1.19797	0.296126	0.0133759	0.972334	0.669015
GEMIN7	0.897684	-0.91728	-0.00979776	0.0829362	0.090915	0.97246	0.669209
RPL35A	-0.354622	-1.1963	-0.775462	0.288752	0.0139471	0.972611	0.669403
RPS27A	-0.323084	-1.3799	-0.851494	0.173721	0.0434777	0.972984	0.669597
RAPGEF6	-1.19592	-0.359653	-0.777786	0.0270616	0.119779	0.972985	0.66979
EEF1E1	-0.620879	-1.87147	-1.24617	0.306663	0.00561552	0.972988	0.669984
ZNF254	0.436807	-0.518316	-0.0407542	0.199095	0.0383082	0.972997	0.670177
TMEM97	-0.782814	-0.916221	-0.849518	0.133016	0.070235	0.973016	0.67037
NOC4L	-0.704207	-0.922961	-0.813584	0.233017	0.0298366	0.973073	0.670563
RGS16	-0.135064	-1.17227	-0.653665	0.297953	0.0137837	0.973082	0.670756
CYB5D2	1.0761	-0.467749	0.304175	0.0503181	0.111914	0.973255	0.670948
TCF4	-0.873215	-2.02784	-1.45053	0.306156	0.00595752	0.973294	0.67114
MRPL45	-0.80172	-1.75476	-1.27824	0.311185	0.00271132	0.973312	0.671332
LEO1	-0.694687	-1.16445	-0.929567	0.233017	0.0304173	0.973316	0.671524
ZNF672	-0.597517	-0.896823	-0.74717	0.265102	0.0235422	0.973368	0.671715
PTPN18	-1.09203	-0.688003	-0.890018	0.163766	0.0515367	0.973445	0.671907
ATG16L2	-0.561988	-0.986528	-0.774258	0.268105	0.022537	0.973569	0.672098
IBA57	0.671445	-0.638657	0.016394	0.176715	0.0446946	0.973591	0.672289
COX8A	-0.090439	-1.58011	-0.835277	0.205968	0.0357898	0.973597	0.67248
OTUD5	0.938998	-0.795961	0.0715185	0.19195	0.0394793	0.973606	0.67267
LILRA6	0.611815	0.873842	0.742829	0.165518	0.0514857	0.973621	0.67286
DIAPH1	-0.445444	-1.69747	-1.07145	0.311185	5.93655e-05	0.973657	0.67305
PAGR1	-0.74651	-1.33266	-1.03959	0.309533	0.00405248	0.973693	0.67324
GCHFR	-0.98167	-0.945318	-0.963494	0.0603279	0.108017	0.973697	0.67343
HLX	3.45617	0.61203	2.0341	0.0014074	0.123046	0.973739	0.673619
CLINT1	2.11989	0.954935	1.53741	0.0140046	0.130818	0.973756	0.673808
DUS2	-0.978596	-1.05356	-1.01608	0.219399	0.0317638	0.97382	0.673997
CHCHD5	-0.660847	-1.12832	-0.894585	0.161252	0.0553436	0.97386	0.674186
SMC6	-0.927359	-2.06687	-1.49712	0.326548	0.000733298	0.973884	0.674374
MGST2	-0.794145	0.64379	-0.0751778	0.133016	0.0732407	0.973914	0.674563
MCM2	-0.906256	-1.19884	-1.05255	0.0603279	0.109051	0.97396	0.674751
NFYB	0.769312	-0.906294	-0.0684909	0.309533	0.00442973	0.973971	0.674938
TMED5	0.710418	-1.05693	-0.173255	0.325853	0.00162144	0.974101	0.675126
TM9SF4	-0.693262	-0.705886	-0.699574	0.167909	0.04712	0.974265	0.675314
FAM168B	-0.407558	-0.680331	-0.543944	0.306663	0.00708134	0.974294	0.675501
STK38	1.14647	-0.930188	0.10814	0.19454	0.0410797	0.974303	0.675688
HIVEP3	-1.06534	-0.330937	-0.698137	0.0114272	0.134903	0.974449	0.675875
ZNF761	0.865998	-0.688172	0.0889129	0.212168	0.0364011	0.974461	0.676062
HEXB	-2.01824	-0.986425	-1.50233	0.0339704	0.120718	0.974462	0.676248
MEFV	2.02607	-0.330416	0.847828	0.00240458	0.130423	0.974479	0.676435
CLIP1	-0.9346	-0.63659	-0.785595	0.243323	0.0288327	0.974481	0.676621
NKG7	-1.07424	-2.22962	-1.65193	0.268105	0.024822	0.974521	0.676806
MIS18BP1	2.33341	-0.865865	0.733773	0.0180584	0.131331	0.974534	0.676992
IL18BP	1.32232	2.61168	1.967	0.318713	0.00321024	0.974597	0.677177
IFI27L2	1.12974	-1.08201	0.0238629	0.0409044	0.117523	0.974649	0.677363
NCOR1	0.907995	0.963562	0.935779	0.15698	0.0569665	0.974668	0.677548
ESCO1	0.788396	-0.720492	0.0339522	0.19195	0.0433108	0.974676	0.677732
IL6R	2.47741	1.32443	1.90092	0.00487229	0.135012	0.974688	0.677917
PGLS	-1.82523	-1.20092	-1.51307	0.0402182	0.118312	0.974731	0.678101
BCL2A1	3.7402	1.27928	2.50974	0.00346358	0.132769	0.974907	0.678286
MRPS35	-2.02654	-0.937819	-1.48218	0.0302402	0.123125	0.974959	0.67847
PDRG1	-1.03989	-1.21178	-1.12583	0.276248	0.0210007	0.974964	0.678654
ALG2	1.80985	1.54206	1.67596	0.0155426	0.133783	0.974989	0.678837
MPEG1	-0.83486	-1.54642	-1.19064	0.281069	0.0188949	0.975033	0.679021
SLC35D1	-1.01709	-0.195877	-0.606486	0.0267688	0.129563	0.975035	0.679204
SPATA13	0.148983	-1.21425	-0.532631	0.336668	0.00124246	0.975061	0.679387
SH3BP2	1.65695	-0.357293	0.649831	0.0193294	0.132541	0.975063	0.679569
TDP1	-0.52121	-0.752947	-0.637079	0.133016	0.0780862	0.975188	0.679752
SCAMP2	-2.65174	-1.26537	-1.95856	0.0129476	0.135234	0.975201	0.679934
NDUFA9	1.0816	-2.08874	-0.50357	0.312877	0.0040769	0.975247	0.680117
RPA2	-1.54162	-1.53616	-1.53889	0.0780038	0.0991428	0.975248	0.680298
PIK3CA	1.06813	0.813022	0.940574	0.0814979	0.0979933	0.975296	0.68048
ATP5C1	-1.98469	-0.813541	-1.39911	0.0399756	0.120759	0.975338	0.680662
MCOLN2	-1.79189	-0.750178	-1.27104	0.0339704	0.122664	0.975344	0.680843
CDC45	-0.323689	-1.35218	-0.837933	0.297953	0.0170506	0.975349	0.681024
ADTRP	0.26538	1.15371	0.709547	0.336668	0.00188738	0.975475	0.681567
DOCK4	0.307045	0.451048	0.379047	0.336668	0.00188738	0.975475	0.681567
NOL3	0.424321	1.29707	0.860694	0.336668	0.00188738	0.975475	0.681567
WRAP73	1.13564	-0.649271	0.243185	0.2164	0.0383082	0.975488	0.681747
TARS2	-0.714696	-1.31176	-1.01323	0.309533	0.00615725	0.975566	0.681927
SGSH	-1.27762	0.830639	-0.223489	0.119583	0.0839469	0.975608	0.682107
PLEKHM1	-1.27431	-0.428237	-0.851272	0.0461706	0.116898	0.975615	0.682287
LHFPL2	0.37733	1.04909	0.713208	0.336668	0.000161399	0.975631	0.682646
STAB1	0.219509	0.741731	0.48062	0.336668	0.000161399	0.975631	0.682646
TLE3	0.84254	-1.1755	-0.166478	0.32464	0.00380847	0.975764	0.682825
FYB	1.45652	1.11426	1.28539	0.10067	0.0915526	0.975804	0.683004
STX3	0.869899	-0.21729	0.326305	0.0591292	0.116887	0.975853	0.683182
SELT	1.0894	-1.78613	-0.348365	0.256998	0.0291033	0.975875	0.683361
SIGLEC9	0.188255	0.637345	0.4128	0.336668	0.00221896	0.975933	0.683718
ABCD1	0.309829	0.505961	0.407895	0.336668	0.00221896	0.975933	0.683718
RPS28	3.33068	0.700676	2.01568	0.0142701	0.137819	0.975941	0.683896
SUSD3	-0.717579	-0.977578	-0.847578	0.133016	0.0814188	0.976038	0.684782
FAM216A	-0.463027	-0.585276	-0.524152	0.133016	0.0814188	0.976038	0.684782
RASA3	-0.429016	-0.703362	-0.566189	0.133016	0.0814188	0.976038	0.684782
DHRS1	-0.700762	-0.820013	-0.760387	0.133016	0.0814188	0.976038	0.684782
PCTP	-0.523164	-0.610425	-0.566795	0.133016	0.0814188	0.976038	0.684782
EIF3B	-0.0665179	-0.830663	-0.44859	0.306663	0.00888451	0.976077	0.685136
OGG1	-0.225991	-1.19475	-0.71037	0.306663	0.00888451	0.976077	0.685136
TMED8	-0.630302	-0.772324	-0.701313	0.309533	0.00706447	0.976081	0.685312
TIMM50	0.937568	-1.30537	-0.183901	0.229646	0.0355033	0.976136	0.685488
GNB4	1.15189	-0.594518	0.278687	0.163822	0.0566909	0.976138	0.685664
FBXO11	0.675225	-1.12926	-0.227016	0.309533	0.00708134	0.976156	0.68584
TTI2	-0.615002	-0.803733	-0.709368	0.0603279	0.116203	0.976172	0.686015
GEMIN6	-1.20031	-0.965768	-1.08304	0.139221	0.0684049	0.976186	0.686191
PHF23	-0.950102	-0.487644	-0.718873	0.0603279	0.116887	0.976293	0.686366
RSAD2	0.578004	0.855244	0.716624	0.199095	0.0452648	0.976432	0.686541
SLC25A19	-1.35382	-1.26452	-1.30917	0.163766	0.0585958	0.97646	0.686716
HPS1	-0.576237	1.524	0.47388	0.271435	0.0234267	0.976478	0.686891
CARD8	1.2131	-0.941918	0.13559	0.0354225	0.12621	0.976575	0.687065
NFATC3	-1.12674	-0.406299	-0.766521	0.0712404	0.107876	0.976663	0.687239
NOM1	0.905553	-0.419743	0.242905	0.065973	0.110159	0.976671	0.687414
CNST	-0.375588	-0.711109	-0.543349	0.161252	0.0621995	0.976719	0.687588
ASH2L	-1.20755	-0.917376	-1.06246	0.159177	0.0653698	0.976983	0.687761
MZT1	0.99071	-0.921774	0.0344678	0.268105	0.0261274	0.977001	0.687935
FBXO4	-0.917821	-0.873208	-0.895514	0.201316	0.0464675	0.977047	0.688628
FAM3C	-0.73062	-0.835617	-0.783118	0.201316	0.0464675	0.977047	0.688628
TMEM68	-0.844018	-0.498386	-0.671202	0.201316	0.0464675	0.977047	0.688628
TRIM11	-1.00308	-0.767454	-0.88527	0.201316	0.0464675	0.977047	0.688628
DHCR7	-1.15727	-0.788291	-0.972779	0.229433	0.0383082	0.977087	0.688973
GPALPP1	-0.596884	-0.722242	-0.659563	0.229433	0.0383082	0.977087	0.688973
CRLF3	1.18405	-1.13972	0.0221657	0.187685	0.0502226	0.977212	0.689146
DENND1C	-0.576761	-1.54338	-1.06007	0.311185	0.00708134	0.977238	0.689318
VAC14	1.81667	0.972722	1.3947	0.0347278	0.130057	0.977265	0.68949
TTC37	-0.874586	-0.338245	-0.606416	0.0267688	0.13601	0.97727	0.689662
SMYD3	-0.91325	-0.544942	-0.729096	0.102185	0.097651	0.97742	0.689833
ARRDC3	-0.707928	-0.463495	-0.585711	0.133016	0.0832529	0.977428	0.690005
ANKRD54	-0.554218	-0.56734	-0.560779	0.233017	0.0383082	0.977453	0.690176
NUP133	-0.511601	-0.916109	-0.713855	0.24549	0.0324702	0.977539	0.690347
ANKRD32	-0.140285	-0.718387	-0.429336	0.297953	0.0210007	0.977684	0.690689
MAP4K2	-0.142407	-0.650614	-0.39651	0.297953	0.0210007	0.977684	0.690689
TJP2	0.97816	0.918189	0.948175	0.0409044	0.129825	0.977948	0.69086
SND1	-1.90697	-1.14108	-1.52402	0.0283785	0.135033	0.977968	0.691031
ASAP1	0.64275	1.21905	0.930902	0.165518	0.0648338	0.97799	0.691201
CD200R1	-1.09726	-0.676015	-0.886637	0.0267688	0.139696	0.977999	0.691371
PAPD4	1.9181	1.19232	1.55521	0.0379285	0.131291	0.978073	0.691541
WDR12	-0.590321	-0.852019	-0.72117	0.268105	0.0314691	0.978086	0.691711
MICU1	1.10334	-0.671389	0.215975	0.2171	0.0434097	0.97809	0.691881
IRF3	-1.06714	-1.15156	-1.10935	0.22912	0.038799	0.978102	0.69205
RASSF7	-0.52663	-0.865981	-0.696306	0.268105	0.0314715	0.978115	0.692389
NVL	-0.346568	-0.701872	-0.52422	0.268105	0.0314715	0.978115	0.692389
EXOSC5	-0.928438	-0.872067	-0.900253	0.133016	0.0865153	0.978244	0.692558
FAM136A	-1.92993	-0.838838	-1.38438	0.0302402	0.136032	0.978565	0.692726
DAXX	1.04887	-1.29603	-0.123581	0.139372	0.0765389	0.978622	0.692895
AAAS	-0.907461	-1.48663	-1.19704	0.309533	0.00970195	0.978654	0.693064
NFS1	-0.741398	-0.567865	-0.654632	0.133016	0.0881898	0.978687	0.693232
CDC34	0.60972	-0.576929	0.0163955	0.165518	0.0677244	0.97875	0.693569
ZNF441	0.453544	-0.453912	-0.00018356	0.165518	0.0677244	0.97875	0.693569
POLR2H	-1.10179	-1.10437	-1.10308	0.217218	0.0452328	0.978816	0.693736
NOP56	-1.24865	-1.33617	-1.29241	0.197213	0.0543953	0.979024	0.693904
ZGPAT	-0.842271	-0.738682	-0.790477	0.161252	0.0687361	0.979049	0.694072
ST3GAL3	0.843429	-0.644452	0.0994887	0.268105	0.0314715	0.979058	0.694239
MVP	1.71747	1.27967	1.49857	0.0105593	0.146479	0.979079	0.694407
RASGRP1	-0.573978	-0.528371	-0.551174	0.233017	0.0415939	0.979081	0.694574
CXXC1	-0.462759	-1.01698	-0.73987	0.203908	0.0484548	0.979081	0.69474
INAFM1	-0.0676849	0.947348	0.439832	0.297953	0.0231905	0.979119	0.694907
NEDD8	-1.3954	-1.61433	-1.50486	0.177329	0.0575849	0.979134	0.695074
SUN1	-0.538015	-0.880167	-0.709091	0.233017	0.0416492	0.979139	0.69524
ZNF79	0.633786	-0.52251	0.0556382	0.199095	0.0542067	0.979244	0.695406
TMEM39A	0.786427	-0.905697	-0.0596349	0.309533	0.0110923	0.979244	0.695572
MUTYH	-1.44033	-0.897524	-1.16893	0.0868637	0.109292	0.979303	0.695738
DPH7	-1.27409	-0.756332	-1.01521	0.0868637	0.109399	0.979323	0.695904
ELF2	1.02459	-0.520139	0.252225	0.130971	0.0913052	0.979434	0.696069
DDX41	-0.636677	-1.00202	-0.819349	0.133016	0.0910158	0.979531	0.696235
UBE2B	1.00075	-1.18877	-0.0940088	0.169594	0.063692	0.979533	0.6964
IGLL5	-2.49837	-1.3793	-1.93883	0.0267688	0.140481	0.979563	0.696565
TIMM23	-1.24826	-1.58822	-1.41824	0.22912	0.044456	0.979577	0.69673
PWP1	-1.5356	-1.12497	-1.33029	0.0992121	0.105302	0.979588	0.696894
NARS	1.18149	-0.990339	0.0955778	0.175442	0.0619237	0.979673	0.697059
RFXANK	-2.03284	-0.678822	-1.35583	0.0234337	0.144932	0.97976	0.697223
GNA15	0.938746	0.297832	0.618289	0.268105	0.0316864	0.979805	0.697387
LRRC42	-1.23353	-0.437753	-0.835641	0.0603279	0.125419	0.979823	0.697551
CCNE2	-0.414904	-0.951249	-0.683076	0.297953	0.025759	0.979892	0.698532
PRF1	-0.48107	-1.3855	-0.933283	0.297953	0.025759	0.979892	0.698532
NAB2	-0.196376	-0.690553	-0.443464	0.297953	0.025759	0.979892	0.698532
CD247	-0.504827	-1.03582	-0.770326	0.297953	0.025759	0.979892	0.698532
GINS3	-0.0402506	-0.964615	-0.502433	0.297953	0.025759	0.979892	0.698532
ZFAND2B	-0.365788	-1.06648	-0.716136	0.297953	0.025759	0.979892	0.698532
NCCRP1	1.07862	1.50133	1.28998	0.2164	0.0486155	0.97994	0.698694
RPP21	-1.05488	-1.15753	-1.10621	0.159177	0.0742374	0.979965	0.698857
MRFAP1L1	-1.56588	-1.00735	-1.28662	0.112526	0.100904	0.980088	0.699019
NDC80	-0.932463	-0.961189	-0.946826	0.201316	0.0561818	0.980115	0.699182
SSH3	1.07716	0.484966	0.781061	0.149928	0.0792987	0.980155	0.699344
PAN2	-0.409114	-0.591126	-0.50012	0.268105	0.0353004	0.980163	0.699506
SLC25A20	0.823456	1.5247	1.17408	0.276248	0.0306612	0.980185	0.699668
RSU1	1.65318	0.676267	1.16473	0.00360117	0.147015	0.980208	0.699829
RNF41	0.604078	-1.51066	-0.453293	0.339328	0.00200654	0.980227	0.699991
SCAPER	0.569251	-0.730225	-0.0804869	0.165518	0.0714268	0.980259	0.700152
ADAMTSL4	1.72216	0.699572	1.21086	0.00897276	0.152044	0.980269	0.700313
METTL2B	2.48163	-0.557793	0.96192	0.00303388	0.146257	0.98034	0.700474
NCL	-0.762377	-1.10284	-0.932609	0.173473	0.066109	0.980349	0.700635
DCAF11	-0.966852	-0.992498	-0.979675	0.158545	0.0757823	0.980349	0.700795
MAGED1	-0.915161	-0.496965	-0.706063	0.161252	0.0742374	0.980349	0.700956
SLC25A51	1.3014	-0.404128	0.448638	0.0316168	0.139704	0.980374	0.701116
FCRL2	-0.76132	-1.06417	-0.912747	0.233017	0.0464675	0.980416	0.701276
DENND4A	0.920233	-0.71791	0.101162	0.291078	0.0277135	0.980421	0.701436
PRDX4	-1.33565	-1.0694	-1.20253	0.139221	0.0832529	0.980466	0.701595
TCOF1	-0.429451	-1.14335	-0.786401	0.309533	0.0131454	0.980475	0.701755
KCTD7	-0.388218	-0.744693	-0.566455	0.133016	0.0962654	0.980514	0.702074
TIGIT	-0.76068	-0.889657	-0.825169	0.133016	0.0962654	0.980514	0.702074
TOMM34	2.34843	1.10725	1.72784	0.0125868	0.152336	0.980543	0.702233
ERAL1	-0.866465	-1.40784	-1.13715	0.267921	0.0373236	0.980551	0.702392
WDR70	-0.443679	-0.885409	-0.664544	0.268105	0.036726	0.980557	0.70255
CEP44	0.562532	-0.710312	-0.07389	0.293427	0.0279136	0.980577	0.702709
AP3S1	-1.55156	-1.25497	-1.40327	0.159177	0.0771508	0.980594	0.702867
FAM63B	2.56299	-0.312398	1.1253	0.000219602	0.125911	0.98065	0.703025
GTF3A	-1.32808	-2.0442	-1.68614	0.325314	0.00956079	0.980657	0.703183
NOB1	-1.53609	-1.19208	-1.36408	0.115038	0.102556	0.980682	0.703341
RAB29	1.57521	1.5217	1.54845	0.324172	0.010755	0.980699	0.703499
LPP	1.78278	1.08357	1.43318	0.05599	0.133563	0.9807	0.703656
TIMM22	1.36458	-0.686115	0.339232	0.115038	0.102856	0.980716	0.703814
CDK7	0.773821	-1.01419	-0.120185	0.309533	0.0137837	0.980756	0.704285
ATXN2	-0.36034	-0.551107	-0.455724	0.309533	0.0137837	0.980756	0.704285
RPRD1B	0.748839	-0.690463	0.0291881	0.309533	0.0137837	0.980756	0.704285
LONP1	-0.453082	-0.274215	-0.363649	0.0603279	0.130094	0.980758	0.704441
PPP6R1	-1.78808	-0.436755	-1.11242	0.0125868	0.152907	0.980861	0.704598
KRR1	-0.526331	-1.82408	-1.17521	0.342395	0.000218763	0.980901	0.704754
KCNK6	-0.665412	-0.512637	-0.589025	0.161252	0.0770272	0.980903	0.70491
PSIP1	0.72397	-1.80124	-0.538637	0.345366	0.000968175	0.980922	0.705066
SETD9	-0.378793	-0.625884	-0.502338	0.133016	0.097651	0.980931	0.705689
POMT1	-0.663994	-0.406275	-0.535135	0.133016	0.097651	0.980931	0.705689
TULP3	-0.697785	-0.39285	-0.545318	0.133016	0.097651	0.980931	0.705689
SATB1	-0.379333	-0.51321	-0.446271	0.133016	0.097651	0.980931	0.705689
KIAA0368	1.21947	1.16508	1.19228	0.0992121	0.111799	0.980937	0.705844
NEK8	0.343492	-0.642783	-0.149646	0.268105	0.0353004	0.980997	0.705999
SLC41A1	-0.755645	-0.307841	-0.531743	0.102185	0.110371	0.981	0.706154
CCDC86	-0.720914	-0.914425	-0.81767	0.268105	0.0383082	0.981071	0.706463
TRMT61A	-0.62446	-0.685321	-0.654891	0.268105	0.0383082	0.981071	0.706463
PSMD11	-1.70545	-1.02974	-1.36759	0.0947617	0.113631	0.981075	0.706617
ATP5H	1.35779	-1.59072	-0.116463	0.242179	0.0457515	0.981258	0.706772
RNASET2	-0.621752	-2.74213	-1.68194	0.345366	0.000176098	0.981301	0.706926
SRP72	-0.919464	-1.73191	-1.32569	0.327009	0.0100429	0.981342	0.70708
RPL14	-0.404597	-0.756768	-0.580682	0.0295767	0.145231	0.981356	0.707234
RNGTT	-1.59905	-0.397261	-0.998156	0.0114272	0.157218	0.981376	0.707387
STIP1	-0.734035	-2.36127	-1.54765	0.333809	0.00976712	0.981411	0.707541
PLAC8	1.06862	-1.34837	-0.139875	0.260887	0.041321	0.98148	0.707694
ZNFX1	1.17172	1.03315	1.10244	0.164622	0.0772704	0.981481	0.707847
FLII	-0.990467	-1.07809	-1.03428	0.186929	0.066522	0.981507	0.708
RHOA	0.913601	0.780008	0.846805	0.231356	0.0490271	0.981511	0.708153
ACAP1	-0.733158	-1.62249	-1.17782	0.311185	0.0136581	0.981514	0.708306
SNRNP25	-0.908455	-1.76075	-1.3346	0.32464	0.0118744	0.981521	0.708459
TM2D1	-1.7812	-0.781466	-1.28133	0.0289829	0.147038	0.981572	0.708611
LILRB2	2.81902	-0.167726	1.32565	0.00753989	0.157371	0.981615	0.708763
SLC43A2	1.99987	1.25069	1.62528	0.00935535	0.157579	0.981629	0.708915
CBR1	-1.21389	-1.19012	-1.20201	0.264295	0.0416492	0.981715	0.709067
COG4	-0.869723	-0.61303	-0.741377	0.0603279	0.134903	0.981748	0.709219
SBDS	-1.38154	-0.751624	-1.06658	0.140548	0.0878905	0.981841	0.709371
MANEA	-1.10692	-0.258739	-0.682832	0.0267688	0.152896	0.981861	0.709522
PLAGL2	0.768161	-0.381345	0.193408	0.165518	0.0800873	0.98187	0.709674
MAPK1	0.901434	-0.374449	0.263492	0.231037	0.0510934	0.981907	0.709825
GALT	0.836245	-1.19968	-0.181716	0.336323	0.0110923	0.981994	0.709976
PIK3CG	-0.601319	-1.33408	-0.967701	0.345366	0.00370279	0.982017	0.710127
HDAC3	-1.23311	-1.1404	-1.18676	0.140548	0.0882192	0.982123	0.710278
TSNAX	0.972791	-0.880591	0.0461001	0.0814979	0.122441	0.982137	0.710429
AKAP11	-0.883453	-0.345237	-0.614345	0.124745	0.106577	0.982139	0.710579
CMKLR1	0.185085	0.492946	0.339016	0.348727	0.00221896	0.982147	0.71073
PRR3	1.06965	-0.250767	0.409441	0.0409044	0.144932	0.982161	0.71088
GBP2	1.17869	2.34899	1.76384	0.351871	0.000591498	0.982188	0.71103
ZNF397	-1.15008	-0.386393	-0.768235	0.0591292	0.139696	0.982214	0.71118
RRS1	-0.585299	-1.23011	-0.907705	0.309533	0.0170506	0.982226	0.71133
USP42	0.633888	-0.269431	0.182228	0.0829362	0.121435	0.982236	0.711479
SLC4A1AP	-0.863098	-0.363479	-0.613288	0.0500171	0.139849	0.982283	0.711629
CD2	-0.566633	-1.60385	-1.08524	0.297953	0.0314715	0.982361	0.712522
CD3E	-0.0291004	-1.13783	-0.583464	0.297953	0.0314715	0.982361	0.712522
FAM173A	-0.0624623	-0.822175	-0.442319	0.297953	0.0314715	0.982361	0.712522
LAT	-0.376429	-1.52307	-0.949747	0.297953	0.0314715	0.982361	0.712522
TOMM40	-0.388281	-0.688677	-0.538479	0.297953	0.0314715	0.982361	0.712522
HNRNPLL	-0.0295374	-0.573323	-0.30143	0.297953	0.0314715	0.982361	0.712522
AGGF1	0.925008	-0.963682	-0.0193369	0.325853	0.0130645	0.982376	0.71267
STAG3L5P-PVRIG2P-PILRB	-0.394264	-0.691586	-0.542925	0.268105	0.041596	0.982395	0.712819
PNRC2	-0.39246	-1.73583	-1.06415	0.261593	0.0447552	0.982403	0.712967
VPS33A	-1.2238	-0.697919	-0.960862	0.0855456	0.120247	0.982481	0.713115
CNEP1R1	0.811188	-0.662908	0.0741398	0.2164	0.0575768	0.982495	0.713262
SLC9A7	0.734797	-0.68145	0.0266739	0.237224	0.050571	0.982542	0.71341
AP1G1	-0.549568	-0.982143	-0.765856	0.357001	0.0011303	0.982556	0.713557
APBB3	-0.583709	-0.507245	-0.545477	0.0603279	0.139696	0.982638	0.714146
TNFRSF17	-1.3138	-0.659752	-0.986775	0.0603279	0.139696	0.982638	0.714146
NENF	-0.825169	-0.216162	-0.520666	0.0603279	0.139696	0.982638	0.714146
RMDN2	-0.520313	-0.511852	-0.516082	0.0603279	0.139696	0.982638	0.714146
AP4B1	-0.605095	-1.07843	-0.841764	0.306663	0.0210007	0.982657	0.714439
SIDT1	0.389607	-0.934192	-0.272292	0.306663	0.0210007	0.982657	0.714439
SLC25A46	-0.574855	-0.490436	-0.532646	0.161252	0.0832529	0.982659	0.714586
SKAP1	-0.741185	-0.929388	-0.835286	0.133016	0.104406	0.982763	0.714732
YAF2	0.395445	-0.384347	0.00554909	0.243016	0.0495469	0.982787	0.714878
PDAP1	1.14658	-0.815944	0.165316	0.128368	0.108115	0.982828	0.715024
MYCBP	-1.75781	-0.554357	-1.15608	0.0195453	0.162027	0.982832	0.71517
SNAP47	-0.739323	-1.03949	-0.889408	0.233017	0.0561777	0.98292	0.715316
SMARCB1	0.872796	-1.34322	-0.235213	0.285564	0.0353319	0.982934	0.715461
GSAP	-0.688728	-0.975532	-0.83213	0.276248	0.0383082	0.98294	0.715607
ANKMY2	-0.659915	-0.602856	-0.631385	0.233017	0.0561818	0.982944	0.715897
NSDHL	-0.657396	-0.740721	-0.699058	0.233017	0.0561818	0.982944	0.715897
USP39	-0.760042	-1.71018	-1.23511	0.32464	0.0148755	0.982945	0.716042
MRC1	-0.138256	0.236006	0.0488749	0.297953	0.0316864	0.982964	0.716187
TPP1	1.11662	2.4267	1.77166	0.355041	0.000248499	0.98305	0.716332
NOTCH1	-0.668632	-0.392861	-0.530747	0.119583	0.11371	0.983101	0.716476
SCAMP4	1.14029	-0.327697	0.406296	0.10067	0.11696	0.983113	0.716621
PSMC6	-1.4158	-1.8187	-1.61725	0.298432	0.0222198	0.983116	0.716765
ACBD5	0.421054	-0.654823	-0.116884	0.318713	0.016743	0.983196	0.716909
FLCN	0.659759	-1.17478	-0.257513	0.356164	0.00300886	0.983227	0.717053
AK2	-1.13278	-1.28838	-1.21058	0.280935	0.0377528	0.983288	0.717197
SDSL	0.8405	1.12743	0.983965	0.165518	0.0839469	0.983305	0.717341
ZC3H8	0.2701	-0.874963	-0.302431	0.336668	0.0137837	0.98333	0.717485
TAF15	-0.55562	-0.744742	-0.650181	0.281911	0.037599	0.983355	0.717628
EIF5	0.811484	0.904587	0.858036	0.228289	0.0566889	0.983359	0.717771
SLA	-0.749088	-1.26171	-1.0054	0.268105	0.0460249	0.983374	0.717915
HLA-DOB	0.799498	2.03923	1.41936	0.325853	0.0153151	0.983477	0.718058
LPAR6	1.29	-0.510583	0.389708	0.0889532	0.122655	0.983511	0.718201
NUDT15	1.02505	-0.353757	0.335648	0.0591292	0.140589	0.983519	0.718343
DUSP2	-0.627652	-1.04516	-0.836404	0.133016	0.109055	0.98356	0.718486
GK5	0.724228	-0.601916	0.0611559	0.255528	0.0495445	0.983617	0.718629
ARL17A	2.03036	0.803152	1.41676	0.0258986	0.163621	0.983647	0.718771
MYCBP2	-1.02303	-0.472665	-0.747849	0.0636274	0.138555	0.983659	0.718913
ZNF780A	-0.60662	-0.434512	-0.520566	0.159177	0.0896838	0.98366	0.719055
FCER1G	1.2104	1.73592	1.47316	0.363023	0.00146735	0.983662	0.719197
MRPL2	0.860361	-0.694393	0.0829837	0.268105	0.0443224	0.98371	0.719339
DNAJC8	-1.9545	-1.07286	-1.51368	0.0435944	0.149818	0.983722	0.719481
AKR7A2	-0.721878	-1.91248	-1.31718	0.357937	0.00331031	0.983748	0.719622
DCAF7	-1.80043	-0.918894	-1.35966	0.0765878	0.133552	0.983782	0.719764
RPS25	0.211018	-0.799708	-0.294345	0.341068	0.00779191	0.983782	0.719905
ASF1A	-0.737892	-0.493849	-0.615871	0.133016	0.110371	0.983832	0.720187
GTPBP8	-0.897931	-0.749158	-0.823544	0.133016	0.110371	0.983832	0.720187
SLC12A8	0.54567	-0.949504	-0.201917	0.345366	0.00708134	0.98389	0.720328
MED1	0.864988	-1.16856	-0.151786	0.358726	0.00271105	0.983892	0.720469
SHQ1	-0.948954	-0.567476	-0.758215	0.0603279	0.142242	0.983934	0.720609
KAT6B	-0.527938	-0.464075	-0.496007	0.180515	0.0800909	0.983976	0.72075
STARD3	-0.403174	-1.1499	-0.776535	0.306663	0.0244727	0.98403	0.72089
GOLGA2	1.11024	-0.275014	0.417611	0.0762382	0.135768	0.984057	0.72103
PARP14	0.873945	1.26008	1.06701	0.327173	0.016333	0.984078	0.72117
BATF	-0.888956	-2.66648	-1.77772	0.371975	0.00082385	0.984089	0.72131
TCIRG1	1.30438	-1.41622	-0.0559196	0.271435	0.0422618	0.984099	0.72145
EMC9	0.876966	-0.474985	0.20099	0.0829362	0.132168	0.984119	0.72159
EXT2	0.849486	-0.752278	0.0486043	0.268105	0.0464675	0.984129	0.721729
HTATIP2	1.09485	1.88232	1.48859	0.312982	0.019088	0.984134	0.721869
GUK1	-1.19721	-1.71024	-1.45373	0.250137	0.0543933	0.984161	0.722008
SDHAF1	-0.907301	-0.564139	-0.73572	0.0603279	0.144932	0.984186	0.722147
PSKH1	-1.58861	-0.318454	-0.953531	0.0267688	0.166792	0.98423	0.722425
TP53I3	-1.58904	-0.501698	-1.04537	0.0267688	0.166792	0.98423	0.722425
ST6GALNAC4	-0.416472	-1.14372	-0.780098	0.297953	0.036726	0.984231	0.722563
NEDD1	0.0537413	-0.589395	-0.267827	0.306663	0.025759	0.984263	0.722702
FAU	-0.416305	-1.14359	-0.779947	0.220924	0.0649276	0.984267	0.72284
UPF3A	-0.950781	-0.847668	-0.899225	0.32464	0.0182761	0.984278	0.722979
TPP2	-1.31207	-0.635039	-0.973555	0.0500171	0.15236	0.984343	0.723117
HMOX1	1.06907	1.56409	1.31658	0.32464	0.0187531	0.984365	0.723255
ACTN1	1.00909	-0.557264	0.225913	0.149928	0.097651	0.98438	0.723393
ELOVL1	0.615804	1.72743	1.17162	0.325677	0.0173874	0.984437	0.72353
SGPL1	0.391811	-0.575408	-0.0917984	0.271852	0.0443224	0.984521	0.723668
OSGEPL1	0.236828	-1.00906	-0.386117	0.336668	0.0170506	0.984547	0.723806
TNFSF10	1.81584	-0.844662	0.485589	0.110363	0.121333	0.98455	0.723943
PLEKHG2	-0.517809	-1.17361	-0.845708	0.378968	0.00159268	0.984556	0.72408
ZMIZ1	-1.47055	-0.476832	-0.97369	0.060531	0.140381	0.984574	0.724217
ADAM10	-0.916292	-0.206175	-0.561234	0.0500171	0.154548	0.984598	0.724354
ACAD8	-0.429761	-0.541719	-0.48574	0.0603279	0.147496	0.984598	0.724491
PVRL2	1.6079	0.647984	1.12794	0.0568748	0.152044	0.984606	0.724628
SCFD2	-0.507216	-0.811363	-0.65929	0.297953	0.0383082	0.984627	0.725581
CEP57L1	-0.513554	-0.756542	-0.635048	0.297953	0.0383082	0.984627	0.725581
FAM122A	-0.413276	-0.518306	-0.465791	0.297953	0.0383082	0.984627	0.725581
IMMP1L	-0.278739	-0.920268	-0.599504	0.297953	0.0383082	0.984627	0.725581
POLE2	-0.145266	-0.78248	-0.463873	0.297953	0.0383082	0.984627	0.725581
LINS	-0.230632	-0.607855	-0.419243	0.297953	0.0383082	0.984627	0.725581
ZAP70	-0.548396	-0.941911	-0.745153	0.297953	0.0383082	0.984627	0.725581
FCRL1	-0.981411	-1.09411	-1.03776	0.201316	0.0742692	0.984644	0.725716
FAM120B	-1.94544	-0.548706	-1.24707	0.0279767	0.166714	0.984693	0.725852
DALRD3	-1.87168	-0.625798	-1.24874	0.00862473	0.168962	0.984705	0.725987
ARSB	0.822189	1.89138	1.35679	0.323106	0.0200373	0.984711	0.726122
HSPBP1	1.03577	-0.990949	0.0224087	0.276248	0.0452328	0.984817	0.726257
PSEN2	0.67336	1.52627	1.09982	0.345366	1.30693e-05	0.984832	0.726392
GALNT7	-0.125705	-0.351379	-0.238542	0.133016	0.116887	0.984841	0.726796
ZNF570	-0.793722	-0.61441	-0.704066	0.133016	0.116887	0.984841	0.726796
SPATC1L	-0.888209	-0.516985	-0.702597	0.133016	0.116887	0.984841	0.726796
BACH1	1.33032	1.20794	1.26913	0.0973233	0.129639	0.984867	0.726931
IGSF8	0.837301	1.03641	0.936855	0.271852	0.0461999	0.984874	0.727065
ABT1	-0.501973	-2.06111	-1.28154	0.383738	0.000715659	0.984909	0.727199
N4BP1	0.801105	-0.41125	0.194927	0.271852	0.0464675	0.984914	0.727333
PIGB	-0.881191	-0.683314	-0.782253	0.264295	0.0561818	0.984956	0.727467
LRRC59	1.13121	-0.412426	0.359393	0.159226	0.0972082	0.98501	0.727601
CTNS	1.07744	-0.256051	0.410693	0.169594	0.0881898	0.985143	0.727734
AGAP4	0.495809	-0.508721	-0.00645601	0.165518	0.0949332	0.985145	0.727868
FAM206A	-0.566659	-0.473523	-0.520091	0.161252	0.097651	0.985192	0.728001
TPM4	0.823582	0.972368	0.897975	0.173804	0.0860548	0.985198	0.728135
SPG11	0.785435	1.52896	1.1572	0.306156	0.0280468	0.985218	0.728268
SCAF4	-1.07129	-0.675772	-0.873531	0.145444	0.101269	0.985232	0.728401
TMEM259	0.487931	-0.619268	-0.0656686	0.165518	0.0962654	0.985276	0.728534
QPCTL	0.980467	-0.694896	0.142786	0.213463	0.0725778	0.985282	0.728667
TOR1AIP2	1.11405	-0.709527	0.202263	0.148686	0.100974	0.985322	0.7288
SHOC2	1.01223	-0.831968	0.0901333	0.240769	0.0647922	0.985357	0.728932
ACOX1	2.07266	-0.320971	0.875842	0.0014074	0.160355	0.985417	0.729065
USP28	0.682152	-0.639969	0.0210917	0.268105	0.0515367	0.985431	0.729197
PIM3	1.22924	1.00269	1.11596	0.208545	0.0750702	0.985464	0.729329
PHF3	1.11524	-0.72005	0.197593	0.168406	0.0898102	0.985467	0.729461
GPR174	-0.710303	-0.445488	-0.577896	0.0267688	0.170001	0.985477	0.729593
ALAD	0.701017	1.27953	0.990273	0.306663	0.0289209	0.9855	0.729725
DCUN1D4	-0.203546	-0.534456	-0.369001	0.268105	0.0561818	0.985518	0.729988
RARA	-0.487188	-0.467859	-0.477523	0.268105	0.0561818	0.985518	0.729988
FOXN2	1.86303	1.09146	1.47724	0.0193294	0.173708	0.985539	0.73012
CLEC7A	1.45476	-0.290932	0.581913	0.0592461	0.154719	0.985541	0.730251
GLE1	-0.927001	-1.56285	-1.24493	0.357001	0.00796392	0.985589	0.730382
EXOC5	0.619938	-0.536285	0.0418264	0.243016	0.0638197	0.985595	0.730514
CDK16	1.37269	-0.205836	0.583426	0.0409044	0.166792	0.985621	0.730644
RPUSD4	-0.961267	-0.649116	-0.805191	0.0267688	0.170085	0.985652	0.730775
ARHGEF1	-0.486433	-1.92294	-1.20469	0.389961	0.00125937	0.985691	0.730906
SPSB3	-1.31812	-0.712308	-1.01521	0.176715	0.0882192	0.985728	0.731037
SLC38A2	-1.15158	-0.67022	-0.910901	0.21512	0.0752067	0.985738	0.731167
LGALS1	1.86343	1.67787	1.77065	0.142767	0.10597	0.985762	0.731297
PDCL3	-1.18604	-0.88294	-1.03449	0.180515	0.0881898	0.985792	0.731428
NAF1	1.02204	-0.306874	0.357582	0.130824	0.119505	0.98581	0.731558
PSME1	0.123469	0.574531	0.349	0.369001	0.00641878	0.985822	0.731688
AASDH	-1.05257	-0.29403	-0.673299	0.0114272	0.179209	0.985823	0.731818
NAA35	0.311997	-0.601969	-0.144986	0.336668	0.0210007	0.98583	0.732077
RIMKLB	0.331662	-0.904448	-0.286393	0.336668	0.0210007	0.98583	0.732077
WDR18	-1.37434	-0.9567	-1.16552	0.157848	0.101086	0.985873	0.732207
PPFIA1	-0.46207	-0.164132	-0.313101	0.133016	0.118801	0.985883	0.732336
NOP10	-0.463223	-2.90265	-1.68294	0.387907	0.000465602	0.985907	0.732465
TBC1D22A	-1.10761	-1.05339	-1.0805	0.142558	0.107759	0.985928	0.732594
CDKN2AIPNL	-0.928255	-2.01743	-1.47284	0.392829	0.000946045	0.98593	0.732723
FGD4	0.325397	-0.498529	-0.0865661	0.264295	0.0597159	0.985976	0.732852
MMS19	-0.803858	-1.06009	-0.931974	0.276248	0.0499152	0.98599	0.732981
LTV1	-0.885249	-1.39311	-1.13918	0.32464	0.0240426	0.985991	0.73311
DECR1	-0.625211	-2.7088	-1.667	0.392829	0.000554833	0.986064	0.733238
TTF1	-0.476203	-0.662409	-0.569306	0.306663	0.0314715	0.98608	0.733366
OTUD6B	0.84764	-0.581575	0.133033	0.268105	0.0561818	0.986082	0.733751
ANKRD13D	0.932338	-0.551454	0.190442	0.268105	0.0561818	0.986082	0.733751
NEK7	0.727459	-0.598775	0.0643416	0.268105	0.0561818	0.986082	0.733751
EBI3	2.15897	1.19796	1.67846	0.0973233	0.138108	0.986088	0.733879
GMPPA	-0.373077	-1.18431	-0.778694	0.297953	0.0441497	0.9861	0.734007
EDRF1	-0.522097	-0.860046	-0.691072	0.309533	0.0273888	0.986101	0.734134
APOOL	-0.683808	1.02219	0.16919	0.173887	0.0915114	0.986136	0.734262
ATP13A1	0.786631	-1.0054	-0.109387	0.357937	0.00888451	0.986136	0.734389
ZNF69	0.829135	-0.945992	-0.0584287	0.324267	0.0252872	0.986166	0.734516
ERGIC3	-1.30874	-1.39223	-1.35049	0.119537	0.129255	0.986168	0.734644
MRPL24	-0.896886	-1.23418	-1.06553	0.233017	0.0708216	0.98617	0.734771
APOL2	2.35209	0.827191	1.58964	0.0149781	0.181784	0.986182	0.734898
DDIT4	-2.01134	-0.909178	-1.46026	0.0114272	0.182023	0.986199	0.735024
G6PD	0.771706	2.10689	1.4393	0.389961	0.00333832	0.986238	0.735151
TP53I13	1.03532	-0.488509	0.273407	0.0829362	0.142242	0.986239	0.735278
PDCD11	-0.446748	-0.434684	-0.440716	0.309533	0.0284258	0.986254	0.735404
TTC7A	0.461587	-0.773545	-0.155979	0.271852	0.0528783	0.986266	0.73553
ADAM8	0.837024	2.18661	1.51182	0.393305	0.00157009	0.986278	0.735657
RBM17	1.27128	0.855393	1.06333	0.0601116	0.160467	0.986338	0.735783
ZBED5	-0.774329	-0.809222	-0.791776	0.257154	0.0641931	0.986349	0.735909
TMEM19	0.829787	-0.601912	0.113938	0.155235	0.106714	0.986395	0.736034
TIMM8B	1.38128	-0.590177	0.395553	0.0409044	0.167337	0.986434	0.73616
TCF25	0.88253	-1.49311	-0.305291	0.339328	0.0142205	0.986452	0.736286
PIR	0.323722	0.647795	0.485759	0.336668	0.0223325	0.986455	0.736411
TIPIN	0.616413	-1.5518	-0.467693	0.383738	0.00577936	0.986462	0.736537
AKNA	1.763	-0.906216	0.428392	0.0162608	0.183428	0.986474	0.736662
RWDD2B	0.472097	-0.511961	-0.0199323	0.199095	0.0852179	0.986477	0.736787
SGK223	-0.331658	-0.771859	-0.551759	0.297953	0.0464675	0.986478	0.737784
NIPSNAP3B	-0.303678	-0.818428	-0.561053	0.297953	0.0464675	0.986478	0.737784
[truncated: 5,852 more rows]

## Sheet: c1 vs c2
	n = 164 vs n = 13	n = 56 vs n = 13
Gene_ID	p3 log-fold-change	p1/p2 log-fold-change	mean log-fold-change	p3 p-value	p1/2 p-value	idr	IDR
FSCN1	-5.59907	-4	-4.79953	1.18129e-14	4.31037e-08	0.000123569	0.000123569
CCR7	-6.72524	-6.72616	-6.7257	3.53233e-12	3.57036e-09	0.000152479	0.000138024
MARCKSL1	-3.91406	-4.19064	-4.05235	2.97392e-09	2.47993e-09	0.000189478	0.000155175
LAD1	-2.47112	-4.29256	-3.38184	1.03155e-08	7.67199e-10	0.000260951	0.000181619
FCER1G	4.18127	5.8999	5.04058	6.32121e-09	3.47446e-08	0.000352241	0.000215744
TRAF1	-4.34257	-3.86222	-4.1024	3.43829e-09	2.12139e-07	0.000437112	0.000252638
FGL2	4.63114	4.72384	4.67749	3.30071e-09	2.19486e-07	0.00043793	0.000279109
LY75	-3.56443	-3.79531	-3.67987	2.13194e-09	3.8661e-07	0.000474681	0.000303555
CYBB	4.32458	4.83905	4.58181	1.72416e-08	2.11659e-07	0.000593726	0.000335796
HLA-DMB	5.01005	4.63885	4.82445	5.66612e-09	3.88066e-07	0.000595861	0.000361803
FTL	1.95189	1.4965	1.72419	1.29251e-09	1.34949e-06	0.000670008	0.000389821
CSF1R	4.6241	4.91886	4.77148	1.37907e-08	3.64233e-07	0.000675885	0.00041366
UBD	-4.47986	-5.33472	-4.90729	3.06042e-08	3.59841e-07	0.000784294	0.00044217
SLAMF8	4.78568	4.82074	4.80321	2.63742e-08	4.64619e-07	0.000840096	0.000470594
CD68	4.29021	3.43955	3.86488	7.67629e-09	1.01141e-06	0.000842517	0.000495389
BIRC3	-3.42786	-3.54088	-3.48437	4.74356e-09	2.42514e-06	0.000938103	0.000523058
LAMP3	-4.19434	-4.10687	-4.1506	6.93923e-09	2.05774e-06	0.000945554	0.000547911
IGSF6	5.14982	4.44257	4.79619	1.79525e-08	1.05651e-06	0.000988149	0.000572369
GLUL	2.92328	4.38666	3.65497	5.50555e-07	6.52353e-08	0.00104572	0.000597282
ABTB2	-2.65949	-1.72429	-2.19189	1.17121e-13	1.95457e-05	0.0012115	0.000627993
RAB30	-1.78617	-2.38081	-2.08349	2.09296e-07	6.30143e-07	0.00124866	0.000657548
LAPTM5	4.78116	4.4362	4.60868	2.59206e-09	1.38378e-05	0.00134437	0.000688767
NET1	-2.0774	-3.15016	-2.61378	2.19908e-06	1.09758e-08	0.00136221	0.000718047
RGS1	-4.3395	-2.55691	-3.4482	1.25634e-19	3.63391e-05	0.00137145	0.000745272
PSAP	1.98436	3.42749	2.70593	1.33499e-07	2.17908e-06	0.00143186	0.000772736
PSD3	-1.12894	-2.95384	-2.04139	3.31948e-06	2.47993e-09	0.00151818	0.000801407
ITGB2	3.07813	3.56769	3.32291	7.91963e-07	4.79312e-07	0.001556	0.000829355
CCR1	4.21687	5.00597	4.61142	7.56616e-07	7.24978e-07	0.00163503	0.000858129
BTG1	-2.78758	-3.70658	-3.24708	1.20424e-06	4.17244e-07	0.00163623	0.000884961
SH3BGRL3	1.04055	2.63548	1.83802	1.97203e-07	3.06802e-06	0.00164914	0.000910433
ITGAX	3.90375	4.34345	4.1236	3.7775e-06	6.38815e-08	0.00178751	0.000938726
RHOF	-4.06068	-3.59374	-3.82721	3.54625e-09	2.90154e-05	0.00179541	0.000965497
SAMHD1	4.47849	3.94392	4.21121	4.33367e-08	1.08116e-05	0.00179988	0.000990782
LPXN	3.64227	5.17581	4.40904	4.66376e-06	3.10431e-08	0.00184864	0.00101601
GPR183	-3.67803	-3.93305	-3.80554	1.39937e-06	6.10057e-07	0.00190143	0.00104131
CTSD	4.31891	2.99566	3.65728	9.28565e-08	1.05396e-05	0.00191432	0.00106556
TGFBI	4.15345	4.15757	4.15551	2.17567e-07	6.39111e-06	0.00192313	0.00108874
NR4A3	-3.14541	-2.75092	-2.94816	1.30103e-09	6.23909e-05	0.0021593	0.00111691
NUB1	-2.77349	-3.28448	-3.02899	7.63828e-07	3.68162e-06	0.00216245	0.00114372
PTAFR	3.24923	3.17433	3.21178	3.90708e-07	9.48275e-06	0.00223941	0.00117111
FLT3	-1.66087	-2.36988	-2.01537	1.07436e-06	2.77439e-06	0.00224427	0.00119729
TSPAN13	-1.81381	-1.44146	-1.62763	5.36403e-08	2.20214e-05	0.00225232	0.00122241
PACS1	-2.4714	-2.72429	-2.59784	1.04067e-06	3.38164e-06	0.00227273	0.00124683
NCF2	3.36738	4.04605	3.70671	3.208e-06	1.17857e-06	0.00251015	0.00127554
PSTPIP2	2.8545	3.49886	3.17668	1.24818e-06	5.07021e-06	0.00251615	0.00130311
PRDX1	2.06364	2.40176	2.2327	3.48002e-07	1.60982e-05	0.00252387	0.00132965
TRAF5	-2.55506	-2.89572	-2.72539	2.7945e-07	1.94575e-05	0.0025922	0.00135651
AIF1	4.20932	4.00206	4.10569	1.03033e-07	3.46428e-05	0.00262078	0.00138285
PTPN6	3.45221	4.92932	4.19077	3.71398e-06	1.46823e-06	0.00264198	0.00140855
MPEG1	4.06358	3.48018	3.77188	2.74178e-08	5.32511e-05	0.0027584	0.00143555
LYST	-2.20194	-3.14392	-2.67293	1.16749e-05	7.71577e-08	0.00276991	0.00146171
P2RY8	-2.76136	-1.98088	-2.37112	1.44893e-12	0.000139173	0.00279317	0.00148732
ID2	-3.61615	-3.44355	-3.52985	4.42555e-07	2.56016e-05	0.00298522	0.00151558
LST1	3.18374	4.88827	4.036	7.09306e-06	7.37427e-07	0.0029946	0.00154297
PTPRE	2.89349	4.61898	3.75624	1.64205e-05	5.84723e-08	0.00301915	0.00156981
PLA2G7	4.15711	3.69922	3.92816	1.4995e-06	1.1191e-05	0.00312661	0.00159761
SLC7A7	3.49495	3.81117	3.65306	3.80114e-06	3.7853e-06	0.0031767	0.00162531
MYOF	2.38574	2.71709	2.55142	6.93791e-06	1.78461e-06	0.00324972	0.00165332
CD53	3.26128	4.25992	3.7606	1.15234e-05	5.01764e-07	0.00332258	0.00168161
ETV3	-3.54438	-2.95402	-3.2492	1.33216e-08	0.000125947	0.00336464	0.00170966
RAB9A	-3.2766	-4.41776	-3.84718	2.01466e-05	1.5902e-07	0.00340555	0.00173746
CTSS	1.20647	1.81497	1.51072	1.50995e-05	4.25958e-07	0.00345288	0.00176513
LILRB1	3.64287	3.87036	3.75661	7.81713e-06	2.42177e-06	0.00345582	0.00179197
CASP1	3.71204	4.37984	4.04594	1.12847e-05	1.64309e-06	0.0037635	0.00182277
CTSC	3.04076	2.21265	2.62671	8.23694e-08	0.000113101	0.0038679	0.00185424
ANXA6	-3.44497	-3.17404	-3.30951	5.91729e-07	5.71691e-05	0.00390402	0.00188529
LCP2	3.67938	2.68502	3.1822	2.45479e-06	3.16175e-05	0.00417356	0.00191945
TMSB4X	-0.669317	-0.811447	-0.740382	1.28873e-06	4.97237e-05	0.00426549	0.00195395
PLAUR	3.35563	4.0379	3.69676	2.10222e-05	8.35401e-07	0.00430241	0.00198798
NAGK	3.97064	3.74553	3.85808	1.27363e-07	0.00014551	0.00445207	0.00202318
FAM26F	3.23569	3.51165	3.37367	3.82349e-06	3.4856e-05	0.00473649	0.0020614
FCN1	4.21217	4.69208	4.45212	5.54353e-06	2.30346e-05	0.00483484	0.00209992
EML4	2.68177	2.30539	2.49358	1.90898e-06	6.25164e-05	0.00483701	0.00213741
ASAH1	3.77224	3.53113	3.65169	2.26397e-06	5.33753e-05	0.00483947	0.00217393
P2RY6	3.65023	3.72429	3.68726	1.00392e-05	1.40634e-05	0.00495832	0.00221105
CTSL	3.5222	3.88862	3.70541	1.14226e-05	1.15603e-05	0.00498597	0.00224756
ANTXR2	-2.90794	-2.79947	-2.8537	1.53491e-06	7.64466e-05	0.00504471	0.00228389
CD200	-2.22725	-2.80556	-2.51641	1.90235e-05	6.68623e-06	0.00521129	0.00232142
CCDC28B	-2.08145	-1.93185	-2.00665	3.96814e-11	0.000410942	0.00529381	0.00235905
FAM60A	-3.2173	-2.52137	-2.86934	8.47758e-08	0.00020892	0.00532341	0.0023961
MGLL	-3.0307	-2.59182	-2.81126	1.39584e-06	0.000131669	0.00573634	0.00243734
CTSB	1.55831	3.01544	2.28688	1.41621e-05	2.12226e-05	0.00585106	0.00247897
CCL22	-4.80571	-4.33843	-4.57207	6.80247e-07	0.000177289	0.00586904	0.00251981
SUSD6	2.77145	3.17123	2.97134	1.63203e-05	1.84611e-05	0.00596393	0.00256082
HLA-DOB	-2.0757	-3.35329	-2.7145	4.97798e-05	6.64325e-07	0.00601298	0.00260143
LYZ	3.10579	1.64157	2.37368	2.23191e-08	0.000361315	0.00605456	0.00264158
CECR1	3.32771	3.58593	3.45682	2.46362e-05	1.04308e-05	0.006179	0.00268224
ALDOA	1.66559	1.94588	1.80574	8.88687e-06	5.79546e-05	0.00638136	0.00272428
FAM118A	-2.29059	-2.85964	-2.57512	5.28391e-06	8.39824e-05	0.00642277	0.00276583
FYB	3.37353	2.89722	3.13537	1.41298e-06	0.000177989	0.00673632	0.00280995
LILRB4	3.05771	4.93066	3.99418	6.0148e-05	1.60993e-06	0.00674158	0.00285315
ITGAL	2.49009	3.35483	2.92246	5.0568e-05	2.61335e-06	0.00687353	0.00289685
REL	-2.23377	-2.26612	-2.24995	1.03055e-05	6.90497e-05	0.00696359	0.00294058
ADAM19	-1.25541	-4.21683	-2.73612	0.000110718	1.55143e-07	0.00720513	0.00298595
RAB29	-2.4719	-3.11797	-2.79494	2.92792e-05	1.74676e-05	0.00724693	0.0030308
DOK3	3.76818	2.90253	3.33535	4.79114e-06	0.000141927	0.00735173	0.00307581
ARAP2	-2.52176	-2.68201	-2.60189	4.61834e-06	0.000152212	0.00743944	0.0031208
CD83	-4.32645	-2.72059	-3.52352	3.6308e-08	0.000633773	0.00771902	0.00316772
PNRC1	-2.70909	-2.47646	-2.59278	4.36744e-06	0.000177289	0.00784415	0.00321496
RAB8B	-2.58891	-2.45164	-2.52027	1.3198e-05	9.96431e-05	0.00803075	0.00326311
PLXDC2	2.38657	2.73108	2.55882	4.82501e-05	1.30929e-05	0.0080708	0.00331071
KCTD12	1.60359	1.94225	1.77292	3.09177e-05	4.11635e-05	0.00826159	0.00335925
ATP6V1B2	2.16428	4.72973	3.44701	0.000161021	2.49726e-07	0.00827467	0.00340697
ARHGDIB	5.31134	2.91385	4.1126	1.63144e-08	0.000793372	0.00842555	0.00345523
PRRC2C	-1.11602	-1.63873	-1.37737	0.000113103	5.17104e-06	0.0093174	0.00351106
CTSH	1.47207	2.06279	1.76743	3.16041e-05	7.03845e-05	0.00949636	0.00356753
RNF13	3.09223	2.79789	2.94506	9.97537e-06	0.000223934	0.00996184	0.00362729
TXN	-1.9057	-1.07893	-1.49232	1.61996e-07	0.00091629	0.010061	0.00368686
IFIT3	3.03418	4.09833	3.56625	5.83652e-05	4.3603e-05	0.0100895	0.0037456
MYO1G	-2.62718	-2.83983	-2.73351	3.24228e-05	9.30039e-05	0.0101232	0.00380358
TFEC	2.2293	2.33764	2.28347	4.61095e-05	6.35151e-05	0.0102932	0.00386204
FPR3	3.27032	3.85119	3.56075	6.42055e-05	4.90063e-05	0.0105236	0.00392152
PFN1	-0.546961	-0.767666	-0.657313	2.17188e-05	0.000164834	0.0106021	0.00398064
IRF4	-3.18535	-2.5037	-2.84453	1.34601e-07	0.00100716	0.0107854	0.00404033
TRIP10	-2.86115	-1.41002	-2.13558	1.04089e-09	0.00122107	0.0112009	0.0041026
CCL19	-4.82284	-2.00448	-3.41366	3.50833e-14	0.00114902	0.0113201	0.00416482
CST7	-3.51215	-2.44157	-2.97686	3.6338e-07	0.00113967	0.0127404	0.00423811
GSTP1	-1.54283	-1.78211	-1.66247	3.74062e-06	0.00077017	0.012795	0.00431063
ALOX15B	-2.58734	-1.83419	-2.21077	6.17628e-12	0.00136234	0.0128491	0.00438238
MARCKS	-2.10723	-2.29282	-2.20003	4.76679e-05	0.000156764	0.0128777	0.00445317
ITPR2	2.21144	2.06287	2.13715	3.94182e-05	0.000178262	0.0129935	0.00452376
ANXA5	1.24234	3.67633	2.45934	0.000422118	5.11597e-07	0.0130088	0.0045933
GLRX	2.87788	3.65911	3.26849	0.000101182	7.61413e-05	0.013254	0.00466372
PYCARD	3.3942	3.47867	3.43643	0.000152895	5.32335e-05	0.0134927	0.00473492
FCGR3A	5.46648	3.39674	4.43161	3.37098e-07	0.00123555	0.0135442	0.00480539
HEXB	3.09385	3.09251	3.09318	8.19322e-05	0.000109401	0.0138002	0.00487678
CCNG2	-1.72187	-1.26007	-1.49097	6.27811e-08	0.00136234	0.0139223	0.004948
RNASET2	3.20792	2.87812	3.04302	3.97267e-05	0.000215625	0.0139401	0.00501826
ANKRD22	2.03073	3.31234	2.67153	0.000351909	7.86768e-06	0.0140368	0.00508817
SNX10	3.04848	3.08633	3.06741	0.000124656	0.000127922	0.0151467	0.00516554
SKAP2	2.20768	2.68566	2.44667	0.000168583	9.7872e-05	0.015467	0.00524418
CD63	1.46646	2.94317	2.20481	1.8713e-05	0.000753473	0.0165316	0.00532969
ADAM8	-1.2748	-2.58224	-1.92852	0.000455384	1.8296e-05	0.0170855	0.00541808
PTGER2	2.78871	2.74234	2.76552	7.81374e-05	0.000276026	0.0172019	0.00550602
BTG2	2.7969	3.19864	2.99777	6.81688e-05	0.000322435	0.017413	0.00559422
EGR2	2.59675	4.19747	3.39711	0.000659423	3.01565e-06	0.0174649	0.0056815
CCDC88A	-1.96557	-1.81987	-1.89272	6.58072e-05	0.000366584	0.0175601	0.00576821
HCST	3.12358	3.55146	3.33752	0.000250807	0.000106451	0.0176891	0.00585459
GSAP	2.16702	3.06977	2.6184	0.000524646	1.5564e-05	0.018086	0.00594258
MARCH1	2.37729	1.87087	2.12408	1.44075e-05	0.0010649	0.0185798	0.00603285
TNFAIP2	-1.86229	-1.48959	-1.67594	2.64069e-05	0.000857329	0.0186871	0.0061226
PRELID1	1.61554	4.00419	2.80986	0.000499153	3.33629e-05	0.0188422	0.00621217
ACTB	-0.840931	-0.723361	-0.782146	1.51692e-07	0.00195964	0.0191009	0.0063023
SLC43A3	2.3061	3.62536	2.96573	0.000714941	9.88097e-06	0.0194708	0.00639375
CD48	2.82923	3.30458	3.0669	0.000240519	0.000174135	0.0195624	0.00648457
RPL13	-1.10193	-0.823809	-0.962867	2.12636e-05	0.00105193	0.0196356	0.00657464
SLC8A1	2.13018	1.96276	2.04647	0.000165507	0.000260326	0.019713	0.00666402
TBC1D10A	-1.89013	-1.81176	-1.85094	0.000286868	0.000140544	0.0197342	0.00675233
PILRA	3.61026	3.64932	3.62979	0.000180081	0.00023343	0.0198046	0.00683993
DUSP6	3.25417	2.75812	3.00615	2.46266e-05	0.00100859	0.0199246	0.00692716
ACP5	3.13439	3.17906	3.15673	0.000232679	0.000208733	0.0204162	0.00701649
SERPINA1	3.23522	3.00562	3.12042	2.29347e-05	0.00106701	0.0205377	0.00710545
PTPRC	2.33096	2.11403	2.22249	0.000102015	0.000453547	0.0205559	0.00719336
AKR1A1	2.207	3.9647	3.08585	0.000772884	1.12423e-05	0.0205703	0.00728022
HLA-DRB3	1.24059	1.99909	1.61984	2.71563e-05	0.00104993	0.0208248	0.00736761
RPS23	-1.22632	-0.970153	-1.09824	0.000378933	0.000136924	0.0211323	0.00745584
LGALS3	3.00126	2.76896	2.88511	0.000463845	9.67215e-05	0.0212844	0.00754392
TMED10	1.86758	3.19195	2.52976	0.000953487	5.76638e-06	0.0214618	0.00763201
HSPA5	2.71648	2.68396	2.70022	7.16509e-06	0.00158325	0.0217143	0.00772058
NFAM1	3.36883	1.85274	2.61079	7.07108e-06	0.00161257	0.0217376	0.00780819
STAT1	0.959861	1.37662	1.16824	3.79847e-05	0.00102153	0.0218103	0.00789515
RGL1	3.38313	2.65855	3.02084	8.53991e-06	0.001527	0.0218435	0.00798126
GPR157	-1.50918	-2.34291	-1.92604	0.000735425	3.63391e-05	0.0223535	0.00806943
GIMAP5	3.09175	2.92896	3.01036	0.000263597	0.000260326	0.022378	0.00815668
NUAK2	-2.05982	-2.5254	-2.29261	8.24932e-05	0.000683299	0.022416	0.0082431
EEF1A1	-0.780388	-0.677628	-0.729008	8.93284e-06	0.00164729	0.0226621	0.00832996
NAA25	-2.88647	-2.062	-2.47423	9.39007e-06	0.00161373	0.0227337	0.00841621
DAPP1	-2.21539	-2.1802	-2.1978	0.000174065	0.000506798	0.0227944	0.00850179
EIF4A1	1.29612	1.13417	1.21514	0.000363535	0.000186486	0.0230263	0.00858774
CCR5	3.25837	2.36034	2.80935	2.50139e-06	0.00200452	0.0230429	0.00867277
RFTN1	-2.13831	-2.55335	-2.34583	0.000576953	0.000105954	0.0236595	0.00876041
MAFB	2.20233	2.22695	2.21464	0.000227289	0.00051964	0.0242539	0.00885049
MINK1	-1.50867	-2.33091	-1.91979	0.000965495	2.53266e-05	0.0242619	0.00893957
FOXP1	-1.63805	-2.40609	-2.02207	0.000843095	4.36101e-05	0.0245304	0.00902917
FBP1	2.60453	3.77563	3.19008	0.000513807	0.000156793	0.0245886	0.00911808
ARPC3	1.62949	2.0448	1.83715	0.000296023	0.000327011	0.0249902	0.00920826
SLC31A1	1.65056	2.3469	1.99873	0.000909173	4.78979e-05	0.0253062	0.00929921
CALM2	0.864362	2.68659	1.77548	0.00045937	0.000203619	0.0253811	0.00938956
CBR1	2.6333	3.06168	2.84749	0.000523332	0.000167327	0.0254325	0.00947919
FCGR1A	4.51803	2.59709	3.55756	9.41728e-07	0.0024753	0.0256711	0.00956914
EVI2B	2.73878	2.85795	2.79837	0.000124047	0.000891363	0.0257056	0.00965829
ADORA2A	-3.15577	-2.13096	-2.64336	1.23371e-10	0.00276877	0.0257847	0.0097469
ERGIC1	-2.78138	-2.03461	-2.408	2.16035e-06	0.00235571	0.0262052	0.00983684
RAB20	3.27293	2.95941	3.11617	6.44531e-05	0.00115196	0.0263772	0.00992673
GIMAP4	2.82948	3.02448	2.92698	0.000212511	0.000677066	0.0263944	0.0100157
HLA-DMA	2.35531	1.79741	2.07636	1.05477e-06	0.00256143	0.0267796	0.0101059
FCGR2A	2.61583	2.29202	2.45393	0.000135894	0.000948046	0.0268663	0.0101955
PMAIP1	-1.59462	-2.3297	-1.96216	0.00031808	0.000474656	0.0268868	0.0102843
SEC61B	-1.88196	-1.70078	-1.79137	0.000125304	0.00100528	0.0272667	0.0103741
UBE2D1	2.24781	3.5186	2.88321	0.00148659	6.89382e-06	0.0274332	0.0104639
COX8A	1.41655	2.74657	2.08156	0.000258766	0.000653215	0.0274993	0.0105531
NCF1	2.88647	2.7779	2.83219	1.00926e-05	0.00216871	0.0280224	0.0106441
TYROBP	0.626355	0.836889	0.731622	0.000671945	0.000190005	0.0286613	0.0107375
RPL13A	-0.903279	-1.34491	-1.12409	0.000537846	0.000301485	0.0291413	0.0108323
MFSD1	2.3578	3.4671	2.91245	0.00130969	4.71456e-05	0.0297258	0.0109292
NAGA	2.65739	2.94357	2.80048	0.000737264	0.00019901	0.0300515	0.0110268
CXCR4	-2.49354	-2.84523	-2.66939	0.000940342	0.000159507	0.0305651	0.0111259
RPL27	-1.08754	-1.46562	-1.27658	0.0011964	8.76926e-05	0.0306207	0.0112244
APOBEC3A	3.47101	2.57207	3.02154	8.1372e-05	0.00130972	0.0306728	0.0113221
MKNK1	2.16016	2.71271	2.43643	0.00127384	8.18441e-05	0.0312964	0.011422
TLR1	2.62458	2.0814	2.35299	6.58889e-05	0.00159002	0.03134	0.0115211
ISG20	-1.63697	-3.44188	-2.53942	0.00133539	6.36597e-05	0.0313877	0.0116195
IDO1	-1.51334	-1.7032	-1.60827	7.3311e-05	0.00151137	0.0318301	0.0118176
ATG3	3.01998	2.9226	2.97129	0.00049891	0.000606604	0.0318301	0.0118176
CELF2	-2.32464	-1.22737	-1.776	1.67281e-05	0.00235239	0.0322774	0.0119174
ATP6AP1	2.2005	2.79176	2.49613	0.000278687	0.00101804	0.0324016	0.0120168
TNFSF10	2.4547	3.3281	2.8914	0.00128862	0.000127573	0.0330948	0.0121187
MGAT1	1.9571	2.60527	2.28119	0.00145556	8.89292e-05	0.0338148	0.012223
IL32	-2.63255	-2.21556	-2.42406	0.000253402	0.00114438	0.0339741	0.012327
IFITM3	2.01943	2.13343	2.07643	2.49023e-05	0.00229797	0.0341769	0.0124311
PPT1	2.33177	3.83786	3.08481	0.00157626	8.20912e-05	0.034684	0.0125366
TAGAP	2.92491	2.05062	2.48776	2.80334e-05	0.00230258	0.0349451	0.0126423
RAB24	2.26475	2.87759	2.57117	0.00145325	0.000129065	0.0353204	0.0127487
F11R	-2.95859	-1.92305	-2.44082	3.46293e-07	0.00403956	0.0355135	0.0128551
APOL3	2.98272	2.59881	2.79076	0.000508601	0.000865069	0.0359548	0.0129625
PPP1R16B	-1.27802	-0.885435	-1.08173	2.2586e-05	0.00276184	0.0367875	0.0130728
STK4	-1.91053	-1.96188	-1.93621	0.00110955	0.000313422	0.0375673	0.0131857
LIMK1	1.98539	2.92157	2.45348	0.00257082	6.89662e-06	0.038153	0.0133003
DOCK4	1.49059	2.00592	1.74825	0.00179307	0.000128563	0.0388816	0.0134171
ZFP36L1	-2.92126	-2.04284	-2.48205	4.65566e-07	0.00444363	0.0389016	0.0135329
CASP4	3.31025	2.79903	3.05464	8.09262e-05	0.00214447	0.0391151	0.0136487
SCIMP	1.65554	2.19792	1.92673	0.000280479	0.00148746	0.0399111	0.013767
LAT2	1.97803	2.60303	2.29053	0.00136134	0.000312716	0.040847	0.0138884
GRB2	1.59157	1.32743	1.4595	0.0017184	0.000180879	0.0411714	0.0140102
FKBP15	2.33022	1.93319	2.13171	7.22722e-05	0.00236251	0.0412567	0.0141313
FNBP1	-2.1646	-1.63695	-1.90078	1.96542e-05	0.00338265	0.0415804	0.0142527
ARF1	1.81151	1.92225	1.86688	0.00246029	5.2545e-05	0.0417307	0.0143738
TLR2	3.35823	2.14436	2.7513	2.60125e-05	0.00318292	0.041763	0.0144939
ARHGEF10L	2.0425	1.60824	1.82537	0.000285724	0.00168004	0.0421257	0.0146146
CYTH4	2.18127	2.31664	2.24896	0.000198118	0.0019021	0.0424165	0.0147355
SQRDL	1.25548	2.71521	1.98534	0.00157553	0.000299454	0.0427599	0.0148568
RPL27A	-0.796153	-1.6508	-1.22348	0.00336176	5.56554e-06	0.0432427	0.0149791
DOK2	2.6591	2.53068	2.59489	0.00113949	0.000669784	0.0432465	0.0151005
HK3	2.21282	2.27584	2.24433	0.000520584	0.00126663	0.0435508	0.015222
ATP5A1	1.81919	3.20309	2.51114	0.00271267	6.81985e-05	0.0446229	0.0153471
PLEK	2.23143	2.81471	2.52307	2.86712e-05	0.00341451	0.0448465	0.0154721
FCGRT	2.71826	3.03578	2.87702	0.00149405	0.000538681	0.046159	0.0156016
PTPN1	-2.28444	-1.29208	-1.78826	1.21431e-06	0.00542623	0.0463861	0.015731
IKBKE	2.23477	2.31623	2.2755	0.000705151	0.00125763	0.0470406	0.015862
CMKLR1	3.32175	1.88644	2.6041	8.49385e-07	0.00557089	0.04749	0.0159938
MYO1F	2.05722	3.14481	2.60102	0.00375386	1.74207e-05	0.0484423	0.0161284
AGTRAP	2.84759	2.43177	2.63968	0.000258097	0.00226336	0.0492734	0.0162654
RPLP1	-0.931664	-0.90822	-0.919942	9.40373e-05	0.00321487	0.0513389	0.0164097
TMEM109	2.0742	2.74225	2.40823	0.00161343	0.000731074	0.0515928	0.0165539
ARAP1	1.83001	2.72906	2.27954	0.00434112	3.53247e-06	0.0518709	0.016698
ARHGAP18	2.3035	1.74395	2.02372	8.07762e-05	0.00346557	0.0520768	0.0168419
DRAM1	3.11115	1.83577	2.47346	8.93568e-06	0.00552058	0.053511	0.0169903
LIMS1	1.26355	2.92267	2.09311	0.00449025	1.16519e-05	0.0547037	0.0171424
CCL2	4.57957	3.05702	3.81829	2.85388e-05	0.00486226	0.054857	0.0172938
ALAS1	2.45482	2.44216	2.44849	0.000571608	0.00201301	0.0551747	0.0174454
JAK1	-1.32594	-1.8637	-1.59482	0.00361608	0.000145589	0.0564206	0.0176006
ACTG1	-0.533348	-1.17479	-0.854071	0.0040165	9.98327e-05	0.0578611	0.0177604
KCNAB2	2.41277	1.90409	2.15843	0.000349244	0.0028609	0.0586317	0.017922
RGS19	2.02364	2.89752	2.46058	0.00354199	0.000191331	0.0586339	0.0180822
GMFG	2.36037	2.60693	2.48365	0.000786049	0.00189992	0.0586609	0.0182414
LSP1	-1.09261	-1.033	-1.0628	5.11678e-07	0.00675482	0.0587512	0.0183996
TLDC2	1.53323	3.00412	2.26868	0.00502805	5.63811e-06	0.0592948	0.0185587
GK	3.2073	1.99505	2.60118	8.47997e-06	0.00649675	0.0625635	0.0187293
NPL	1.85818	2.70729	2.28273	0.00441039	0.000141927	0.0627764	0.0188994
KYNU	-1.76814	-1.2502	-1.50917	0.000442558	0.00290498	0.063044	0.0190692
GRN	0.66344	2.09017	1.37681	0.00505443	4.45917e-05	0.0639862	0.0192413
RAC2	2.89425	2.52225	2.70825	0.000393599	0.00334903	0.0653418	0.0194172
RDX	-1.53958	-3.05059	-2.29509	0.00614577	7.41456e-06	0.068086	0.0196023
SOCS2	-1.29006	-3.12304	-2.20655	0.0051398	1.78772e-07	0.0683495	0.0197869
PPA1	-1.54685	-2.29785	-1.92235	1.71341e-05	0.00671022	0.0685532	0.0199709
RPL10	-0.604624	-1.19142	-0.898023	0.00451481	0.000244807	0.0695359	0.0201573
RPS25	-1.22563	-1.57876	-1.40219	0.00328518	0.000920792	0.0707516	0.0203468
H2AFY	1.88435	2.87997	2.38216	0.00422424	0.00043046	0.0721216	0.0205399
SIGLEC7	2.32293	2.02029	2.17161	0.000898466	0.0028957	0.073823	0.020738
TBC1D2	1.67248	2.19373	1.9331	0.00452594	0.00051964	0.0754802	0.0209408
CXXC5	-1.52184	-1.77914	-1.65049	7.24547e-05	0.00628428	0.0769497	0.0211474
LILRA6	1.88083	2.56477	2.2228	0.00404921	0.000842791	0.0783406	0.0213577
MX1	1.56852	2.10365	1.83608	0.000520978	0.00428058	0.0786057	0.0215674
PBXIP1	-0.940962	-1.45655	-1.19876	0.00284008	0.00137999	0.0791862	0.0217777
SERPING1	2.61564	2.33928	2.47746	8.52517e-06	0.0082768	0.0797924	0.0219887
SIGLEC14	2.3105	1.76988	2.04019	0.00120821	0.0028957	0.0799322	0.0221986
MCTP1	1.55009	1.55277	1.55143	0.00266005	0.00168004	0.0816258	0.0224131
ATP6V0A1	1.56885	2.07369	1.82127	0.00584241	0.000276067	0.0817904	0.0226267
TBXAS1	2.03923	2.01389	2.02656	0.00137827	0.00276534	0.0823136	0.0228407
SERPINB1	-1.11982	-1.86126	-1.49054	0.00553755	0.000388734	0.0830773	0.0230558
ATP11C	-1.56012	-1.77779	-1.66895	0.000291789	0.00578306	0.0832511	0.02327
CPVL	2.24525	2.85167	2.54846	0.00193728	0.00221334	0.0833111	0.0234829
LAIR1	1.78414	1.89527	1.83971	0.00177379	0.00245917	0.0838043	0.0236961
SLC3A2	3.30075	2.23844	2.76959	9.19923e-05	0.00705146	0.0853645	0.0239132
ARRB1	1.60427	1.81496	1.70962	0.00486851	0.000814871	0.085591	0.0241296
TLR4	1.44561	1.75607	1.60084	0.00503251	0.000704588	0.0860108	0.024346
PSMB3	0.650789	2.3941	1.52244	0.00336154	0.00155835	0.0861708	0.0245614
HIVEP1	-1.88295	-1.53669	-1.70982	6.28609e-05	0.00789728	0.0870975	0.0247786
IFIT2	3.15273	2.20477	2.67875	1.55892e-05	0.00890848	0.0885666	0.0249993
MTRNR2L3	-1.16193	-1.39478	-1.27835	0.00015115	0.0071355	0.089231	0.0252208
CALCOCO2	1.99674	2.37949	2.18812	0.0019522	0.00274284	0.0902702	0.0254443
NCF4	2.43031	2.3984	2.41435	0.00184791	0.00282004	0.090444	0.0256669
LGALS2	2.19973	3.07611	2.63792	0.00587891	0.000668517	0.0914637	0.0258915
SYNGR2	-0.69824	-0.887144	-0.792692	0.00532404	0.000917184	0.0914741	0.0261145
SIGLEC9	2.34316	2.29227	2.31772	0.000763515	0.00501692	0.0917503	0.026337
DDX6	-1.53323	-2.11792	-1.82557	0.0061935	0.000615613	0.0922535	0.0265597
TRPM2	1.47569	1.30227	1.38898	0.00137825	0.00376447	0.0935013	0.0267851
GBP5	1.66078	1.96558	1.81318	0.00700692	0.000415301	0.0936714	0.0270096
LILRB3	1.96641	2.9123	2.43936	0.00381547	0.00172037	0.0962473	0.0272411
CLEC10A	2.2982	2.5033	2.40075	0.00169658	0.00374255	0.0971871	0.0274743
PLSCR1	2.27413	2.16132	2.21772	0.000718543	0.00571431	0.0975999	0.0277073
RPL14	-1.176	-1.01584	-1.09592	0.000588009	0.0061691	0.0976711	0.0279389
IFITM2	2.71308	2.81167	2.76237	0.00132021	0.0043249	0.0980608	0.0281704
KDM2B	-2.8861	-1.55442	-2.22026	5.9072e-08	0.0109942	0.0985495	0.0284019
PLEKHO2	2.10508	2.13233	2.1187	0.00327695	0.00228558	0.0989404	0.0286331
CLEC4A	1.97757	2.61268	2.29513	0.00547213	0.00113604	0.0990855	0.0288634
CRLF2	-2.26473	-5.48826	-3.8765	0.00892189	3.3721e-07	0.0992327	0.0290926
NDE1	-2.22577	-1.99907	-2.11242	0.000849354	0.00545025	0.0995021	0.0293212
MAP2K3	1.90478	2.10925	2.00702	0.0034197	0.00221305	0.0996296	0.0295487
SH3TC1	1.22936	1.37589	1.30263	0.00452594	0.00168004	0.101722	0.0297815
ORAI2	-1.22757	-1.27617	-1.25187	4.77366e-05	0.00960897	0.101734	0.0300129
KCNN4	1.47235	2.44911	1.96073	0.0078114	0.000638873	0.102763	0.0302461
LIPA	2.25688	2.97713	2.61701	0.00504148	0.00141013	0.104015	0.0304818
HVCN1	1.96666	2.24804	2.10735	0.00671385	0.000948171	0.104207	0.0307165
CSF2RA	-1.25062	-1.8177	-1.53416	0.0106433	4.29753e-05	0.10561	0.0309543
CYTIP	-2.96356	-1.65645	-2.31	1.38837e-05	0.0113403	0.107606	0.0311969
RPS12	-0.938667	-1.91787	-1.42827	0.0109327	4.15683e-05	0.108602	0.0314411
RPN1	1.64909	2.36169	2.00539	0.00390421	0.0025707	0.113128	0.0316979
RAMP1	-1.06795	-2.03144	-1.5497	0.00494262	0.00197528	0.113568	0.0319546
TNF	1.96138	2.88862	2.425	0.0101401	0.000294843	0.114457	0.0322124
IL7R	-4.59613	-2.29973	-3.44793	2.07245e-12	0.00989426	0.114486	0.0324687
BCL2L14	-2.3859	-1.93235	-2.15912	0.00060372	0.00756546	0.114833	0.0327245
ABI3	2.04888	2.67917	2.36403	0.00993666	0.000351425	0.115085	0.0329795
NCCRP1	-1.37962	-1.61958	-1.4996	0.0033422	0.00336337	0.115963	0.0332356
APOBEC3G	-1.85236	-1.88982	-1.87109	0.00373583	0.00312246	0.117179	0.0334939
GTF3C6	2.08878	2.46544	2.27711	0.00547393	0.0020838	0.120002	0.0337593
SPG21	2.80076	2.06274	2.43175	6.88827e-05	0.0115964	0.122979	0.0340321
SPRED2	-2.63871	-1.57493	-2.10682	9.18084e-10	0.0113343	0.124396	0.0343076
RERE	1.39799	0.74247	1.07023	0.00175562	0.00624509	0.125418	0.0345845
ADGRE2	1.92701	1.93787	1.93244	0.00114321	0.00729973	0.125436	0.0348598
CD300LF	2.01691	1.64888	1.8329	0.00178009	0.00624509	0.125919	0.0351349
MYL6	-0.544154	-0.865885	-0.70502	0.00580917	0.0022594	0.126654	0.0354106
TNFRSF1A	2.11015	2.03141	2.07078	0.00352765	0.00417911	0.128586	0.0356904
LITAF	-1.10186	-1.60149	-1.35167	0.00626214	0.00219571	0.128821	0.0359692
RPL37	-1.38341	-1.22897	-1.30619	0.00109981	0.00762079	0.12891	0.0362467
LEPROTL1	2.07142	1.81617	1.94379	0.00252838	0.00538438	0.129072	0.0365229
CLEC7A	1.41607	3.93103	2.67355	0.0136876	3.81302e-06	0.132111	0.0368066
GIMAP7	2.2829	2.08287	2.18289	0.00254656	0.0058572	0.134722	0.0370963
TDRD6	0.934399	1.66786	1.30113	0.0120368	0.00051964	0.136126	0.0373884
SASH3	2.80466	1.55657	2.18062	0.000125796	0.0126537	0.136412	0.0376796
FAM129A	-1.51695	-1.77358	-1.64527	0.00640731	0.00267922	0.140436	0.037981
PLD3	2.99379	2.06999	2.53189	0.00019919	0.0127006	0.142487	0.0382866
PECAM1	1.89252	1.65523	1.77388	0.00298403	0.0061643	0.142639	0.0385908
CCND3	1.69714	2.27346	1.9853	0.0114084	0.000948046	0.142915	0.0388941
SEPT6	-1.50422	-2.0405	-1.77236	0.00493377	0.00395765	0.144546	0.0392003
KIF2A	-1.73083	-1.56525	-1.64804	0.000286297	0.0122215	0.144735	0.0395053
SDCBP	1.14284	2.21025	1.67655	0.01421	0.000275221	0.146732	0.0398143
WDR33	-1.72975	-1.67587	-1.70281	0.00186734	0.00787852	0.14745	0.0401236
BCAP31	1.82641	2.81314	2.31977	0.0104873	0.00146701	0.150003	0.0404385
HLA-DPA1	0.543627	0.50134	0.522483	0.00537281	0.00418776	0.152254	0.0407579
NUCKS1	-1.24256	-1.6395	-1.44103	0.00329116	0.00627335	0.152572	0.0410765
RPS27	-1.71368	-2.00998	-1.86183	0.0154127	0.000164673	0.152746	0.0413937
ARL17A	-1.64913	-2.22619	-1.93766	0.0100797	0.00172684	0.153248	0.0417106
ZFP36L2	1.34088	1.19056	1.26572	0.00208012	0.00797279	0.153295	0.0420258
LILRA1	1.66446	1.97723	1.82084	0.0116561	0.00126663	0.156339	0.0423478
ATP6V0C	1.17262	2.96012	2.06637	0.0162551	1.80298e-05	0.156842	0.0426694
SCPEP1	2.32523	2.16145	2.24334	0.00131485	0.00988948	0.15746	0.042991
CALR	1.53856	1.4094	1.47398	3.89477e-05	0.0156121	0.158955	0.0433149
ATP5F1	1.59597	2.34746	1.97172	0.0035289	0.00664049	0.160448	0.0436412
ZEB2	1.30477	1.75406	1.52941	0.0073864	0.00365952	0.161594	0.0439688
VIM	-0.538956	1.3344	0.397723	0.0168469	4.15817e-05	0.161918	0.0442956
DECR1	1.8933	2.84972	2.37151	0.0156701	0.000264461	0.162234	0.0446213
DUSP14	-0.520454	-1.04304	-0.781748	7.45955e-05	0.0153562	0.162319	0.0449456
TOM1	1.75415	2.26856	2.01135	0.0076319	0.00358444	0.162363	0.0452682
ADRBK2	-1.55858	-1.41327	-1.48593	0.000979561	0.0111733	0.16286	0.0455903
MILR1	1.52486	2.29804	1.91145	0.0146718	0.000704588	0.165092	0.0459168
NPC2	0.534413	2.7865	1.66046	0.0164668	0.000179454	0.165225	0.0462419
IRF2BP2	0.942233	1.78784	1.36503	0.0167395	0.000198779	0.167685	0.0465719
RCBTB2	1.58784	2.18736	1.8876	0.0054474	0.00552058	0.168955	0.0469036
FAM156A	1.36732	1.80668	1.587	0.0108737	0.00220732	0.169387	0.0472346
TOMM34	-2.07976	-1.58799	-1.83388	2.50946e-05	0.0160809	0.171041	0.0475683
ATP6V0B	1.13468	2.46074	1.79771	0.00951084	0.00301423	0.172913	0.0479053
SUMO2	-1.32096	-0.437954	-0.879458	0.000474817	0.0137067	0.175626	0.0482477
STX11	1.67837	2.35701	2.01769	0.0153438	0.00104646	0.177497	0.0485933
NFKB1	-3.00078	-1.71833	-2.35956	2.22094e-06	0.0181666	0.179237	0.0489417
N4BP2L1	-1.58094	-2.11018	-1.84556	0.0143984	0.00133233	0.181531	0.0492943
RNF130	1.77971	3.4746	2.62715	0.0193977	1.33315e-05	0.186458	0.0496581
ABHD2	1.15597	1.57074	1.36335	0.0106193	0.00326131	0.187153	0.0500219
MS4A7	1.37744	2.61094	1.99419	0.017569	0.000690427	0.188702	0.0503878
SUB1	-1.27568	-0.456198	-0.865937	4.96186e-06	0.0196638	0.188727	0.0507518
GAA	1.86236	1.62018	1.74127	0.0025138	0.0103855	0.190087	0.0511175
C1QA	1.99879	3.15062	2.5747	0.0129764	0.00234136	0.190422	0.0514822
HSD11B1	2.59154	2.21349	2.40252	0.00253079	0.0106004	0.192057	0.0518493
BUB3	-1.8066	1.8345	0.0139483	0.00399854	0.00909445	0.198113	0.0522301
LPCAT2	1.50009	2.15813	1.82911	0.0170422	0.00110992	0.19844	0.0526099
CD4	2.74998	1.93492	2.34245	0.00071065	0.0153609	0.19864	0.0529882
LMNA	1.84503	2.99876	2.42189	0.0193651	0.000652189	0.201099	0.0533709
MTRNR2L10	-0.442346	-1.6259	-1.03412	0.0111129	0.00378862	0.202925	0.0537564
RAB1A	2.53582	1.9191	2.22746	7.13759e-05	0.0195638	0.20327	0.0541407
HNRNPLL	1.25154	1.40718	1.32936	0.0101489	0.00486334	0.20446	0.0545262
SYK	1.36571	2.72221	2.04396	0.0211761	0.000165008	0.205392	0.054912
ADAM10	1.53181	1.43675	1.48428	0.00244012	0.0124671	0.205599	0.0552964
BCKDK	1.8648	2.6248	2.2448	0.0186045	0.00105268	0.206642	0.0556815
FCGR1B	2.13027	1.35737	1.74382	0.000717896	0.0160541	0.207132	0.0560659
APBB1IP	1.33859	1.67499	1.50679	0.0138591	0.0028957	0.210023	0.0564557
MYH9	-1.06172	-1.28002	-1.17087	0.00359312	0.0108655	0.210025	0.0568435
MMP9	1.22412	2.33207	1.77809	0.0110568	0.00454768	0.211617	0.0572334
IL1RN	3.88737	1.64956	2.76847	1.06072e-05	0.0214476	0.2127	0.057624
MAP1LC3A	-0.868953	-1.32574	-1.09735	0.0187804	0.00122107	0.213612	0.0580149
GBAS	1.49461	2.0589	1.77675	0.0143539	0.0028213	0.214466	0.058406
AP1G2	-2.68518	-1.71516	-2.20017	4.42709e-05	0.0204977	0.214962	0.0587965
TTYH3	1.54348	1.43078	1.48713	0.00563553	0.00871677	0.215497	0.0591863
LIMS3L	1.04589	1.30618	1.17603	0.0109247	0.00503988	0.215828	0.0595749
MSRB1	-2.02567	-1.69302	-1.85934	0.00064942	0.0164577	0.216603	0.0599636
CAPZA2	1.95814	1.21085	1.5845	0.00235495	0.0127844	0.218264	0.0603545
RPL35A	-1.19908	-1.1549	-1.17699	0.0144606	0.00319318	0.222974	0.060755
NPIPB5	-1.16974	-1.30224	-1.23599	0.018163	0.00178854	0.225264	0.0611592
NFKBID	-2.19594	-1.89174	-2.04384	0.000777727	0.0172354	0.226157	0.0615636
IFI16	2.25461	1.70525	1.97993	5.81954e-05	0.0218797	0.226937	0.061968
IGSF8	-1.12196	-1.29912	-1.21054	0.00890533	0.00752137	0.228419	0.062374
FAM156B	0.754522	1.0869	0.920709	0.0110569	0.00624509	0.233205	0.0627896
LEPROT	1.38126	1.50755	1.4444	0.0154153	0.00349337	0.235069	0.0632078
EIF1B	1.67935	2.2152	1.94727	0.0154003	0.0036316	0.235525	0.063625
ACAA2	1.97803	1.66997	1.824	0.004657	0.0119533	0.237481	0.0640449
POGLUT1	-1.46077	-2.86401	-2.16239	0.025023	2.68349e-05	0.237738	0.0644635
HLA-DRB1	1.15448	0.374951	0.764715	3.3222e-05	0.0244175	0.241108	0.0648881
FERMT3	1.0116	2.2253	1.61845	0.0181697	0.00247483	0.241218	0.0653109
CLIC1	0.351889	2.41328	1.38259	0.0244903	0.000617403	0.24524	0.0657414
VAMP8	1.13796	1.95477	1.54636	0.0135293	0.00551144	0.245328	0.06617
ITGAM	1.23094	2.30839	1.76966	0.0239631	0.000814871	0.247724	0.0666023
GRSF1	-2.38398	-1.52401	-1.95399	7.24402e-05	0.0245374	0.248995	0.0670355
BIN2	1.73066	2.47469	2.10267	0.024854	0.000685433	0.249396	0.0674677
NME1	1.49992	1.74743	1.62368	0.0130939	0.00624442	0.250104	0.0678994
TRAFD1	-1.07866	-1.75485	-1.41676	0.0218956	0.00145787	0.250192	0.0683294
SERTAD2	-1.41724	-1.31151	-1.36437	0.00160267	0.0175532	0.252056	0.0687617
NAIP	1.11191	2.31012	1.71102	0.0266784	9.89125e-05	0.252507	0.069193
PDLIM7	1.39731	2.09241	1.74486	0.0142332	0.00596028	0.257238	0.0696334
UTRN	1.47145	1.48794	1.4797	0.00583666	0.0127551	0.258292	0.0700742
PTTG1IP	1.59304	2.57439	2.08372	0.0266446	0.00049045	0.260392	0.0705178
MITF	1.18895	1.4626	1.32578	0.00653411	0.0121855	0.260733	0.0709601
LILRB2	1.64125	4.5327	3.08697	0.0209704	2.99712e-07	0.262323	0.0714041
SECTM1	1.36458	2.24588	1.80523	0.0237898	0.00133638	0.263372	0.0718485
GLA	2.26342	1.86166	2.06254	0.00153757	0.0190071	0.263878	0.072292
ZNF385A	1.31707	1.60957	1.46332	0.022684	0.0017976	0.26568	0.0727376
ZFYVE16	1.03955	1.2522	1.14588	0.0126088	0.00743872	0.265837	0.0731815
RPL31	-1.38395	-1.42247	-1.40321	0.0109044	0.00844372	0.266485	0.0736249
BATF2	1.39626	1.89806	1.64716	0.0192464	0.00376447	0.271715	0.0740782
SEMA4D	1.10143	1.75457	1.428	0.0243047	0.00165782	0.272937	0.0745322
RPN2	1.7561	1.34699	1.55154	0.00242518	0.0178181	0.273778	0.074986
DCAF6	-1.16296	-1.63466	-1.39881	0.00956774	0.0103486	0.274101	0.0754386
DNASE2	1.92357	1.38928	1.65642	0.00400664	0.0160541	0.274998	0.0758911
POU2F2	1.13666	0.942494	1.03958	0.00781145	0.0127802	0.27794	0.0763482
LDHA	-1.68415	-1.04516	-1.36465	2.36346e-05	0.027554	0.278524	0.0768046
CD81	1.61931	1.71665	1.66798	0.00996679	0.0104838	0.279304	0.0772607
PFDN2	1.71849	2.35923	2.03886	0.0196214	0.00397885	0.281337	0.0777193
NCOA3	-1.53256	-1.46334	-1.49795	0.00307845	0.0182949	0.287333	0.0781893
RAB11A	-0.937382	-1.56122	-1.2493	0.0250957	0.00213835	0.290876	0.0786651
SDF2L1	2.39083	1.81538	2.10311	0.00194367	0.0204977	0.291034	0.0791391
RAP2C	0.93928	1.54087	1.24008	0.0276146	0.00126663	0.292517	0.0796143
SLFN11	1.27237	1.12091	1.19664	0.00926926	0.0127802	0.292976	0.0800885
TTYH2	-2.95079	-1.34354	-2.14717	2.02793e-06	0.0285699	0.293034	0.0805606
FLOT1	-1.154	-1.76011	-1.45705	0.00983705	0.0121876	0.293948	0.0810327
GNPDA1	1.47011	1.63674	1.55343	0.0147616	0.00797279	0.294047	0.081503
CMC2	1.32016	2.25585	1.78801	0.0269339	0.00168004	0.296043	0.0819755
TBC1D13	-1.28523	-1.46582	-1.37552	0.0191569	0.00553903	0.296981	0.0824481
STOM	1.50737	1.80816	1.65777	0.00804463	0.0136798	0.298973	0.0829229
LGALS8	1.20536	0.99211	1.09874	0.00999648	0.0127802	0.302696	0.0834038
TAB2	-1.5513	-1.52463	-1.53796	0.00380733	0.0189444	0.304325	0.0838862
ARHGAP4	1.57245	1.28475	1.4286	0.00502363	0.0166629	0.305323	0.0843686
NUDT19	-1.13215	0.89005	-0.121049	0.00232229	0.0215758	0.305493	0.0848493
TSPO	1.69676	2.65376	2.17526	0.0261369	0.00240266	0.30826	0.0853339
PPFIA1	0.808682	1.21317	1.01093	0.0197292	0.0061347	0.311738	0.085824
TUBA1C	-1.54366	-1.86611	-1.70488	0.0252246	0.00321441	0.316159	0.0863214
L2HGDH	-1.02071	-1.15387	-1.08729	0.000687997	0.027081	0.316495	0.0868175
RILPL2	1.65642	1.43952	1.54797	0.00786861	0.0159017	0.316924	0.0873124
EBI3	-2.53714	-1.88023	-2.20869	0.00197166	0.02434	0.318103	0.0878076
MLKL	1.44897	1.31048	1.37973	0.00781145	0.0160541	0.319071	0.0883028
H6PD	-2.10695	-1.50016	-1.80355	0.000207307	0.0302408	0.320376	0.0887987
ARPC1B	0.29349	1.99394	1.14371	0.0241314	0.00410548	0.320547	0.0892929
MAP3K13	-1.41946	-2.68752	-2.05349	0.0340573	0.000133044	0.320918	0.0897857
POLK	-1.4919	1.44732	-0.0222908	0.0122112	0.0125569	0.321779	0.0902782
IGF2R	1.23403	0.991748	1.11289	0.00374883	0.0207512	0.322364	0.0907699
GLMP	1.68487	1.56772	1.6263	0.0148645	0.0101215	0.322451	0.0912597
PRNP	1.56585	1.54826	1.55706	0.00816343	0.0160541	0.323835	0.0917504
DIS3L	-0.680117	-1.33725	-1.00868	0.0244576	0.00444363	0.327643	0.092247
STT3A	1.9483	1.32594	1.63712	0.00141475	0.025472	0.327749	0.0927418
CST3	1.38002	2.06551	1.72277	0.00101306	0.0276856	0.332519	0.0932445
ADCY7	1.23495	1.48067	1.35781	0.0199909	0.00726375	0.333772	0.0937476
TMEM175	1.45794	1.10366	1.2808	0.00839759	0.01612	0.338862	0.0942594
SH3KBP1	-1.19873	-1.75157	-1.47515	0.0218024	0.00653825	0.340015	0.0947714
FGD3	1.27573	1.52676	1.40125	0.0272786	0.00376447	0.341296	0.0952839
CAMK1	1.31363	1.30622	1.30992	0.0142331	0.0127802	0.343957	0.0957998
SLC1A5	1.82703	2.98006	2.40355	0.0380707	0.000141766	0.344898	0.0963155
XAF1	1.05402	1.89813	1.47608	0.0121324	0.0139331	0.346565	0.0968326
OAS1	3.22872	2.29282	2.76077	0.000115182	0.0323487	0.348492	0.0973515
ABRACL	1.73541	1.81772	1.77657	0.0117763	0.0144706	0.348977	0.0978692
SH3BGRL	1.3191	2.2503	1.7847	0.0222579	0.00694911	0.349624	0.0983862
RALB	1.6776	2.03152	1.85456	0.0220704	0.00729973	0.350561	0.0989029
NANS	1.56853	2.97067	2.2696	0.0347726	0.00141348	0.350681	0.0994178
STX12	1.28045	1.64642	1.46343	0.023425	0.00630198	0.350839	0.0999309
CD33	1.92639	1.44655	1.68647	0.00477941	0.0224809	0.350851	0.100442
PRDX4	1.68353	1.91049	1.79701	0.0188856	0.00981818	0.35164	0.100953
DMXL2	1.67471	1.58151	1.62811	0.00198377	0.027081	0.352224	0.101462
TNFRSF9	-3.35215	-1.6796	-2.51588	2.1507e-05	0.0340997	0.353564	0.101973
PGK1	1.2945	0.995157	1.14483	0.00304156	0.0250493	0.354295	0.102482
BLVRA	-1.97485	-1.50812	-1.74148	0.000159093	0.0329855	0.354396	0.10299
NRP2	-1.38987	-1.67069	-1.53028	0.00965396	0.0168399	0.356212	0.1035
S1PR1	-1.82888	-0.750036	-1.28946	7.66682e-09	0.0283031	0.356266	0.104007
LRRC25	1.47506	2.23855	1.85681	0.0326465	0.00246816	0.363803	0.104528
LILRA3	1.37675	3.69383	2.53529	0.0391722	3.59002e-05	0.3642	0.105047
MTSS1	-2.33419	-1.48915	-1.91167	6.97932e-05	0.0351363	0.36568	0.105567
DNAJC2	1.19571	1.22879	1.21225	0.0120369	0.0160541	0.36595	0.106086
DAB2	0.758679	1.50754	1.13311	0.0367156	0.00168004	0.367893	0.107125
HCAR3	1.21618	2.43264	1.82441	0.0367156	0.00168004	0.367893	0.107125
ELMOD2	-0.850569	-1.25821	-1.05439	0.00956682	0.0184936	0.368206	0.107642
RPS4X	-0.630345	-0.846065	-0.738205	0.0108522	0.0170065	0.36904	0.108159
DUSP1	-1.50192	-3.21164	-2.35678	0.0413134	0.000228571	0.369418	0.108674
IFI35	1.24282	1.69966	1.47124	0.0182293	0.0116801	0.370162	0.109189
QSOX1	1.53968	1.14618	1.34293	0.00931915	0.0197883	0.373335	0.109708
GIMAP1	1.02818	1.26097	1.14457	0.0318076	0.00343976	0.373394	0.110225
RPS8	-0.341018	-0.868928	-0.604973	0.00788215	0.0209046	0.374334	0.110741
SIDT2	1.47051	2.00116	1.73583	0.0401017	0.00108229	0.376535	0.111261
L3MBTL4	-1.36864	-1.26648	-1.31756	0.000646886	0.0331397	0.376896	0.111778
RNH1	1.42278	1.1056	1.26419	0.0308212	0.00441408	0.378334	0.112297
MOB3C	1.3413	1.76118	1.55124	0.0192007	0.0126537	0.384987	0.112827
FAM46A	1.2874	1.93324	1.61032	0.0334369	0.00362814	0.385956	0.113356
LRTOMT	-0.977627	0.808849	-0.0843891	0.00448425	0.0267143	0.388788	0.113889
IFIT1	1.58409	1.01672	1.3004	0.00644465	0.0249661	0.389015	0.11442
SCARB2	2.16603	1.27065	1.71834	0.000499082	0.0353161	0.390061	0.114951
CPM	1.40334	1.5705	1.48692	0.0165656	0.0141056	0.390426	0.115481
TIMP1	1.47533	3.01539	2.24536	0.0417965	0.00122675	0.391198	0.11601
APLP2	1.17875	2.02856	1.60365	0.0383812	0.0023554	0.394428	0.116543
TVP23A	-0.973816	-2.10906	-1.54144	0.0420218	0.00124831	0.394637	0.117075
ABHD10	1.06131	1.26961	1.16546	0.0197293	0.0127802	0.396492	0.117608
GCNT1	0.96031	1.02593	0.993121	0.0154602	0.0160541	0.397313	0.118141
TUBB6	-1.60526	2.09365	0.244193	0.00592785	0.0253432	0.400881	0.118678
TNFAIP1	-1.13241	-1.70861	-1.42051	0.0412298	0.00183854	0.401098	0.119214
STAT2	1.52908	1.48257	1.50582	0.00824798	0.0244612	0.401465	0.119749
FXYD5	1.74219	1.69975	1.72097	0.00893961	0.023535	0.402747	0.120284
MB21D1	1.30184	2.1469	1.72437	0.0414093	0.00185075	0.402809	0.120817
TREX1	1.4263	1.98705	1.70668	0.0272299	0.00811155	0.406428	0.121355
RNASE6	2.35338	1.70726	2.03032	0.00169655	0.0337353	0.408316	0.121894
PPP1CC	1.42707	1.82371	1.62539	0.0314768	0.0064559	0.412124	0.122439
SLC12A6	-0.660631	0.861414	0.100391	0.0227856	0.0123161	0.413444	0.122984
HADHA	1.53997	2.30917	1.92457	0.0425577	0.00211813	0.415201	0.12353
CKS1B	1.70868	1.39602	1.55235	0.00930796	0.0249661	0.415971	0.124075
CYBA	1.33008	2.23111	1.7806	0.047231	0.000379278	0.418124	0.124623
PEPD	1.98753	1.82617	1.90685	0.0052589	0.0290138	0.418975	0.12517
GYG1	2.14579	1.46122	1.80351	0.00341708	0.0309793	0.419599	0.125716
FAS	-1.32413	-1.93817	-1.63115	0.0350791	0.00543252	0.420082	0.126262
CCDC47	1.29206	2.04709	1.66958	0.030987	0.00734076	0.420439	0.126805
SUMO1	1.48017	2.09186	1.78602	0.0381071	0.0043808	0.422296	0.12735
NDUFA5	0.996092	1.21473	1.10541	0.0282493	0.00907682	0.422766	0.127895
SLA	1.76834	1.30923	1.53879	0.00534615	0.0296176	0.423033	0.128437
IL16	0.999699	0.922448	0.961073	0.0142332	0.0200673	0.42421	0.12898
RAB5A	1.25664	2.34358	1.80011	0.0482113	0.00051964	0.424289	0.129521
CLPTM1	-2.09578	-1.41211	-1.75395	0.0011394	0.0378583	0.427887	0.130066
CCDC18	0.698667	0.783325	0.740996	0.031553	0.00797279	0.430278	0.130614
INPP4A	0.887247	1.3129	1.10008	0.0361952	0.00590208	0.431097	0.131161
POR	1.4017	1.55157	1.47664	0.0198812	0.0160541	0.438172	0.131719
ANP32E	-1.26463	1.2028	-0.0309102	0.0214734	0.0150063	0.439176	0.132277
IL13RA1	-1.69281	1.2026	-0.245106	0.00216502	0.0367025	0.439747	0.132834
RELB	-1.85421	-1.48456	-1.66939	0.00418948	0.0317335	0.440753	0.133391
SPG11	-1.42185	-1.66059	-1.54122	0.0286905	0.0108071	0.443161	0.13395
FKBP4	1.26787	1.79134	1.52961	0.0381439	0.00605811	0.443525	0.134508
GBA	1.49487	2.06179	1.77833	0.0387238	0.00599316	0.447379	0.135071
HK2	0.933272	1.37707	1.15517	0.0317129	0.0088051	0.448188	0.135633
HM13	1.57033	1.34686	1.45859	0.00674715	0.0307415	0.449175	0.136195
GIMAP8	1.4687	1.37229	1.42049	0.0137828	0.0238146	0.451812	0.13676
S100A4	2.58668	1.90357	2.24512	0.0024142	0.0378541	0.454033	0.137326
P2RY10	-1.48321	-1.79006	-1.63663	0.0429188	0.00415924	0.455412	0.137893
HK1	1.22418	2.29683	1.76051	0.0506554	0.00127497	0.455541	0.138458
FOS	1.74653	1.87759	1.81206	0.0196666	0.0178646	0.457507	0.139025
BCCIP	1.41292	1.80222	1.60757	0.0410747	0.00590152	0.458095	0.139591
TGFB1	0.917512	0.947185	0.932349	0.0286988	0.0127802	0.461912	0.140161
ATP6AP2	1.46918	2.42762	1.9484	0.0463624	0.00334742	0.462704	0.140731
RPS10	-0.917025	-0.439235	-0.67813	0.00459121	0.0347173	0.462879	0.141299
CCT5	1.88441	1.44889	1.66665	0.00402669	0.0361376	0.464531	0.141868
RPLP2	-0.51185	-0.967794	-0.739822	0.0359482	0.00811757	0.465038	0.142436
COQ3	-0.289728	-0.908154	-0.598941	0.0490172	0.00276184	0.466384	0.143005
PLCB2	1.79536	1.35815	1.57676	0.0112535	0.0272577	0.46693	0.143572
CD86	-1.27346	-1.41497	-1.34421	0.00755588	0.0310175	0.467299	0.144138
SUCNR1	1.27931	1.54953	1.41442	0.0292244	0.0127802	0.467631	0.144702
TSPAN14	1.20007	2.22179	1.71093	0.0549373	0.000182857	0.470386	0.14527
RPS5	-0.633765	2.21816	0.792197	0.0134568	0.0256846	0.472625	0.145839
TOMM5	-1.70513	1.51111	-0.0970097	0.00534793	0.0348574	0.47265	0.146407
PHKB	-1.28783	-1.43725	-1.36254	0.0103463	0.0300262	0.474243	0.146975
ZBTB38	-1.24082	-1.38304	-1.31193	0.0206831	0.0188948	0.474313	0.147541
SLC4A1AP	1.09118	1.25529	1.17324	0.0257891	0.0156642	0.475561	0.148108
LIMD2	2.51964	1.58543	2.05254	0.000299366	0.0419352	0.475846	0.148673
DHRS13	-0.773841	-0.405441	-0.589641	0.003854	0.0379404	0.475946	0.149236
PGAM2	-0.458984	-0.33435	-0.396667	0.0041011	0.0379404	0.480065	0.149804
ATP1A1	0.942102	1.75241	1.34726	0.0480976	0.00389605	0.480509	0.150372
LTA4H	1.45169	2.34088	1.89629	0.0515839	0.00264488	0.483742	0.150942
CCDC88C	0.84663	0.785733	0.816181	0.0213703	0.0200673	0.484865	0.151513
SAMSN1	-1.15954	-0.628919	-0.894231	0.00600731	0.0353247	0.484904	0.152082
GPR132	-1.58251	-1.51773	-1.55012	0.0136912	0.02765	0.487204	0.152653
SMC3	0.994323	1.15766	1.07599	0.0308051	0.0129603	0.489731	0.153226
SEPT9	1.21231	1.06508	1.1387	0.0111561	0.0306286	0.49069	0.153799
SLC2A1	-0.460392	-1.01307	-0.736729	0.0527213	0.00276184	0.491058	0.154371
CTSA	3.10057	1.99002	2.54529	4.75688e-05	0.0441371	0.492173	0.154942
NDUFA4	1.28147	1.44935	1.36541	0.0190612	0.0237995	0.495032	0.155517
HCAR2	0.88442	1.89918	1.3918	0.0493733	0.00464261	0.495193	0.15609
IFFO1	1.0611	1.06156	1.06133	0.0229876	0.0200673	0.495435	0.156661
INHBA	0.902966	2.17638	1.53967	0.0493733	0.00477886	0.495997	0.157231
DCAKD	-0.830588	-1.25136	-1.04098	0.00192219	0.03986	0.497774	0.157803
MYD88	1.82381	1.78388	1.80384	0.000302454	0.0438514	0.498021	0.158373
LACC1	1.24348	1.337	1.29024	0.0203497	0.0221141	0.498386	0.158941
CLEC12A	1.04318	1.46241	1.25279	0.0340466	0.0127802	0.499329	0.159509
PDE4B	1.5465	-1.50105	0.0227243	0.00906438	0.033888	0.500446	0.160078
GCA	1.71668	2.15019	1.93343	0.0440088	0.00748124	0.500837	0.160645
ALDH2	-1.78065	-1.5041	-1.64237	0.000283485	0.0443261	0.501369	0.161211
ATP5O	0.865324	2.06654	1.46593	0.0251411	0.0184925	0.502209	0.161776
PA2G4	1.29361	1.49419	1.3939	0.0381864	0.0106275	0.502978	0.162341
SLC1A3	1.27968	1.71996	1.49982	0.0514531	0.00486334	0.509801	0.162915
ECHDC1	1.06466	1.29613	1.1804	0.0301275	0.0160541	0.510348	0.163489
DNAJB1	1.17955	2.01079	1.59517	0.0443637	0.00806358	0.51224	0.164063
GDI2	-0.870207	1.72754	0.428667	0.0189583	0.0250175	0.512566	0.164636
LAMTOR4	1.75716	2.31252	2.03484	0.0284776	0.0172389	0.513076	0.165209
WSB1	1.17059	2.08201	1.6263	0.0462166	0.00755391	0.514705	0.165782
TPD52L2	1.25019	2.45537	1.85278	0.0622323	0.000940789	0.514798	0.166353
PIM2	-1.2752	-1.57267	-1.42394	0.0163753	0.0282905	0.514829	0.166922
SPATA13	1.15088	0.764568	0.957723	0.0059586	0.0381398	0.514863	0.16749
CCRL2	1.42669	2.3263	1.87649	0.0499652	0.00605811	0.516206	0.168058
RUFY3	-0.970329	-2.12989	-1.55011	0.0637257	0.000646226	0.519055	0.168628
PPARGC1B	0.864488	1.56237	1.21343	0.0601077	0.00221305	0.519227	0.169198
PNPLA8	0.884133	1.12163	1.00288	0.0285415	0.0180368	0.519445	0.169765
SNX2	1.12322	1.92718	1.5252	0.0630427	0.00115756	0.520759	0.170333
SYNPO	-1.98471	-0.752981	-1.36885	1.14011e-12	0.0302801	0.521607	0.170901
FLAD1	-1.0445	1.94208	0.448792	0.0564398	0.00374704	0.523459	0.171469
GPR137B	-1.42063	-1.46874	-1.44469	0.00923018	0.0371618	0.523785	0.172037
CEBPA	0.773922	1.02461	0.899266	0.0395706	0.0127789	0.525555	0.172605
FGR	1.53968	2.87542	2.20755	0.0645125	0.00111323	0.527382	0.173175
ANPEP	1.30791	2.29377	1.80084	0.0524398	0.00606188	0.528487	0.173744
PLXNB2	1.54981	1.29708	1.42345	0.010552	0.0363017	0.529884	0.174314
ST3GAL5	-1.02057	2.06731	0.523368	0.0592829	0.00308083	0.530376	0.174883
DRAP1	1.16343	1.77836	1.47089	0.0460873	0.00890983	0.531666	0.175452
CPPED1	-0.936306	1.39253	0.228112	0.0595451	0.00327917	0.533891	0.176022
FUCA1	1.67374	1.3318	1.50277	0.00853042	0.0381398	0.535206	0.176593
CCDC93	0.825607	1.39593	1.11077	0.0539729	0.00624509	0.537078	0.177166
CXCR5	-0.200743	-0.771365	-0.486054	0.0195776	0.0283031	0.538023	0.177737
SARS	1.03834	1.82232	1.43033	0.0555756	0.00538778	0.538381	0.178308
ST20	-1.40724	-1.15725	-1.28225	0.00164866	0.0456169	0.540134	0.17888
IDH3B	1.93124	1.5083	1.71977	0.00226564	0.0443241	0.541082	0.179451
SP110	2.0373	1.62369	1.83049	0.000357212	0.0471448	0.542308	0.180022
STX7	1.61254	1.58369	1.59812	0.0314749	0.0184936	0.542695	0.180593
NCEH1	1.03904	0.95097	0.995004	0.025023	0.0249661	0.544184	0.181163
SLC2A3	1.33313	0.959583	1.14636	0.0111382	0.0377051	0.545263	0.181734
APEH	1.35582	1.56226	1.45904	0.033038	0.0174435	0.547566	0.182307
ARPP19	-0.965218	-1.86339	-1.4143	0.0687478	0.00057432	0.547941	0.182878
CSF3R	1.29365	0.900438	1.09704	0.0101489	0.0381398	0.54937	0.18345
PARP15	-0.628647	-0.48966	-0.559154	0.0337067	0.0176589	0.551453	0.184023
RPS6	-0.383096	-0.822308	-0.602702	0.0548086	0.00707694	0.552589	0.184596
VAT1	1.33827	1.62735	1.48281	0.0409483	0.0142915	0.553987	0.18517
RAB39A	1.01053	1.27815	1.14434	0.0231322	0.0268762	0.554028	0.185742
BHLHE41	0.587463	0.961569	0.774516	0.0493733	0.0101205	0.554452	0.186312
FCRL6	0.913944	1.14368	1.02881	0.0534073	0.00797279	0.555058	0.186882
PHTF2	0.834231	1.19692	1.01557	0.044742	0.0127802	0.556095	0.187452
ENTPD4	1.11532	-1.31867	-0.101676	0.00891128	0.0381483	0.558515	0.188024
MOB1B	-1.50027	-1.35458	-1.42742	0.00810096	0.0392092	0.558898	0.188594
FES	1.00904	1.55602	1.28253	0.0544934	0.00797279	0.559159	0.189164
PSMD6	2.78732	1.56968	2.1785	0.000406791	0.0497081	0.559303	0.189731
NMRK1	-2.78043	-1.33084	-2.05564	3.56689e-05	0.0504191	0.560545	0.190299
HPS3	0.961608	1.14422	1.05292	0.0327736	0.0200673	0.563112	0.190869
CLINT1	-2.28428	-1.30935	-1.79682	1.86752e-05	0.0500217	0.564462	0.19144
LRRC8C	1.12853	0.785258	0.956895	0.0137872	0.0379069	0.56573	0.19201
VASH1	1.61002	0.808473	1.20925	0.00100148	0.0485279	0.566042	0.192579
ACTN4	-1.09373	-1.92161	-1.50767	0.0685418	0.00241215	0.566112	0.193147
YPEL5	-2.63336	-1.46828	-2.05082	2.40957e-05	0.0512389	0.568111	0.193716
PSMD5	0.865502	1.15446	1.00998	0.0519004	0.0101215	0.56882	0.194284
CD302	0.928823	1.20252	1.06567	0.0367199	0.0180459	0.569783	0.194853
OAZ2	1.53628	2.39624	1.96626	0.069005	0.00240355	0.570012	0.195419
SERTAD1	1.56335	1.92303	1.74319	0.0514319	0.0109066	0.57468	0.195991
STARD3	1.09179	1.45259	1.27219	0.0383993	0.0180459	0.575925	0.196563
LAPTM4A	1.5298	2.23232	1.88106	0.0734225	0.000709306	0.576221	0.197134
GCSAM	-0.426455	-1.22255	-0.824504	0.0726972	0.00136234	0.576496	0.197704
FLVCR2	1.87847	1.35034	1.61441	0.00182247	0.0484914	0.577874	0.198274
DIAPH1	0.723923	1.79125	1.25758	0.0710272	0.000100463	0.581234	0.198847
YWHAQ	-1.36901	-1.16318	-1.26609	0.0164442	0.0370508	0.581517	0.199419
MKL1	-1.34865	-1.21389	-1.28127	0.00188889	0.04942	0.582932	0.199992
COMMD10	0.972564	1.54367	1.25812	0.0551013	0.0101215	0.583302	0.200563
SEPW1	-1.4266	-1.56305	-1.49482	0.0265008	0.0283619	0.584367	0.201134
ALDH1A1	1.11359	1.29825	1.20592	0.0315531	0.0249661	0.585254	0.201705
RSAD2	3.01762	1.51402	2.26582	5.55425e-05	0.0555043	0.585829	0.202275
EVL	1.27809	0.947712	1.1129	0.00340489	0.0473359	0.587443	0.202845
LSM7	1.72076	1.54145	1.6311	0.00587036	0.0454751	0.587596	0.203414
TBC1D5	0.936158	0.73654	0.836349	0.0121562	0.0391631	0.591468	0.203988
ATP5D	1.50948	1.81954	1.66451	0.0183343	0.0369912	0.591779	0.20456
FUBP1	-1.44089	-1.19064	-1.31577	0.0110513	0.0410644	0.591981	0.20513
NCOR1	-0.972041	-0.960607	-0.966324	0.0465268	0.0155742	0.59282	0.2057
RAB10	-1.20588	-0.853566	-1.02972	0.00224718	0.0518816	0.598199	0.206277
EVI2A	0.9819	1.98564	1.48377	0.0750997	0.00249196	0.598215	0.206851
SGK1	1.50989	1.22054	1.36522	0.00930818	0.0438133	0.600477	0.207428
PCMT1	1.94067	1.65595	1.79831	0.0289697	0.0288965	0.600801	0.208003
ALDH3B1	1.16072	1.76269	1.46171	0.0697021	0.00570695	0.602821	0.208579
MICAL1	-1.24003	-1.82848	-1.53425	0.0626565	0.00868681	0.604905	0.209157
PRKCDBP	-0.874594	-1.06688	-0.970739	0.0465062	0.0163367	0.605404	0.209734
DPP9	-1.05218	-1.16816	-1.11017	0.0503207	0.0149041	0.606085	0.21031
CNN3	-0.41289	-0.497352	-0.455121	0.0195776	0.0379404	0.606246	0.211457
PKIG	-0.315653	-0.334712	-0.325182	0.0195776	0.0379404	0.606246	0.211457
C2	2.30889	1.40839	1.85864	0.00205772	0.0552802	0.610588	0.212035
IL15RA	-1.25716	-1.91469	-1.58593	0.0706552	0.00608659	0.610863	0.212611
RPS14	-0.548601	-0.486847	-0.517724	0.02361	0.0341732	0.612164	0.213188
SLC12A7	0.723209	0.770433	0.746821	0.0377999	0.0249661	0.61378	0.213765
NAPG	0.730523	0.823637	0.77708	0.0340466	0.0264006	0.616129	0.214344
SLC20A1	2.01187	1.41498	1.71342	0.00275011	0.0550283	0.616969	0.214923
VAV1	1.06023	1.1193	1.08976	0.0292243	0.0309227	0.616984	0.215499
UQCRC1	1.40702	1.97363	1.69032	0.0333165	0.0272303	0.617003	0.216075
MRPS18C	0.961891	1.58947	1.27568	0.0658273	0.0086958	0.617325	0.216649
INPP5D	1.02174	1.92841	1.47507	0.0807715	0.0010528	0.617924	0.217222
TYMP	0.360451	1.50661	0.933533	0.0554967	0.0137481	0.620414	0.217797
MCOLN1	1.01167	1.4355	1.22359	0.0687891	0.00797279	0.620886	0.218371
PLEKHA7	0.55224	0.468609	0.510425	0.0395707	0.0249661	0.620997	0.218944
PLOD3	1.03948	1.384	1.21174	0.0688038	0.00797279	0.621266	0.219516
KCNE3	0.919124	2.36778	1.64345	0.0791603	0.000168734	0.621644	0.220086
NAA15	0.967708	0.943766	0.955737	0.0283006	0.031537	0.622644	0.220656
PIK3AP1	2.05733	1.12161	1.58947	0.000417661	0.0576678	0.623257	0.221226
FPR1	1.70815	1.58817	1.64816	0.0407775	0.0249661	0.625552	0.221797
LBR	1.22827	1.137	1.18263	0.0142332	0.0432066	0.627522	0.222369
UBXN11	1.15982	0.952172	1.056	0.0213703	0.0381398	0.627803	0.22294
GPR84	1.9784	0.986066	1.48223	0.00340489	0.0573575	0.631448	0.223514
CMTM3	1.01497	1.09818	1.05658	0.0263482	0.0353915	0.632185	0.224088
ACTN1	-1.11631	0.811795	-0.152259	0.00388475	0.0573575	0.636452	0.224667
C5AR1	1.30308	2.32882	1.81595	0.0831166	0.00118092	0.638279	0.225246
TMED9	1.40574	2.05411	1.72993	0.0665294	0.0109974	0.638575	0.225824
DNASE1	-1.0989	-1.25009	-1.1745	0.00418931	0.0571199	0.638634	0.226401
GIT2	1.10241	2.26606	1.68423	0.07893	0.00454115	0.638696	0.226976
CD74	0.375219	-0.238302	0.0684585	0.00757352	0.0511802	0.63894	0.22755
EED	-1.49252	0.965956	-0.263284	0.0159274	0.0432066	0.640268	0.228124
MAT2A	1.39081	1.46085	1.42583	0.0574762	0.0154509	0.640885	0.228697
ABR	1.06567	1.52369	1.29468	0.0603246	0.0152419	0.644403	0.229273
ADTRP	-0.225878	-1.18614	-0.706011	0.0826783	0.00276184	0.646433	0.229851
SIGLEC1	2.74523	1.49467	2.11995	4.19861e-05	0.0613756	0.646488	0.230427
CIB1	1.90981	1.88225	1.89603	0.0155153	0.0444389	0.64828	0.231005
EIF2AK2	0.991223	1.39087	1.19105	0.0678862	0.0126239	0.649881	0.231582
CCL3	1.29312	1.38327	1.33819	0.0367153	0.0309227	0.650581	0.232159
NSFL1C	1.01671	1.84	1.42836	0.0812626	0.0051157	0.652709	0.232738
SRXN1	0.670402	1.39036	1.03038	0.065842	0.0132889	0.65464	0.233317
RPL18	-0.443351	-0.556001	-0.499676	0.0710606	0.0108401	0.656257	0.233898
RNF145	-2.17294	-1.18602	-1.67948	3.01089e-08	0.0478403	0.658049	0.234479
DENND5A	-1.14988	-3.12747	-2.13868	0.0683669	1.26227e-06	0.661585	0.235063
CLCF1	-0.999046	-1.30075	-1.1499	4.14052e-06	0.058725	0.662347	0.235647
AP1AR	0.647142	0.998406	0.822774	0.0570723	0.0200673	0.665635	0.236233
CISH	1.44838	1.33519	1.39178	0.0326698	0.036029	0.667343	0.236821
CDC14A	-0.520962	-1.26716	-0.894059	0.0750832	0.0111071	0.66797	0.237407
GMPS	0.997472	0.829651	0.913561	0.0292244	0.0381398	0.668154	0.237992
SLC25A19	1.41003	1.52191	1.46597	0.0537535	0.0227369	0.669372	0.238578
IFIT5	1.03876	1.39041	1.21459	0.0792048	0.0083	0.672063	0.239165
PTP4A1	0.944102	1.78831	1.3662	0.0847018	0.00542887	0.675281	0.239755
MTG2	-1.23211	0.611598	-0.310258	0.00487236	0.0598996	0.676662	0.240346
SMAP2	1.69394	1.83193	1.76293	0.0571079	0.0212384	0.678616	0.240937
MAPK1	-1.05871	0.784031	-0.137339	0.0263001	0.040493	0.679727	0.241529
IDO2	-1.5511	-1.08354	-1.31732	0.00631046	0.058725	0.680275	0.242119
LSM2	1.18944	1.32509	1.25726	0.0549567	0.0249638	0.683107	0.242712
APOBEC3F	-1.80914	-1.16156	-1.48535	0.00127011	0.0685926	0.683171	0.243303
COX6B1	1.46215	1.79727	1.62971	0.026555	0.0413436	0.683415	0.243893
UBQLN1	1.25689	1.04142	1.14915	0.0234615	0.0435026	0.68414	0.244482
GNG5	-0.737508	-0.266074	-0.501791	0.00585939	0.0601281	0.684858	0.245071
PSMB6	0.751831	1.95044	1.35113	0.0145012	0.0519982	0.686077	0.24566
DRG2	1.22475	1.20397	1.21436	0.0231321	0.0443232	0.686493	0.246248
MTF1	1.05129	1.68272	1.36701	0.0839323	0.00751454	0.687671	0.246835
P2RY14	1.39963	0.749022	1.07432	0.0120702	0.0573575	0.689478	0.247424
PVR	-1.05873	-1.58914	-1.32393	0.0304912	0.038622	0.68981	0.248012
VPS4B	-1.18003	1.12608	-0.0269741	0.0219187	0.0458409	0.690034	0.248598
EIF3J	-1.58964	0.62172	-0.483962	0.00182302	0.069016	0.690218	0.249183
PRKCB	0.741418	0.607288	0.674353	0.044427	0.031537	0.691356	0.249768
CCNH	1.28538	1.16416	1.22477	0.0260387	0.0432066	0.691481	0.250351
HEBP1	0.9976	2.25131	1.62445	0.0870514	0.0064559	0.692445	0.250934
PLD2	-0.99911	-1.75265	-1.37588	0.0927162	0.00319192	0.692784	0.251516
CSGALNACT2	0.872596	1.22275	1.04767	0.0685218	0.01819	0.695278	0.2521
COMMD1	-2.8565	-1.45078	-2.15364	1.51169e-05	0.0687535	0.697771	0.252686
DDX49	0.901042	1.1417	1.02137	0.0493733	0.0309199	0.697919	0.25327
PSMB9	1.33314	0.301493	0.817316	0.0203607	0.0468881	0.697978	0.253853
CLEC16A	-1.13597	-1.664	-1.39999	0.0633375	0.0224357	0.699	0.254436
IDH2	1.42279	2.49844	1.96062	0.0926741	0.004396	0.699491	0.255018
CCDC50	-0.928566	-1.96119	-1.44488	0.0952815	0.00124907	0.699673	0.255598
AGPAT2	0.974376	1.70045	1.33741	0.0917704	0.00486334	0.700097	0.256178
BLCAP	0.943537	1.3797	1.16162	0.0802533	0.0127802	0.700608	0.256756
CMPK2	1.5278	0.966419	1.24711	0.00895567	0.0605245	0.701048	0.257334
RBSN	-1.10182	0.595229	-0.253294	0.0305086	0.0413745	0.701419	0.257911
PRKAR1A	1.49842	1.27187	1.38514	0.0161173	0.0542804	0.701664	0.258486
ABHD3	1.00675	1.90741	1.45708	0.0861159	0.00818416	0.702633	0.259062
TBC1D9B	0.796447	1.4779	1.13717	0.0934007	0.00383031	0.702646	0.259635
SNX8	0.894425	1.31506	1.10474	0.0924806	0.00503988	0.70268	0.260208
ACHE	-2.91571	-0.32015	-1.61793	1.94897e-14	0.0379404	0.703166	0.260779
HMGXB4	0.854247	0.749359	0.801803	0.0250228	0.0468569	0.705278	0.261352
RABAC1	1.32156	2.45607	1.88882	0.0965785	0.00168004	0.706006	0.261925
GADD45A	-0.385263	-1.27968	-0.832469	0.0852744	0.0102608	0.710999	0.262502
SCRN1	0.591039	0.810433	0.700736	0.0530966	0.0309227	0.711232	0.263078
MAN2A1	0.678104	1.1707	0.924401	0.0872284	0.00838436	0.711958	0.263653
VPS29	1.67509	1.89433	1.78471	0.0551273	0.0300421	0.712087	0.264227
LILRA2	1.34282	1.02635	1.18459	0.0167811	0.0573575	0.712801	0.264801
HSBP1	1.31179	1.34675	1.32927	0.0326427	0.0417738	0.713734	0.265374
PLEKHM1	1.16359	0.730276	0.946932	0.0219085	0.0496377	0.714411	0.265947
DDIT3	1.18932	1.17731	1.18331	0.0553713	0.0309227	0.718791	0.266524
GNAS	-1.17468	1.61403	0.219677	0.0602284	0.028419	0.719971	0.267101
ZCCHC2	0.788437	0.82953	0.808984	0.0465449	0.0370157	0.720092	0.267677
HMOX1	1.87131	1.49494	1.68313	0.0144202	0.0584786	0.721285	0.268252
IKZF1	-0.932376	-2.00912	-1.47075	0.0939276	0.00638121	0.721335	0.268826
STXBP3	-0.946286	1.57234	0.313028	0.0943897	0.00624509	0.721454	0.269399
TEX264	1.3947	2.02275	1.70873	0.0830216	0.0133287	0.72251	0.269972
ARHGEF2	-1.30139	-1.07536	-1.18837	0.00846962	0.0678592	0.724497	0.270546
RALA	-1.89662	-1.28288	-1.58975	0.000989344	0.0736834	0.725312	0.27112
RABEPK	-2.38497	-1.3898	-1.88738	0.000301439	0.0750149	0.728148	0.271695
MIF4GD	2.12792	1.13327	1.6306	0.00293358	0.0711309	0.729182	0.272271
DNM1L	0.755857	0.986328	0.871092	0.0706973	0.0241663	0.730066	0.272846
RPS13	-0.43025	-0.789915	-0.610083	0.0248502	0.0522146	0.731744	0.273422
NMT1	-1.31891	-1.38782	-1.35336	0.0176458	0.0573989	0.732432	0.273997
PLIN2	1.07163	1.34518	1.2084	0.074042	0.0229407	0.733051	0.274571
RPL32	-0.663962	-0.710294	-0.687128	0.0361972	0.0435335	0.733325	0.275145
SETD3	0.855479	1.57531	1.2154	0.097895	0.00624509	0.733773	0.275717
LMAN2	1.82379	1.49632	1.66006	0.00119435	0.0760949	0.735125	0.27629
ANAPC16	-1.21523	-1.02382	-1.11953	0.00307895	0.0734424	0.736327	0.276863
SUPT20H	-1.89146	0.892058	-0.499701	0.00122851	0.0763011	0.736412	0.277435
WDFY2	1.01	0.821959	0.915981	0.0322715	0.0468569	0.736721	0.278005
GABARAPL1	1.29666	1.32487	1.31076	0.0182017	0.0585147	0.73752	0.278575
MTMR14	1.03224	2.5964	1.81432	0.101	0.000613234	0.738077	0.279145
CORO1C	1.48256	1.64539	1.56398	0.0153223	0.0627534	0.738504	0.279713
ATG9A	0.992189	0.782464	0.887327	0.0231322	0.0573575	0.739501	0.280282
GPCPD1	0.784316	1.21708	1.0007	0.0986475	0.00654853	0.739969	0.280849
RPS27A	-1.0447	-0.137612	-0.591154	0.00043548	0.0775553	0.740578	0.281416
ITGA4	-1.11713	0.715203	-0.200962	0.0353057	0.0458216	0.741112	0.281982
NUDCD3	0.831056	0.959947	0.895501	0.0643579	0.0309227	0.742077	0.282548
SRC	0.926919	1.82848	1.3777	0.0995173	0.00664049	0.742328	0.283113
ATP5B	0.572791	2.06841	1.3206	0.104112	0.0010745	0.742435	0.283676
NIN	-0.700463	0.863454	0.0814957	0.0916022	0.0127802	0.743543	0.28424
MGME1	0.735436	0.91274	0.824088	0.07582	0.0249661	0.743789	0.284802
TAOK3	-1.03068	1.50631	0.237814	0.0454944	0.0396701	0.744636	0.285365
GNE	-0.50933	-2.29994	-1.40464	0.0976028	7.92887e-05	0.744796	0.285926
AP3S1	1.47894	1.63271	1.55583	0.031564	0.0477851	0.7451	0.286485
TRAM1	1.13231	1.33054	1.23142	0.015118	0.0648509	0.745278	0.287044
TMEM134	1.36872	1.07299	1.22086	0.0167811	0.0631973	0.746259	0.287603
CAMK2D	0.796882	1.09253	0.944707	0.0957187	0.0101215	0.747228	0.288161
ATP6V0D1	1.89057	1.52755	1.70906	0.00665155	0.0708025	0.747455	0.288719
SDHB	1.21121	3.29223	2.25172	0.103015	0.000345618	0.74767	0.289275
SETX	1.31843	0.888784	1.10361	0.0187454	0.0612077	0.747824	0.28983
YWHAH	0.902096	0.762533	0.832314	0.0367156	0.0468569	0.747828	0.290384
KLRD1	-0.6238	0.822815	0.0995075	0.0910236	0.0134374	0.748098	0.290937
TMEM150B	1.30442	0.889166	1.09679	0.0154603	0.0659669	0.748621	0.291489
PPM1M	0.899655	2.25295	1.5763	0.104614	0.000704588	0.749749	0.292041
ANKRD10	-1.69752	-0.86958	-1.28355	0.00102111	0.0801888	0.751285	0.292594
CTNND1	1.01382	1.3036	1.15871	0.0584243	0.036446	0.75162	0.293145
TMEM120A	-1.73302	0.664201	-0.534411	0.013025	0.069979	0.751681	0.293696
GNA15	1.05252	1.65146	1.35199	0.100173	0.00725796	0.751954	0.294245
PCBP2	-0.907514	-1.02416	-0.965836	0.0822831	0.0205264	0.755442	0.294798
IFIH1	1.20053	1.70997	1.45525	0.0657799	0.0326249	0.756641	0.29535
METTL17	-1.02258	1.1801	0.0787609	0.0797312	0.0249661	0.758076	0.295903
HMSD	-2.81022	-0.454801	-1.63251	2.82944e-15	0.0379404	0.758289	0.296455
RPS3	-0.697365	-0.0919365	-0.394651	0.00180275	0.0815537	0.758599	0.297006
LRRK1	-0.835056	-2.8624	-1.84873	0.0912066	8.0275e-06	0.759374	0.297556
MAPK8	-0.776916	-1.17265	-0.974783	0.0421893	0.0456169	0.759547	0.298105
EIF4E	-1.00407	0.906425	-0.0488223	0.0434792	0.0445229	0.760738	0.298655
WARS	0.996945	0.434988	0.715967	0.00442166	0.0788373	0.762008	0.299204
KCNJ2	0.546352	1.09389	0.820119	0.0871625	0.0198801	0.76305	0.299754
ELMO1	0.946587	1.31097	1.12878	0.0755262	0.0294609	0.763052	0.300302
ZMAT5	1.08058	1.06805	1.07431	0.0426235	0.0468569	0.764077	0.300851
ATAD2B	-1.21682	-1.46405	-1.34044	0.0395747	0.0469195	0.764225	0.301398
GYS1	-0.785758	-1.26651	-1.02613	0.0687805	0.0334732	0.765845	0.301945
UBR7	0.858557	1.09757	0.978062	0.082167	0.0249661	0.767098	0.302493
RFT1	-0.652766	0.891673	0.119453	0.088697	0.0198894	0.769518	0.303043
NONO	-0.749887	2.39436	0.822239	0.108766	0.000673265	0.769827	0.303591
MX2	1.56471	1.05678	1.31074	0.0320366	0.0571199	0.769944	0.304139
TMEM205	1.86243	1.2837	1.57307	0.0125484	0.0706999	0.769975	0.304685
RPS15	-0.709629	-0.416368	-0.562998	0.0239551	0.0621955	0.77018	0.30523
ACOT13	-1.24955	-1.1968	-1.22317	0.0184108	0.0690717	0.77042	0.305774
TRIM5	0.932038	0.913687	0.922862	0.0419239	0.0471331	0.770746	0.306317
EXOC6	0.745079	0.930938	0.838008	0.0896601	0.0200673	0.771397	0.30686
SLC23A2	0.739751	1.32729	1.03352	0.0975987	0.0139632	0.772046	0.307402
PICALM	-0.81373	1.13535	0.160808	0.0762848	0.0305759	0.772122	0.307943
PLEKHG3	1.37255	0.670504	1.02153	0.004766	0.082149	0.772808	0.308483
CKLF	0.861852	1.5291	1.19548	0.0870921	0.0223636	0.773044	0.309023
OVCA2	1.66018	1.35958	1.50988	0.0135774	0.070703	0.773595	0.309562
TFPI	-0.338937	-2.45337	-1.39615	0.106055	0.000154399	0.774238	0.3101
TNFAIP8L2	1.44104	1.44272	1.44188	0.052217	0.0432066	0.774781	0.310638
FUOM	1.71399	1.2857	1.49984	0.0194949	0.0698345	0.775478	0.311176
DCXR	1.50692	1.55922	1.53307	0.0384732	0.0522909	0.775856	0.311712
ATP6V1A	0.994734	2.04734	1.52104	0.104575	0.00985591	0.776628	0.312248
EPS15	-1.31303	-1.13232	-1.22268	0.0287942	0.059553	0.777867	0.312785
ARHGAP9	0.889994	1.26859	1.07929	0.0797803	0.0296176	0.777922	0.31332
CD82	-1.30743	0.568553	-0.369437	0.0273664	0.060937	0.778021	0.313854
RAB13	-1.77045	-0.961161	-1.36581	0.00701853	0.0818093	0.780346	0.31439
DOK1	1.03394	1.38901	1.21147	0.0909907	0.0211468	0.780524	0.314924
SSR4	1.20787	1.94577	1.57682	0.0377487	0.0562018	0.780705	0.315458
TMEM147	1.62316	1.4842	1.55368	0.0502751	0.0454751	0.780716	0.31599
CDC23	0.776955	0.837067	0.807011	0.0493733	0.0468569	0.781076	0.316522
TMEM106A	1.13177	0.898876	1.01532	0.0259405	0.064074	0.781514	0.317053
ACP1	1.06725	1.53811	1.30268	0.0817835	0.0287634	0.782503	0.317583
RPL22	-0.580409	-1.39166	-0.986036	0.114542	0.00423665	0.782579	0.318113
ADO	0.524588	1.24716	0.885874	0.107133	0.0101215	0.784911	0.318644
NEU1	1.72876	1.22268	1.47572	0.0139161	0.0750974	0.78506	0.319174
GRAMD1A	-0.845717	-1.81597	-1.33084	0.0963977	0.0180459	0.785226	0.319703
ZDHHC3	-1.14168	0.531814	-0.304935	0.028132	0.0635393	0.785555	0.320231
CLEC4E	-0.554138	1.77658	0.611219	0.1062	0.0111486	0.786917	0.32076
CYP1B1	1.12509	1.45913	1.29211	0.0292244	0.0627484	0.786992	0.321287
CECR5	0.944972	1.46424	1.20461	0.0917707	0.0233179	0.788588	0.321815
LIN52	-1.13888	0.617145	-0.260865	0.0082941	0.0843158	0.789741	0.322343
SEC22B	1.08383	2.52361	1.80372	0.118499	0.00171476	0.789834	0.32287
LY96	0.992457	2.46495	1.7287	0.118504	0.00138749	0.790848	0.323397
TCF25	-0.91108	1.78191	0.435414	0.104525	0.0129537	0.791709	0.323924
HSP90AB1	0.397452	1.03786	0.717656	0.0611265	0.0427906	0.791966	0.32445
RASGRP3	-0.949513	-1.12911	-1.03931	0.0320481	0.0612993	0.792415	0.324975
SLC1A4	0.736109	1.12218	0.929143	0.106286	0.0127802	0.792935	0.3255
MAP4	-1.61367	-1.03439	-1.32403	0.000178461	0.0868763	0.793337	0.326024
SORBS3	0.740313	1.41154	1.07593	0.119284	0.00126663	0.793599	0.326547
SMG1	-1.2873	-0.930708	-1.109	0.00168459	0.0889265	0.79396	0.327069
RNF185	1.08225	0.929442	1.00585	0.0321346	0.0621599	0.794703	0.327591
FUCA2	1.22529	1.24691	1.2361	0.0468102	0.05216	0.795729	0.328113
HAUS7	1.07096	1.12016	1.09556	0.0426237	0.0573575	0.795785	0.328634
ARID4B	-1.26865	0.925135	-0.171756	0.0287781	0.0676269	0.79717	0.329155
DDRGK1	0.984634	1.38788	1.18626	0.103509	0.0160541	0.797969	0.329676
ACTR3C	-1.2356	-0.695364	-0.965483	8.34872e-05	0.0882103	0.798115	0.330196
TCIRG1	0.489605	2.49937	1.49449	0.117762	0.000608002	0.798163	0.330714
CASP5	0.797256	1.22846	1.01286	0.07582	0.0381398	0.79966	0.331234
IFNLR1	-0.616435	0.596199	-0.0101177	0.0788347	0.0369767	0.800257	0.331752
B2M	-0.166065	-0.279779	-0.222922	0.105231	0.0153265	0.800267	0.33227
NUP153	0.714504	1.02585	0.870175	0.0803613	0.0354169	0.800753	0.332787
PGGT1B	0.812242	1.5362	1.17422	0.116186	0.00751221	0.801346	0.333304
CUTA	0.982207	1.55706	1.26963	0.108839	0.0127802	0.801696	0.33382
NKG7	-0.392551	-0.386419	-0.389485	0.0783226	0.0379404	0.801818	0.334335
BCL2A1	-1.80486	-1.47327	-1.63907	0.00283896	0.0906489	0.802165	0.334849
ARHGAP10	-2.06184	-0.673347	-1.36759	0.000567543	0.0915321	0.802517	0.335362
TMED1	1.46798	1.08934	1.27866	0.0154603	0.0797543	0.80309	0.335875
TIPRL	1.02194	1.32521	1.17357	0.0936637	0.0256264	0.804153	0.336388
NDUFS4	-1.06425	2.01763	0.47669	0.122225	0.00531372	0.804246	0.3369
AZI2	0.884643	1.50156	1.1931	0.113052	0.011944	0.805405	0.337412
ANXA11	0.718637	1.96343	1.34103	0.10886	0.0133013	0.806234	0.337924
MSN	-0.391087	2.16046	0.884689	0.124712	0.00174235	0.807307	0.338435
SLC26A11	0.511334	1.06866	0.789995	0.107133	0.0160541	0.807329	0.338946
B4GALT1	2.27429	1.29688	1.78559	0.000314915	0.0935479	0.808857	0.339457
ACSL1	1.70252	1.38139	1.54196	0.0157405	0.0822377	0.809065	0.339968
NEDD8	1.47819	1.79885	1.63852	0.0500218	0.0557785	0.809406	0.340478
MAX	1.49545	1.29664	1.39604	0.0258957	0.0703136	0.810123	0.340987
SMG9	1.18881	0.627542	0.908176	0.00477941	0.0907123	0.81016	0.341495
FPR2	2.7723	1.05121	1.91176	0.000180969	0.0921854	0.810312	0.342003
GMPPA	1.77298	0.937793	1.35539	0.00496739	0.0911877	0.812015	0.342511
ADIPOR1	1.26266	1.53956	1.40111	0.0727793	0.0414376	0.812171	0.343018
PDCD1LG2	-1.82839	0.954773	-0.43681	0.00602975	0.0906489	0.812299	0.343524
FAM105A	0.897667	1.30334	1.1005	0.109793	0.0153178	0.813396	0.344031
PMP22	0.807163	1.22556	1.01636	0.0813101	0.0381398	0.813783	0.344536
TM7SF3	0.580013	0.6978	0.638906	0.0919275	0.0309227	0.813869	0.345041
ETS1	-0.179526	-0.22931	-0.204418	0.0826783	0.0379404	0.814151	0.345545
BLOC1S1	1.52509	1.38741	1.45625	0.0241587	0.0745246	0.814295	0.346048
AP5M1	1.03804	0.910998	0.97452	0.0541092	0.0546469	0.814564	0.34655
ANKRD44	1.25415	1.46143	1.35779	0.0256966	0.0732346	0.81486	0.347051
NCSTN	1.31006	1.51937	1.41472	0.0724787	0.0430896	0.815506	0.347552
SNX11	-1.13217	-1.40862	-1.27039	0.0910077	0.0313767	0.816092	0.348053
IL1B	1.38152	1.45202	1.41677	0.0715435	0.0438133	0.817654	0.348554
RPS17	-0.273385	-0.670725	-0.472055	0.107142	0.0177087	0.818179	0.349055
CDV3	0.80769	1.46904	1.13836	0.104676	0.0207512	0.81836	0.349555
GPN1	-1.48271	1.27001	-0.106348	0.0266751	0.0736909	0.818419	0.350053
CCDC174	-0.938701	0.822839	-0.0579308	0.0539079	0.0573575	0.818701	0.350551
SARAF	1.24182	1.85423	1.54803	0.0988157	0.026489	0.819199	0.351049
USF2	0.595335	0.986447	0.790891	0.117598	0.0127802	0.819352	0.351545
RPL17	-0.834403	-1.01778	-0.926093	0.0576226	0.0526912	0.819609	0.352041
C3AR1	4.03301	1.26674	2.64987	1.36006e-06	0.0827246	0.819927	0.352536
OGT	-1.05338	0.741566	-0.155908	0.0411624	0.0661577	0.820417	0.353031
HSPBAP1	1.32557	1.02754	1.17656	0.0290863	0.0726182	0.821937	0.353526
MRPL12	1.61061	1.12948	1.37005	0.0116058	0.0886256	0.822454	0.354021
SRRM2	-0.76136	-0.353518	-0.557439	0.0412202	0.0675349	0.823184	0.354515
S100A13	-0.469463	-1.19165	-0.830556	0.0775328	0.0423429	0.823606	0.355009
HIVEP3	2.02969	0.55944	1.29456	8.0777e-05	0.0974972	0.824013	0.355502
C1QBP	0.879477	2.31268	1.59608	0.13044	0.00579133	0.824101	0.355994
RPS15A	-1.3166	-0.368785	-0.842693	0.0261244	0.077371	0.826023	0.356488
DENND4B	0.876672	1.19249	1.03458	0.123991	0.010602	0.827442	0.356981
CD164	0.852165	1.82847	1.34032	0.10026	0.0279062	0.827796	0.357474
OAZ1	0.445802	0.227407	0.336604	0.0965671	0.0310577	0.828276	0.357967
RABGAP1L	-0.87206	-1.63157	-1.25182	0.121286	0.0136169	0.828964	0.358459
CPSF6	-1.1029	-1.19084	-1.14687	0.0317854	0.0728727	0.828967	0.35895
MRPL4	1.23439	1.18226	1.20833	0.0689503	0.0482566	0.829647	0.359441
GATSL3	-1.4969	-0.739654	-1.11828	6.40171e-06	0.0882103	0.830761	0.359932
MFSD7	0.726501	0.774874	0.750687	0.07582	0.0468569	0.831091	0.360422
PLA2G4A	0.552104	1.21196	0.882033	0.107133	0.0249661	0.831205	0.360911
CALHM2	1.04817	0.866597	0.957383	0.0426237	0.069979	0.832055	0.361401
RPS4Y1	1.22625	2.6414	1.93382	0.133706	0.00121348	0.83207	0.361889
APOBEC3B	0.993463	0.471734	0.732599	0.0229876	0.0851258	0.83218	0.362376
TMEM51	0.930567	0.991958	0.961262	0.064708	0.0546469	0.832197	0.362863
PRKCD	1.26937	1.86496	1.56717	0.125578	0.0118459	0.832702	0.363348
DBNL	-2.02531	-0.66396	-1.34464	2.4088e-05	0.0955491	0.83313	0.363834
UFM1	1.00954	1.39381	1.20167	0.0792047	0.0441813	0.833307	0.364318
GPR65	1.25611	0.803263	1.02969	0.0111403	0.0952918	0.833667	0.364802
ADGRE5	1.29692	1.3855	1.34121	0.0292832	0.0778562	0.834023	0.365285
CXCL16	1.43934	0.868326	1.15383	0.0103913	0.096949	0.834243	0.365768
PAGR1	0.766059	1.01946	0.89276	0.102014	0.0301697	0.835931	0.366251
RASSF2	-2.90193	-1.26986	-2.0859	3.93863e-07	0.0808168	0.835999	0.366733
PNO1	-0.80788	1.1369	0.164509	0.126597	0.0127802	0.83644	0.367215
RPLP0	-0.390818	-0.204784	-0.297801	0.109008	0.0240804	0.836494	0.367696
SCO2	1.31863	1.42426	1.37144	0.0159181	0.0905217	0.836594	0.368176
HIST1H4C	-0.673028	1.71674	0.521857	0.122097	0.0160541	0.83664	0.368655
DEDD2	1.69092	0.906071	1.29849	0.00830748	0.101497	0.836845	0.369133
PLBD1	0.975956	1.83151	1.40373	0.111857	0.0231197	0.837784	0.369611
KLF10	-0.970317	1.21811	0.123899	0.0854319	0.041257	0.837847	0.370089
SFXN4	0.710433	1.08178	0.896106	0.0934003	0.0381398	0.838129	0.370565
ASAP1	1.08595	0.936719	1.01134	0.0158397	0.090866	0.838709	0.371041
STAT6	-0.648419	-1.19038	-0.9194	0.131674	0.00926752	0.839293	0.371517
CSK	1.21743	1.31019	1.26381	0.0883895	0.0388099	0.839577	0.371993
POLR2F	-1.31239	0.847843	-0.232273	0.0170242	0.0906489	0.839633	0.372467
QTRT1	-0.503154	0.964648	0.230747	0.0681805	0.0573575	0.840793	0.372941
FAM65A	1.45233	0.853754	1.15304	0.0275894	0.0843158	0.840796	0.373415
CMTM6	-1.00212	0.87392	-0.0640998	0.0187177	0.0898862	0.840999	0.373888
ABCF2	0.543193	0.857248	0.70022	0.0943299	0.0381398	0.842194	0.374361
RALGDS	0.579278	0.883381	0.73133	0.1134	0.0249661	0.842195	0.374833
ABCC4	-2.04738	-0.534769	-1.29107	2.99946e-06	0.0882103	0.842382	0.375304
NOP10	0.815527	2.91418	1.86485	0.137399	0.000875246	0.843371	0.375775
ARCN1	0.946109	1.31422	1.13016	0.110472	0.0252818	0.844191	0.376247
FKBP2	1.59088	1.79952	1.6952	0.091291	0.0394241	0.844412	0.376717
CD52	1.11287	1.7531	1.43299	0.115594	0.0229407	0.844806	0.377187
EMC7	1.76582	1.44874	1.60728	0.0388424	0.0752421	0.84494	0.377656
CD276	0.481784	1.68583	1.08381	0.140448	0.00486334	0.845392	0.378125
SH3BP1	0.605796	0.70895	0.657373	0.0706707	0.0573575	0.845615	0.378593
COLGALT1	0.620913	1.90411	1.26251	0.138864	0.00105756	0.845679	0.37906
TPP2	0.860326	0.976552	0.918439	0.0444269	0.0703076	0.846097	0.379527
CDC42SE1	-0.656983	-0.882678	-0.76983	0.0638845	0.0590502	0.846393	0.379993
TUBA4A	2.08771	1.02651	1.55711	0.00309113	0.104565	0.847179	0.380458
RFWD2	0.563579	0.997616	0.780598	0.127896	0.0160541	0.847288	0.380923
ABT1	0.917813	0.912867	0.91534	0.0976407	0.0381398	0.847828	0.381388
USB1	2.43947	1.0736	1.75653	0.00248108	0.105182	0.848242	0.381852
GIMAP6	1.03978	1.10596	1.07287	0.0808414	0.0478157	0.848289	0.382315
CPQ	0.939241	1.15797	1.0486	0.0570723	0.066805	0.849235	0.382778
DAGLA	0.547988	0.741582	0.644785	0.100048	0.0381398	0.851682	0.383243
IGFLR1	1.78104	1.67447	1.72776	0.0621675	0.0639007	0.851883	0.383707
SLC41A2	-1.79943	0.963102	-0.418162	0.000440132	0.105666	0.852033	0.38417
RNF25	0.761932	0.974718	0.868325	0.0758193	0.0573575	0.85216	0.384633
ACTR8	0.708699	0.766294	0.737497	0.07582	0.0573575	0.852291	0.385094
RRP7A	-0.734936	1.60443	0.434749	0.144056	0.00508104	0.85528	0.385558
TMSB10	-0.440375	-0.195311	-0.317843	0.00242202	0.10942	0.855507	0.386021
NLN	0.514291	1.41794	0.966115	0.137024	0.0129514	0.855957	0.386484
HSP90B1	2.35719	1.20718	1.78218	0.000283491	0.106848	0.855966	0.386945
PNP	1.08086	0.835531	0.958196	0.0367154	0.0851258	0.857251	0.387407
ALG8	1.13939	0.865438	1.00241	0.060189	0.069979	0.858382	0.387869
ADIPOR2	-0.593964	0.637754	0.021895	0.0900204	0.0468569	0.858448	0.388331
GBP3	0.779221	1.62339	1.2013	0.147271	0.00223687	0.858761	0.388792
VCPIP1	0.69372	0.869724	0.781722	0.0954631	0.0427702	0.859065	0.389252
KCNK6	0.495928	1.13324	0.814584	0.126133	0.0224809	0.859564	0.389711
C1GALT1	0.581071	0.808964	0.695018	0.106207	0.0370703	0.85968	0.39017
TMEM101	-0.948123	0.778279	-0.084922	0.103549	0.0381398	0.859696	0.390628
RRM1	0.748939	0.827253	0.788096	0.0613151	0.069979	0.859904	0.391542
TMEM150A	0.858733	0.801425	0.830079	0.0613151	0.069979	0.859904	0.391542
CXCL10	1.2835	1.42631	1.35491	0.0721523	0.0618254	0.861678	0.392
PIK3CA	-0.977288	-0.75983	-0.868559	0.0204693	0.101151	0.861705	0.392456
RPL28	-0.24921	-0.28352	-0.266365	0.084789	0.0512999	0.861758	0.392912
PIK3R6	0.598874	0.808558	0.703716	0.0813101	0.0573575	0.862092	0.393367
REPIN1	-0.922038	-0.969322	-0.94568	0.0327126	0.0855923	0.86237	0.393821
MRPS26	1.23853	0.995509	1.11702	0.0500887	0.0760495	0.863185	0.394276
GMPR2	0.973999	1.18761	1.08081	0.10026	0.0396085	0.863233	0.394729
SNX12	0.770199	0.862081	0.81614	0.0703594	0.0647459	0.863471	0.395182
HLA-DRA	0.850716	0.222412	0.536564	0.00893738	0.108628	0.863661	0.395634
RDH11	0.767076	0.954849	0.860963	0.120269	0.0296176	0.864356	0.396086
HLX	-2.45974	0.976395	-0.741673	6.65023e-05	0.10652	0.864418	0.396537
SRPK2	-0.661327	1.02792	0.183296	0.149466	0.00624509	0.864448	0.396988
EEF1E1	0.883615	1.1752	1.02941	0.106418	0.0381398	0.864511	0.397437
GGA3	-0.877802	1.17069	0.146446	0.0976673	0.0437779	0.86505	0.397887
SLC30A1	0.551069	0.794282	0.672675	0.107133	0.0381398	0.865187	0.398335
HADHB	1.59978	1.13478	1.36728	0.0122608	0.105337	0.865215	0.398783
CLIC2	-1.80791	-1.11508	-1.46149	0.00461697	0.113594	0.865913	0.39923
COQ10B	-0.856441	2.01279	0.578176	0.147107	0.000966888	0.865976	0.399677
CAPN2	1.09363	1.07508	1.08435	0.0218749	0.102811	0.866022	0.400123
EBNA1BP2	0.994589	0.994156	0.994373	0.0943899	0.0468569	0.866338	0.400568
CFLAR	-1.50844	-0.557367	-1.0329	4.09269e-05	0.105459	0.866574	0.401013
CIRBP	-1.77724	1.72017	-0.0285322	0.000515249	0.114256	0.86674	0.401457
APPL2	-0.62717	0.642167	0.00749865	0.115764	0.0323432	0.867064	0.4019
SAFB2	0.923285	1.01267	0.967979	0.0572965	0.071216	0.867191	0.402343
BPTF	0.510345	0.421428	0.465887	0.104235	0.0391631	0.867549	0.402785
FAM96B	0.87227	2.41538	1.64382	0.147884	0.00944545	0.867598	0.403226
ZMIZ1	1.09515	0.816865	0.956008	0.0229092	0.103081	0.867663	0.403667
STRA13	1.2416	1.34233	1.29197	0.0859134	0.0553581	0.867898	0.404107
AMD1	1.24031	1.29551	1.26791	0.0763329	0.0620796	0.868027	0.404546
H1F0	0.826461	1.13093	0.978697	0.11393	0.0362679	0.868319	0.404985
BCAS3	0.422089	-1.3764	-0.477154	0.150196	0.00752137	0.868415	0.405423
ERP29	1.53085	1.25585	1.39335	0.0290651	0.0969258	0.869689	0.405861
EIF3C	0.952315	1.72952	1.34092	0.148011	0.0104847	0.870004	0.406299
MON2	0.641518	1.03852	0.840018	0.1349	0.0218785	0.870486	0.406737
CRELD2	0.881505	1.24947	1.06549	0.0977552	0.0468569	0.870689	0.407174
KIAA0226	-1.84555	-0.832828	-1.33919	0.000132948	0.112275	0.871211	0.40761
SFT2D2	2.49602	1.5063	2.00116	0.000586556	0.117285	0.871256	0.408046
RBM17	-0.755378	-1.40906	-1.08222	0.142911	0.0144357	0.871442	0.408481
PSMD11	1.4936	1.06426	1.27893	0.0376293	0.0897579	0.872064	0.408916
APOL2	-0.788151	0.717389	-0.0353813	0.0270614	0.101934	0.872832	0.409351
PLAA	0.836576	1.07057	0.953573	0.0968799	0.0471331	0.873463	0.409785
CA2	0.728346	1.13633	0.932337	0.100048	0.0468569	0.873601	0.410219
CHD7	-0.429353	0.403945	-0.0127042	0.0491272	0.0851258	0.873794	0.410652
SDF4	1.23865	0.99414	1.11639	0.0608407	0.0752451	0.874426	0.411086
DPYD	2.26151	1.10533	1.68342	0.000107673	0.1137	0.874508	0.411518
YBX1	0.816161	1.60726	1.21171	0.141248	0.0167349	0.874939	0.41195
HLA-DRB5	1.19255	0.412773	0.80266	0.0176361	0.106414	0.875149	0.412381
SNX30	0.612208	0.835052	0.72363	0.125903	0.0309227	0.875231	0.412812
FDX1L	0.606367	1.35799	0.98218	0.140448	0.0200673	0.875524	0.413242
CFP	-3.08287	-1.2185	-2.15069	1.76741e-05	0.104709	0.875588	0.413671
ENO3	-1.64923	-0.870745	-1.25999	0.00018256	0.115657	0.875724	0.414099
PTPN12	1.18178	0.888101	1.03494	0.00930823	0.11554	0.875743	0.414527
MKLN1	-0.761578	1.34082	0.289621	0.153001	0.00861037	0.87584	0.414954
OAS3	2.35813	0.973465	1.6658	0.000669658	0.122041	0.876329	0.415381
MOB3B	0.565633	1.16189	0.863763	0.157624	0.00486334	0.876941	0.415808
MTPAP	-0.639155	0.778212	0.0695285	0.121256	0.035883	0.876958	0.416234
FAM120AOS	-0.731935	0.867393	0.0677287	0.111154	0.0388099	0.877871	0.41666
REEP5	0.978156	2.11594	1.54705	0.15866	0.00277928	0.878007	0.417085
AGK	-0.736938	-1.00419	-0.870563	0.119942	0.0371178	0.87823	0.417509
GGCT	0.928554	1.11448	1.02152	0.0769064	0.0690197	0.878313	0.417933
DUSP5	-2.42816	-1.39579	-1.91197	3.44016e-07	0.0897324	0.878821	0.418357
PSMA6	1.06277	1.25312	1.15794	0.037714	0.0955339	0.879419	0.41878
RABGGTB	0.843018	1.47728	1.16015	0.140702	0.0207185	0.880201	0.419204
VPS13C	-0.508448	-0.564428	-0.536438	0.0942454	0.0569348	0.880746	0.419627
HSPE1	0.754465	1.70517	1.22982	0.109004	0.0425295	0.881796	0.42005
RPS29	-0.99294	-0.615811	-0.804375	0.140649	0.0229312	0.882373	0.420473
RPL41	-1.46571	0.310193	-0.577759	0.000150358	0.121093	0.882928	0.420896
LHFPL2	1.12982	0.733157	0.931488	0.0231049	0.106812	0.883642	0.421318
HMG20A	-1.04363	0.672525	-0.185551	0.0143388	0.116431	0.883886	0.42174
DENND6A	-0.669107	0.515938	-0.0765846	0.0737796	0.071216	0.884436	0.422162
COQ9	1.02382	0.886857	0.955339	0.0587285	0.0851258	0.884946	0.422583
UFL1	0.568253	1.21315	0.890699	0.150159	0.017059	0.885064	0.423004
TAGLN2	-0.0891358	-0.867037	-0.478086	0.130357	0.0341044	0.885593	0.423425
ARHGAP27	0.774788	1.0252	0.899993	0.131986	0.0313767	0.885857	0.423845
MAP3K14	-3.06308	-1.07347	-2.06828	1.28678e-08	0.0812572	0.886142	0.424264
SLC35A4	1.00204	1.45694	1.22949	0.145855	0.0217679	0.886667	0.424684
STX3	-0.329853	0.847981	0.259064	0.122926	0.0381398	0.886813	0.425102
KIAA0020	0.526049	0.95712	0.741584	0.119267	0.0396085	0.887646	0.425521
PLIN3	-0.82302	2.0487	0.61284	0.155281	0.0150926	0.88792	0.425939
ZSCAN2	-1.08821	-1.13847	-1.11334	0.0154224	0.120571	0.888087	0.426356
RRP1	0.705285	1.36879	1.03704	0.13794	0.0309227	0.889169	0.426774
FKBP1A	0.117845	2.26561	1.19173	0.161447	0.00156238	0.889282	0.427191
UBIAD1	0.511333	0.832011	0.671672	0.160217	0.0127789	0.889297	0.427607
LAP3	0.770814	0.323401	0.547107	0.0130314	0.124847	0.88955	0.428023
RNF181	0.876164	2.19653	1.53635	0.160617	0.00968957	0.889651	0.428438
OARD1	0.721027	1.54574	1.13339	0.156081	0.0160541	0.890361	0.428853
DVL2	0.797116	0.573403	0.685259	0.0395707	0.103288	0.89041	0.429268
RBM14-RBM4	0.803705	0.85087	0.827288	0.111657	0.0468569	0.890417	0.429681
DGKZ	-0.67398	0.731578	0.0287991	0.127794	0.0381398	0.890456	0.430094
CNIH1	1.27715	1.3024	1.28977	0.0567544	0.0857006	0.890481	0.430506
KLHL12	0.693955	0.891834	0.792894	0.07582	0.0765684	0.891425	0.430919
VPS37B	0.617839	0.531091	0.574465	0.065842	0.0851258	0.891481	0.431741
CHCHD4	0.785612	0.847094	0.816353	0.065842	0.0851258	0.891481	0.431741
PSMA2	-0.103205	-0.909962	-0.506584	0.131783	0.0366022	0.891638	0.432151
CDC40	-0.930848	0.41907	-0.255889	0.0770195	0.0750974	0.891952	0.432561
MIIP	1.05561	2.30987	1.68274	0.165963	0.00189992	0.892083	0.43297
SYPL1	1.22275	0.935527	1.07914	0.0716887	0.0797543	0.892163	0.433379
TM9SF4	0.825867	0.825925	0.825896	0.0943743	0.0621599	0.892545	0.433787
ZW10	-1.0842	0.687577	-0.19831	0.0150944	0.125066	0.892724	0.434195
ZNF292	-0.768497	-1.37186	-1.07018	0.150429	0.0201758	0.892887	0.434602
MRPL19	0.529344	0.696193	0.612769	0.159534	0.0159017	0.893244	0.435008
PIGS	1.20389	0.935125	1.06951	0.0332592	0.10426	0.893452	0.435414
LAGE3	-0.742997	0.651906	-0.0455455	0.0694605	0.0851258	0.89455	0.43582
UQCRC2	1.24098	1.7932	1.51709	0.14549	0.0278459	0.894959	0.436226
RPL15	-0.271047	-0.524978	-0.398012	0.127527	0.0390122	0.895074	0.436632
PPIP5K2	0.662635	0.534277	0.598456	0.071936	0.083047	0.895345	0.437037
PTPN18	0.665539	1.08476	0.875152	0.157115	0.0186454	0.895781	0.437441
CCSAP	0.428163	0.468586	0.448375	0.0706707	0.0851258	0.895974	0.437845
IFI44	2.45972	1.02606	1.74289	0.000845088	0.127105	0.895997	0.438248
CBL	0.701515	1.50881	1.10516	0.16443	0.0010649	0.896339	0.438651
VMO1	1.79118	1.28625	1.53871	0.0354168	0.105485	0.896909	0.439054
UBA52	-0.483923	-0.122906	-0.303414	0.17003	0.00848512	0.897162	0.439456
TMBIM1	1.18163	2.77498	1.9783	0.146666	7.55642e-05	0.89774	0.439858
SIGLEC10	0.917063	0.979875	0.948469	0.156013	0.0212315	0.897863	0.44026
ALG2	-2.65468	-1.13991	-1.89729	1.5732e-05	0.116314	0.897888	0.44066
MRPL1	0.642541	0.884731	0.763636	0.107133	0.0573575	0.897988	0.441061
ZBTB49	-0.486543	-0.439319	-0.462931	0.137559	0.0379404	0.898299	0.44146
NAB2	0.583195	0.693164	0.63818	0.0934003	0.069979	0.898364	0.441859
GABARAP	0.6847	0.285164	0.484932	0.000786811	0.128698	0.898434	0.442258
MSC	-0.872715	-1.59289	-1.2328	0.113402	0.0509248	0.898457	0.442655
RPL23A	-1.04946	-0.19368	-0.621571	0.093982	0.0685815	0.898554	0.443053
NPM1	-0.454736	-0.240755	-0.347746	0.0269178	0.11631	0.899041	0.443449
LTBR	1.28557	1.93567	1.61062	0.16926	0.0118575	0.899216	0.443846
NDUFB9	-1.30954	1.4984	0.0944276	0.0216952	0.123802	0.899276	0.444241
RASA3	0.66168	0.369122	0.515401	0.0493731	0.103288	0.900058	0.444637
PCGF3	0.743938	0.753678	0.748808	0.0395707	0.105485	0.900241	0.445032
ZNF274	-0.567253	1.09236	0.262553	0.123894	0.0450178	0.900599	0.445427
RPL23	-0.678749	0.0287155	-0.325017	0.0540863	0.100588	0.901154	0.445822
CRK	-0.909811	0.952097	0.0211435	0.109879	0.0562288	0.901241	0.446215
PHB	1.03703	1.16764	1.10234	0.10582	0.058565	0.902259	0.44661
DNAL1	-0.751955	0.195672	-0.278141	0.0131046	0.126409	0.902314	0.447003
LSM10	1.62471	1.21107	1.41789	0.032073	0.114014	0.902405	0.447396
TCN2	1.79149	1.01323	1.40236	0.00862122	0.130964	0.902581	0.447789
CCAR2	0.777672	0.564995	0.671333	0.0642768	0.0919061	0.902591	0.44818
NPIPB9	-1.41706	-0.72054	-1.0688	0.00488511	0.135148	0.902643	0.448571
TARS2	0.909032	0.756734	0.832883	0.0637539	0.0920149	0.902694	0.448962
QPCT	1.65802	0.986848	1.32243	0.0101489	0.129818	0.902871	0.449352
PPIB	0.238302	2.21308	1.22569	0.175334	0.00252511	0.903395	0.449742
WRAP73	-0.915873	0.775171	-0.070351	0.0972331	0.069979	0.903481	0.450131
PPP2R5C	-1.04293	-0.979781	-1.01135	0.105961	0.0596348	0.903631	0.450519
LPAR1	-1.02481	0.649233	-0.187787	0.0393763	0.109904	0.903898	0.450907
RNF149	1.84159	1.47471	1.65815	0.00740209	0.133313	0.903999	0.451295
RBM47	0.761843	1.74093	1.25139	0.172855	0.0117538	0.904343	0.451682
PPP2CA	-0.798313	1.95262	0.577152	0.173284	0.0113352	0.904492	0.452069
YTHDC2	0.677767	0.386419	0.532093	0.0591543	0.0995329	0.904628	0.452455
ARMCX3	0.520773	1.12683	0.823803	0.163091	0.0200654	0.905097	0.452841
ZPR1	0.640024	1.36389	1.00196	0.163544	0.019993	0.905109	0.453226
RBBP9	-1.24218	0.408772	-0.416702	0.0037031	0.136555	0.905131	0.453611
CEP85	0.546906	0.684696	0.615801	0.114683	0.0573575	0.905153	0.453995
PTGS1	0.534474	0.85343	0.693952	0.0871625	0.0769514	0.905495	0.454378
VAPA	-0.893548	1.29368	0.200067	0.0386496	0.111276	0.905515	0.454761
RIOK2	0.727503	0.587819	0.657661	0.0811248	0.0851258	0.90558	0.455144
SLC30A7	-0.685633	1.18912	0.251743	0.17396	0.0115482	0.90562	0.455525
HCFC1	-0.622728	-1.23385	-0.928288	0.149736	0.0325939	0.906019	0.455907
SCAP	0.558997	0.79715	0.678074	0.128783	0.0468569	0.906319	0.456288
SHISA5	1.22716	1.69941	1.46329	0.129119	0.0467557	0.906384	0.456668
RPL26	-1.30988	-0.436825	-0.873353	0.00015697	0.128129	0.90651	0.457048
CTLA4	0.701272	0.544368	0.62282	0.0570723	0.103288	0.906662	0.457428
WDR54	-0.610234	-0.6277	-0.618967	0.0750832	0.0882103	0.906828	0.457807
RPA3	0.819221	0.561331	0.690276	0.0315531	0.121128	0.906907	0.458185
HNRNPA1	-0.984237	0.0526649	-0.465786	0.000153974	0.128586	0.907062	0.458563
KRBOX4	-0.815555	0.342788	-0.236383	0.0833886	0.083047	0.907307	0.45894
TAF1A	0.498673	0.620748	0.559711	0.116687	0.0573575	0.907873	0.459318
CDC26	0.889019	1.14739	1.01821	0.0934674	0.0736909	0.908085	0.459694
MNDA	1.92353	1.02524	1.47439	0.00518518	0.138999	0.90879	0.460071
TMBIM4	0.568528	1.21505	0.891787	0.160396	0.0268932	0.908845	0.460447
NRP1	0.451577	2.05365	1.25261	0.183536	0.0047346	0.908923	0.460823
POLR2C	0.726021	1.56365	1.14483	0.179293	0.0101215	0.909037	0.461198
ZNF124	-0.608365	0.960293	0.175964	0.1061	0.0666615	0.909998	0.461573
ATP6V1F	1.96329	1.73811	1.8507	0.00025315	0.133309	0.91001	0.461948
RNF126	-0.794277	0.617749	-0.0882641	0.0851952	0.0851258	0.910315	0.462322
TMEM53	0.647297	0.78593	0.716613	0.0931728	0.0769514	0.910371	0.462696
TNKS2	0.586493	0.707792	0.647142	0.0977554	0.0711309	0.910468	0.463069
MDH2	1.24366	1.46204	1.35285	0.0970055	0.0730605	0.910863	0.463442
GLIPR1	1.18108	1.0534	1.11724	0.0402291	0.116416	0.911072	0.463814
ALCAM	-0.870116	1.49523	0.312555	0.16675	0.0237431	0.911378	0.464186
TNFSF13	2.40299	0.992341	1.69766	0.00272675	0.142712	0.911958	0.464558
ATXN2L	-0.906266	-0.886772	-0.896519	0.073436	0.0950832	0.912026	0.464929
PGRMC1	0.95194	0.881253	0.916596	0.0395707	0.119637	0.912146	0.4653
SLC8B1	0.737902	1.03121	0.884556	0.143695	0.0387364	0.912237	0.465671
P2RY13	0.787293	1.62631	1.2068	0.180829	0.0127802	0.912313	0.46604
HDAC3	0.96501	1.09802	1.03151	0.130165	0.0512501	0.913412	0.46641
HS3ST3B1	0.873961	0.5244	0.699181	0.0213703	0.129824	0.913614	0.46678
ZFAND2B	0.727125	0.867986	0.797555	0.107133	0.069979	0.913654	0.467149
RNF115	-1.96115	0.804303	-0.578424	0.000368286	0.138826	0.914086	0.467518
MRPL11	1.377	0.790339	1.08367	0.0156076	0.136555	0.914151	0.467886
CORO7	0.885294	1.15589	1.02059	0.112939	0.0653182	0.914229	0.468254
AXL	-0.733353	-0.928949	-0.831151	0.0205491	0.132583	0.914997	0.468621
GEMIN8	-0.561463	-1.62975	-1.09561	0.175039	0.0199373	0.915528	0.468989
LXN	-0.609773	-1.71153	-1.16065	0.171385	0.000277116	0.915779	0.469356
POLR2D	-0.843588	0.968372	0.062392	0.0960975	0.0797166	0.915877	0.469723
TRMT6	0.480075	0.351856	0.415966	0.0934003	0.0851258	0.916657	0.470089
ZNF69	-0.976367	0.521222	-0.227572	0.00637414	0.146993	0.916709	0.470455
CYSLTR1	0.475923	0.851708	0.663816	0.140448	0.0468569	0.916788	0.470821
RAB2B	-1.01376	0.588256	-0.21275	0.0159294	0.138999	0.916888	0.471186
ILK	-0.491343	1.29106	0.39986	0.0986885	0.0781289	0.917471	0.471551
PISD	1.61	0.580011	1.095	0.00340489	0.149722	0.917507	0.471915
PLEKHF2	0.620309	1.06776	0.844034	0.136029	0.0507528	0.917574	0.472279
SCAMP2	3.14917	1.33431	2.24174	7.25792e-05	0.135244	0.917605	0.472642
COX7B	1.01884	2.72102	1.86993	0.189194	0.00691888	0.91771	0.473005
FCHSD2	-0.89671	0.755313	-0.0706981	0.141725	0.0451069	0.917921	0.473367
RPS7	-0.21853	-0.67581	-0.44717	0.183998	0.0136369	0.918445	0.473729
PDAP1	-1.03666	0.62958	-0.20354	0.0143665	0.142765	0.918674	0.474091
CASP8	-0.670723	1.23358	0.281427	0.148462	0.0425671	0.918967	0.474452
OPA1	-0.810188	0.715968	-0.04711	0.114313	0.069979	0.919175	0.474813
SMIM4	0.629683	0.892631	0.761157	0.114683	0.069979	0.919464	0.475174
MRPL23	-0.867649	0.841677	-0.0129857	0.0960461	0.0851258	0.919647	0.475534
TMCO3	0.521357	1.16576	0.84356	0.191131	0.00376447	0.91973	0.475894
TIMM23	1.03514	1.82247	1.4288	0.178452	0.0223119	0.920198	0.476253
IL10RB	1.5238	1.4173	1.47055	0.0196793	0.139404	0.92024	0.476612
CCL8	2.09093	0.965875	1.5284	0.00853047	0.151212	0.920511	0.476971
RNASEH2A	1.05866	0.727133	0.892895	0.0458867	0.125066	0.920561	0.477329
ZNF277	-1.14665	-1.08941	-1.11803	0.0897836	0.0888393	0.920977	0.477687
MIXL1	-0.582256	-1.0963	-0.839279	0.0853745	0.0920428	0.921131	0.478044
KDM5B	-0.796636	0.247589	-0.274524	0.0095921	0.151212	0.921152	0.478401
BRI3	0.938055	0.743153	0.840604	0.0568482	0.114307	0.921207	0.478757
MRPS35	1.23888	1.04569	1.14229	0.0537903	0.117913	0.921534	0.479113
HIST2H2BF	0.704986	0.44621	0.575598	0.098378	0.0851258	0.921565	0.479468
NOTCH2NL	-0.761263	-1.48599	-1.12363	0.153454	0.0412149	0.92159	0.479823
HAT1	1.07657	1.09296	1.08477	0.12468	0.0633183	0.921771	0.480178
GALT	-1.31476	0.491429	-0.411665	0.0107842	0.151212	0.921865	0.480531
CNPY3	1.13677	1.56996	1.35336	0.137272	0.0563464	0.922056	0.480885
CREB3L2	1.06241	0.648718	0.855564	0.0167811	0.145891	0.922149	0.481238
CRIP1	-2.69985	-1.00928	-1.85457	0.000267921	0.144893	0.922338	0.481591
SMCO4	1.03199	0.911153	0.971573	0.017164	0.144918	0.922421	0.481943
PHLDA1	0.357791	0.989064	0.673427	0.173283	0.0292347	0.922425	0.482294
MAPKBP1	-0.973158	-0.738215	-0.855687	0.032815	0.128961	0.922436	0.482645
NEK1	0.545074	0.583093	0.564083	0.100048	0.0851258	0.922607	0.483346
RPIA	0.694306	0.686671	0.690489	0.100048	0.0851258	0.922607	0.483346
CNTRL	0.665577	0.90665	0.786114	0.125386	0.0637945	0.922642	0.483695
NRROS	0.637737	0.395736	0.516736	0.0493733	0.125066	0.922929	0.484044
IRG1	1.60977	0.89953	1.25465	0.0171201	0.14635	0.923047	0.484393
KLHDC3	0.941853	-1.04941	-0.0537795	0.0858414	0.0958785	0.923301	0.484741
C1QC	1.20497	2.24683	1.7259	0.18648	0.0175989	0.923701	0.48509
WSB2	0.756229	0.643791	0.70001	0.0818623	0.102449	0.923715	0.485437
SLC50A1	-0.824102	1.73625	0.456074	0.194063	0.011358	0.923742	0.485784
PLXND1	-0.778089	1.30049	0.261202	0.192931	0.0127511	0.923747	0.486131
MEF2A	0.579814	0.781824	0.680819	0.17386	0.0302408	0.923866	0.486477
HAPLN3	-0.741788	-1.4567	-1.09924	0.176807	0.0272467	0.924043	0.486822
COQ2	0.716834	0.62451	0.670672	0.0813101	0.103288	0.924147	0.487512
LZTR1	0.524755	0.553977	0.539366	0.0813101	0.103288	0.924147	0.487512
RP9	0.556656	0.610174	0.583415	0.122729	0.069979	0.92465	0.487857
UBTF	-0.872176	0.394439	-0.238869	0.101838	0.0851258	0.925032	0.488201
TMC6	-1.50542	0.712712	-0.396354	0.0177477	0.149722	0.925488	0.488545
ALG1	-0.459107	0.888468	0.214681	0.179461	0.0289501	0.926513	0.488889
CCND2	1.03667	0.661186	0.848926	0.0273822	0.140665	0.926544	0.489233
SND1	1.30691	0.963235	1.13507	0.0235164	0.14539	0.926957	0.489577
BCL6	1.34445	0.520226	0.932337	0.028983	0.140656	0.927317	0.48992
EBAG9	0.831294	0.546443	0.688869	0.0340467	0.136109	0.927388	0.490263
BST1	0.885539	0.547878	0.716708	0.0570723	0.125066	0.927537	0.491288
MIOS	0.769904	0.521013	0.645459	0.0570723	0.125066	0.927537	0.491288
TBL2	0.769734	0.581396	0.675565	0.0570723	0.125066	0.927537	0.491288
FLYWCH1	-0.542046	0.470276	-0.0358846	0.138527	0.058565	0.927672	0.491629
RNF166	0.512407	0.767347	0.639877	0.169079	0.0381398	0.927741	0.49197
TPT1	-0.237732	-0.637244	-0.437488	0.189171	0.0200784	0.927742	0.49231
SRI	1.27535	1.12247	1.19891	0.025445	0.144205	0.927764	0.492649
SH3BP5	0.639272	1.05866	0.848966	0.132269	0.0640166	0.927787	0.492988
TSEN15	1.2153	0.553797	0.884547	0.0197293	0.151212	0.927986	0.493327
CIZ1	0.60491	0.635182	0.620046	0.0706707	0.113527	0.928388	0.493665
NMI	1.1201	1.44634	1.28322	0.0943711	0.0949094	0.928397	0.494003
ACTR3	0.22143	0.716971	0.4692	0.0701886	0.113974	0.928419	0.49434
CRY1	-1.50163	0.496664	-0.502484	0.000237045	0.151212	0.928428	0.494677
USP15	0.876766	1.35071	1.11374	0.1561	0.0460187	0.928464	0.495013
HMOX2	0.79405	1.0249	0.909477	0.17669	0.0317087	0.928644	0.495349
PDXK	0.513528	1.11315	0.813341	0.199027	0.00804217	0.928679	0.495684
MZT2A	0.561701	0.534012	0.547857	0.07582	0.109904	0.92875	0.496019
HLA-A	0.157185	-0.171994	-0.00740479	0.112803	0.0795432	0.92875	0.496354
XIAP	-0.68469	0.635632	-0.0245287	0.0357308	0.137179	0.929368	0.496688
IL27RA	0.47136	1.25849	0.864923	0.197327	0.0127802	0.929929	0.497022
CBLB	-0.758606	-1.0678	-0.913201	0.136266	0.0647752	0.92993	0.497356
ACBD5	-0.470857	1.01395	0.271547	0.198773	0.0125367	0.930398	0.49769
TK1	-0.342849	-0.628283	-0.485566	0.0907743	0.103283	0.930498	0.498023
GNPTG	0.773827	2.43986	1.60685	0.201295	0.00341288	0.930743	0.498356
FCGR2B	1.18035	0.900125	1.04024	0.0656063	0.123084	0.930763	0.498688
DDX46	-0.894168	-0.915235	-0.904702	0.125353	0.0705792	0.931135	0.49902
GOLIM4	0.653698	0.877758	0.765728	0.137916	0.0658397	0.931575	0.499352
CD274	-0.421926	0.819246	0.19866	0.0999541	0.0928279	0.931587	0.499684
PLAGL1	-0.643839	-1.49316	-1.0685	0.204441	0.00699857	0.931599	0.500015
DDX58	1.11084	0.748424	0.929633	0.0322941	0.14302	0.931687	0.500345
RBM28	0.790812	0.677229	0.73402	0.0426237	0.136017	0.9317	0.500675
BIRC5	-0.0884111	-0.343782	-0.216096	0.17566	0.0379404	0.931974	0.501005
ME1	0.615655	1.33657	0.976111	0.194454	0.0222246	0.932004	0.501334
SIRPB1	0.871271	1.5759	1.22359	0.199639	0.0140797	0.932229	0.501663
ARRB2	-1.06184	-0.861757	-0.9618	0.00783732	0.158056	0.93244	0.501992
ATXN7L3B	0.774158	0.769127	0.771642	0.128491	0.070508	0.932545	0.50232
SP140	0.789431	0.76174	0.775586	0.0985234	0.0974972	0.932617	0.502648
CYB561A3	1.42783	1.43171	1.42977	0.0470741	0.133063	0.932851	0.502975
MAN1A2	0.529002	-0.921006	-0.196002	0.122729	0.0767523	0.933009	0.503302
DCAF17	0.531235	0.410049	0.470642	0.114683	0.0851258	0.933173	0.503629
ABHD14B	0.9822	0.901132	0.941666	0.136381	0.069979	0.933346	0.503955
KPNA1	-1.49983	0.544842	-0.477492	0.00218531	0.159444	0.933778	0.504281
CD300E	1.03699	0.7608	0.898896	0.0316054	0.148169	0.933954	0.504607
LUC7L2	-0.770924	0.828507	0.0287913	0.164592	0.0454751	0.933977	0.504932
PUM1	-0.726319	1.15142	0.212551	0.203709	0.0135707	0.934057	0.505257
PLOD1	0.70757	1.56524	1.1364	0.209334	0.00624509	0.934099	0.505581
OGFRL1	-0.827902	-0.82991	-0.828906	0.0145848	0.155725	0.934167	0.505905
RCSD1	-0.650555	-1.20884	-0.929699	0.125494	0.0762591	0.934461	0.506229
FAM20C	0.417068	1.2334	0.825235	0.183536	0.0369767	0.93447	0.506552
MFNG	0.889348	0.767614	0.828481	0.0493733	0.135164	0.934479	0.506875
CCDC58	0.658619	-0.913506	-0.127444	0.107133	0.0899067	0.934651	0.507197
PTGIR	-2.89133	-1.09895	-1.99514	1.17764e-05	0.136109	0.934652	0.507519
IRF5	1.58918	1.47549	1.53233	0.0201292	0.152127	0.935036	0.507841
PCSK7	-1.46333	0.70266	-0.380332	0.0132289	0.158509	0.935103	0.508162
NDUFAB1	1.4387	1.19032	1.31451	0.0318909	0.151188	0.935244	0.508483
SHOX	-0.801573	-1.44076	-1.12116	0.015185	0.157931	0.935614	0.508804
TSPAN33	-2.0945	-1.02513	-1.55981	1.27446e-05	0.138582	0.936089	0.509124
IFI44L	1.82494	1.06747	1.4462	0.00875951	0.162899	0.936137	0.509444
MBD3	0.530865	0.591626	0.561246	0.140448	0.069979	0.936155	0.509764
NIP7	0.713068	0.706901	0.709985	0.0865943	0.109904	0.936192	0.510083
IPO5	-0.885025	0.376283	-0.254371	0.0775768	0.121128	0.936215	0.510402
MAF1	-1.57254	1.04713	-0.262707	0.0198789	0.154477	0.936227	0.51072
GPI	0.76793	2.73381	1.75087	0.186152	0.000228814	0.936312	0.511038
CYFIP1	1.34659	0.79803	1.07231	0.0232395	0.152095	0.936473	0.511355
IL18BP	2.27241	1.61846	1.94543	0.000607308	0.156911	0.936531	0.511672
FSD1L	-0.9103	-0.697387	-0.803843	0.000287989	0.152481	0.936548	0.511989
NBAS	0.54707	0.567337	0.557203	0.100617	0.101502	0.936683	0.512305
FLI1	0.88758	0.587696	0.737638	0.0633373	0.125971	0.936749	0.512621
UBAP2	0.53212	0.449385	0.490752	0.100048	0.103288	0.936785	0.513251
SLC17A9	0.579549	0.62384	0.601695	0.100048	0.103288	0.936785	0.513251
MRPS30	1.07738	0.769296	0.923339	0.0367154	0.149722	0.93679	0.513566
TLE3	-0.927607	0.423508	-0.25205	0.0519934	0.136109	0.93691	0.51388
SPHK2	0.811697	0.534454	0.673076	0.140543	0.069979	0.937087	0.514193
CD1D	0.712157	1.06183	0.886992	0.169983	0.0468569	0.937095	0.514507
NBR1	1.42477	0.617354	1.02106	0.00452594	0.166873	0.937306	0.51482
NTMT1	0.748779	1.17019	0.959484	0.165796	0.047907	0.937531	0.515132
SLC6A6	-1.51041	-0.853877	-1.18214	0.010408	0.165022	0.937825	0.515445
SLC4A2	0.773313	0.505872	0.639592	0.0510976	0.138582	0.937974	0.515757
FTSJ2	0.84074	1.06921	0.954974	0.147909	0.0659669	0.938166	0.516069
LILRA5	0.805915	2.19939	1.50265	0.207234	0.00168004	0.938434	0.51638
ABHD6	0.388122	0.736101	0.562112	0.160594	0.0573575	0.938477	0.516691
HLA-DPB1	0.608847	0.076839	0.342843	0.0123212	0.164696	0.938532	0.517002
PIGH	0.672859	1.38504	1.02895	0.211283	0.0127802	0.938667	0.517312
SRD5A3	0.432302	0.805947	0.619124	0.192686	0.0323945	0.938838	0.517622
ATP6V1E1	1.5776	1.29776	1.43768	0.109199	0.0935479	0.938904	0.517931
AARS	0.829261	0.622252	0.725756	0.102796	0.103288	0.938949	0.518241
CD9	0.431225	1.44839	0.939809	0.19619	0.0309227	0.938982	0.518549
IRF8	0.119707	2.11874	1.11923	0.213723	0.00523261	0.939088	0.518858
REEP3	0.48908	0.774236	0.631658	0.118165	0.0859457	0.939127	0.519165
CRNKL1	0.685307	0.337571	0.511439	0.0570723	0.136109	0.939145	0.519473
ZBTB24	-1.02394	-0.551956	-0.787946	0.0854286	0.115657	0.939233	0.51978
ENTHD2	-0.677774	0.331667	-0.173054	0.0408379	0.151212	0.939314	0.520087
STIP1	0.946901	1.68825	1.31758	0.208104	0.0196329	0.939438	0.520393
DCTN4	-0.782607	0.896141	0.0567668	0.164245	0.0536546	0.939587	0.520699
PTDSS1	2.37574	0.926787	1.65126	0.00106991	0.165424	0.939843	0.521005
HMGCL	1.58559	0.794843	1.19022	0.0157558	0.164552	0.939864	0.52131
GNG10	1.65775	1.04748	1.35261	0.0213885	0.159444	0.939949	0.521615
ANXA1	3.14954	0.833631	1.99159	0.000224552	0.155423	0.939955	0.521919
RHBDD3	0.547774	1.06881	0.808291	0.187122	0.0381398	0.940005	0.522223
KIAA0430	-1.25891	0.438071	-0.410419	0.00428242	0.169739	0.940171	0.522527
RRP9	0.976701	0.471756	0.724229	0.0426237	0.151212	0.940407	0.522831
PSMD3	0.988711	0.85377	0.92124	0.095435	0.108156	0.94045	0.523134
RPS19BP1	1.16791	2.0766	1.62226	0.198291	0.0289596	0.940897	0.523437
DHRS4	1.88526	0.979049	1.43215	0.00675969	0.171301	0.941133	0.523739
SPATS2L	-0.965471	0.544901	-0.210285	0.0460537	0.149516	0.941146	0.524042
BTK	0.843831	2.47999	1.66191	0.194035	0.000276067	0.941149	0.524343
CTPS1	0.637316	0.680507	0.658912	0.107133	0.103288	0.941425	0.524645
SLC29A3	0.929552	0.617298	0.773425	0.0458867	0.151212	0.941733	0.524946
DLGAP4	-0.735533	-2.08331	-1.40942	0.212165	0.0020057	0.941748	0.525247
TACC3	0.385967	0.621162	0.503564	0.150196	0.069979	0.94178	0.525548
TAF2	-0.688811	0.953505	0.132347	0.213697	0.0160541	0.941891	0.525848
MAN2B1	1.66532	1.46243	1.56387	0.00145793	0.168971	0.941897	0.526148
SF3A2	-0.499689	0.386298	-0.0566955	0.0835775	0.125066	0.941907	0.526447
CYB5B	1.24593	0.570268	0.908098	0.00496745	0.172964	0.941994	0.526746
ACOX1	-0.879286	0.70516	-0.0870628	0.0657232	0.135778	0.942007	0.527045
DYNLL1	0.161215	2.9163	1.53875	0.205893	0.0257734	0.942267	0.527343
DYM	0.513319	0.992945	0.753132	0.174066	0.0482095	0.942312	0.527641
MRFAP1	0.648368	1.73198	1.19017	0.173576	0.0493864	0.942343	0.527938
ZNF101	-0.887234	0.348041	-0.269597	0.00801347	0.173493	0.942472	0.528235
NUP160	0.62128	0.484378	0.552829	0.0530969	0.14635	0.942796	0.528532
DCPS	0.650239	0.909879	0.780059	0.169271	0.0573575	0.942899	0.528829
DAZAP2	0.754663	1.36721	1.06094	0.146829	0.0701159	0.942959	0.529125
STYX	-0.610499	0.693682	0.0415915	0.159289	0.0637945	0.943013	0.529421
DOCK2	0.976169	1.40348	1.18982	0.215457	0.016035	0.943054	0.529716
MSL3	0.770763	1.01367	0.892216	0.145953	0.0711275	0.943159	0.530012
APH1B	0.656976	0.856659	0.756818	0.118444	0.0956586	0.94342	0.530306
QTRTD1	-0.695692	0.812144	0.0582258	0.138663	0.0808168	0.943615	0.530601
ARL1	0.868081	0.875369	0.871725	0.116634	0.0991057	0.944149	0.530896
BANP	-1.07949	0.760497	-0.159495	0.0197082	0.168366	0.944195	0.53119
USF1	0.974038	1.11372	1.04388	0.139344	0.0810969	0.944332	0.531484
PCK2	0.826969	2.03182	1.4294	0.222662	0.00389605	0.944453	0.531777
ZFP91	-0.640217	0.601616	-0.0193004	0.145558	0.0748813	0.944493	0.53207
ISOC2	1.28028	0.923244	1.10176	0.0601785	0.14407	0.944521	0.532363
NAA20	1.1207	1.21346	1.16708	0.0660533	0.138758	0.944532	0.532655
UBR1	0.622617	0.341763	0.48219	0.143211	0.0765684	0.944544	0.532947
BOLA2B	0.519997	0.554972	0.537485	0.156944	0.069016	0.944565	0.533239
SLC35F6	0.69362	1.2333	0.963463	0.145948	0.0744787	0.944566	0.53353
MCM9	0.550474	0.506894	0.528684	0.114683	0.103288	0.944976	0.534402
HCFC2	0.561672	0.620963	0.591317	0.114683	0.103288	0.944976	0.534402
PRADC1	0.683483	0.712045	0.697764	0.114683	0.103288	0.944976	0.534402
DNAJC10	0.657957	0.658613	0.658285	0.0980223	0.114572	0.945332	0.534692
RANGRF	0.810132	1.47339	1.14176	0.191237	0.0413745	0.945399	0.534981
BNIP2	-0.922793	0.720993	-0.1009	0.0641838	0.141591	0.945423	0.53527
RPL29	-1.22564	-0.324388	-0.775015	0.0039222	0.177911	0.945511	0.535559
LMNB1	-0.669719	-1.53155	-1.10063	0.214382	0.0226687	0.94559	0.535848
KANSL2	0.673018	0.839687	0.756352	0.100048	0.114307	0.945756	0.536136
ASCC2	0.712941	1.09691	0.904923	0.188976	0.0437758	0.945788	0.536424
SWAP70	-2.44663	-1.11707	-1.78185	4.93031e-06	0.141061	0.94591	0.536712
PDIA6	1.91412	1.28132	1.59772	0.013932	0.176649	0.945918	0.536999
MED28	-0.615886	1.3272	0.355657	0.220679	0.0164227	0.945976	0.537286
PLEKHO1	0.822128	2.29699	1.55956	0.210664	0.00107995	0.946025	0.537572
PRRC1	0.70365	0.555409	0.629529	0.0682815	0.140671	0.946052	0.537858
WDR1	-0.477422	-0.485023	-0.481223	0.0344495	0.159824	0.946122	0.538144
UTP3	-0.568148	0.761436	0.0966442	0.185605	0.0468569	0.946186	0.538429
DDX52	-0.940392	-1.19349	-1.06694	0.0946741	0.122395	0.946337	0.538714
GTF2F1	0.829384	0.834201	0.831792	0.107689	0.104914	0.946557	0.538999
SYNPO2	-3.24414	-1.48384	-2.36399	1.73713e-08	0.108745	0.946574	0.539283
SAMD9	1.22019	0.518607	0.869401	0.00280366	0.179646	0.946617	0.539567
DNPEP	1.34352	0.763884	1.0537	0.0312072	0.164552	0.946729	0.539851
TRMT1L	0.644431	0.968167	0.806299	0.130579	0.0914483	0.946923	0.540135
TRAPPC5	1.68599	1.38662	1.5363	0.0176879	0.175916	0.947022	0.540418
PARP9	-0.395003	1.62504	0.615018	0.209347	0.0314965	0.947155	0.540701
RPL7	-1.17443	-0.331472	-0.752952	0.0179375	0.176005	0.947158	0.540983
RPS6KA5	0.467243	0.977932	0.722587	0.187507	0.0468569	0.947179	0.541265
HNRNPM	-0.953209	1.15336	0.100075	0.128854	0.0953752	0.947478	0.541547
PLA2G4C	0.638293	1.36053	0.999411	0.227663	0.00653531	0.947823	0.541829
GPRIN3	0.734263	0.366433	0.550348	0.0458869	0.155303	0.948024	0.54211
GNS	0.790185	2.1949	1.49254	0.171386	0.0628087	0.948143	0.542391
MANBAL	0.879868	1.03936	0.959613	0.149214	0.07933	0.948159	0.542672
TPCN1	0.435547	0.467129	0.451338	0.122729	0.103288	0.94817	0.543233
TOMM40	0.547661	0.558904	0.553283	0.122729	0.103288	0.94817	0.543233
ZNF224	-0.880682	0.407217	-0.236732	0.00328937	0.182688	0.948206	0.543512
TRMT10B	-0.885064	-1.0856	-0.985331	0.03149	0.167297	0.948353	0.543792
WDR70	0.6362	0.719973	0.678087	0.133033	0.0911877	0.948422	0.544071
GPR108	0.673201	1.66973	1.17147	0.228667	0.0112696	0.948447	0.54435
KAT8	0.557283	0.93353	0.745407	0.212222	0.0309227	0.948605	0.544628
CEP76	-0.504775	0.399228	-0.0527734	0.0126612	0.182688	0.948687	0.544906
USP6NL	0.795433	0.713584	0.754509	0.123389	0.103282	0.948831	0.545184
NLRP3	0.52785	1.13296	0.830403	0.214126	0.0299451	0.948976	0.545461
FBXO11	-0.714211	0.723092	0.00444049	0.204147	0.0381398	0.949014	0.545739
DHX58	-0.778317	-2.09201	-1.43516	0.229858	0.00526631	0.949044	0.546015
TMED2	1.42662	1.5174	1.47201	0.13214	0.0950832	0.949205	0.546292
POMT1	0.741491	0.497192	0.619341	0.065842	0.151212	0.949422	0.546568
UTP6	0.693236	1.5995	1.14637	0.224841	0.0181886	0.949534	0.546844
PSMB7	1.94104	1.09989	1.52046	0.0199931	0.179134	0.949563	0.54712
ACTR1B	-0.670652	0.888734	0.109041	0.19472	0.0468569	0.949957	0.547395
CCT7	-0.504554	1.58038	0.537914	0.139665	0.0894865	0.949987	0.547671
CD300A	1.73923	0.534405	1.13682	0.0169954	0.182688	0.950101	0.547945
TXNDC15	-0.569695	0.746866	0.0885854	0.179767	0.0576267	0.950133	0.54822
FAM20A	0.475213	1.33163	0.903423	0.234179	0.00797279	0.950138	0.548494
CCDC101	0.683651	0.850458	0.767054	0.148809	0.0851258	0.950203	0.548768
KIN	-0.522992	-0.895863	-0.709427	0.185067	0.0548237	0.950216	0.549041
SS18L2	0.989764	1.02467	1.00722	0.104908	0.119637	0.950393	0.549315
SHMT2	0.960715	0.921074	0.940894	0.0932549	0.125971	0.950398	0.549587
ZNHIT6	-0.791472	0.476631	-0.15742	0.108307	0.114307	0.95064	0.54986
H2AFY2	-0.536055	-1.14054	-0.838298	0.225424	0.0204221	0.950691	0.550132
METRNL	0.387635	0.923835	0.655735	0.209719	0.0381398	0.95078	0.550404
HAUS2	-0.974207	0.586321	-0.193943	0.0876028	0.130377	0.950798	0.550676
CD37	1.16602	1.33943	1.25273	0.107335	0.11464	0.950806	0.550947
PCTP	0.810371	0.623593	0.716982	0.0706707	0.151212	0.951082	0.551218
TMEM138	1.19472	1.23845	1.21658	0.0887999	0.131048	0.951304	0.551489
[truncated: 6,546 more rows]

## Sheet: c1 (HIV) vs c1 (MED)
	n = 87 vs n = 77	n = 51 vs n = 5
[truncated: 7,994 more rows]

## Sheet: Gene Sets
Shared	c1-specifc	c2-specific	Discordant
[truncated: 121 more rows]
