# Supplementary material for: A Reproducibility-Based Computational Framework Identifies an Inducible, Enhanced Antiviral State in Dendritic Cells from HIV-1 Elite Controllers
Source: Genome Biol. 2018 Jan 29;19:10. doi: 10.1186/s13059-017-1385-x (PMC5789701; doi:10.1186/s13059-017-1385-x)
Supplement: Supplementary file 5 — Patient metadata and biomarker data. Clinical data summaries for patient groups and anonymized biomarker values for elite controllers and chronic progressors: CD4+ T cell counts, viral load, and CD64Hi,PD-L1Hi fractions before and after viral (VSV-g pseudotyped HIV-1) exposure. (XLSX 39 kb) [file 13059_2017_1385_MOESM5_ESM.xlsx]

## Sheet: Participant Clinical Data 
	Controllers	Chronic Progressors	Association
	median	median	p-value
	(range)	(range)	(test)
HIV-1 Viral Load (copies/ml)	48	162807	4.9x10-6
	(20-98)	(2190-3117608)	(Mann Whitney)
CD4+ T cell counts (cells/mm3)	909	146.5	6.9x10-5
	(515-1543)	(3-623)	(Mann Whitney)
Age (years)	57	45.5	6.0x10-2
	(32-66)	(38-62)	(Mann Whitney)
Sex (M/F)	12/1	5/3	2.5x10-1
			(Chi-square)

## Sheet: Biomarkers
Patient	HIV-1 viral load (copies/ml)	CD4+ T cell counts (cells/mm3)	% CD64Hi PDL1Hi cells (Media)	% CD64Hi PDL1Hi cells (after HIV exposure)
Controller	<50	1200	0.06	34.5
Controller	75	515	4.85	45.9
Controller	98	974	11.3	69
Controller	64	1212	5.76	64.3
Controller	<20	797	1.84	23.5
Controller	<20	746	9.83	44.6
Controller	<20	1543	4.16	18.3
Controller	<50	925	5.6	10.5
Progressor	750000	55	0	1.4
Progressor	85300	121	0.78	0.286
Progressor	2190	565	9.78	32.1
Progressor	240314	172	13.7	24
Progressor	3117608	3	0.47	0.83
Progressor	11769	330	0.52	3.78
Progressor	3059	623	12	32.7
Progressor	750000	55	2.4	4.4
