# Supplementary material for: A Reproducibility-Based Computational Framework Identifies an Inducible, Enhanced Antiviral State in Dendritic Cells from HIV-1 Elite Controllers
Source: Genome Biol. 2018 Jan 29;19:10. doi: 10.1186/s13059-017-1385-x (PMC5789701; doi:10.1186/s13059-017-1385-x)
Supplement: Supplementary file 6 — IPA. Canonical pathways and upstream analysis for DE results: contrasts for c1 vs c3–5, c2 vs c3–5, c1 vs c2. (XLSX 203 kb) [file 13059_2017_1385_MOESM6_ESM.xlsx]

## Sheet: c1 vs c3-5 Canonical Pathways
Ingenuity Canonical Pathways	-log(B-H p-value)	Ratio	z-score	Molecules
EIF2 Signaling	35.5	0.544	-7.216	RPL11,RPL22,RPS27,RPS23,RPLP2,RPL35A,HSPA5,RPS11,RPS7,RPL13,RPS20,RPS13,RPL23A,RPL19,RPL21,RPS2,RPL36,PABPC1,RPL32,ATF3,RPL3,RPS8,RPL29,RPL12,EIF2S3,EIF3E,RPL37A,TLR9,RPL28,RPL9,RPL10A,RPS6,RPL15,RPL8,HNRNPA1,PPP1R15A,RPL10,RPL6,PIK3CD,RPS15A,RPS25,RPL13A,RPL41,RPSA,RPL24,RPLP1,RPS3A,RPL36A,ATF5,RPL22L1,RPS18,RPL26,RPL7A,RPL7,RPS4X,BCL2,RPL14,RPL27A,RPL35,RPL18A,UBA52,RPS9,RPS5,RPS3,RPS17,RPS12,R…
mTOR Signaling	10.2	0.386	-0.258	RPS27,RPS23,RPS11,RPS7,RPS20,RPS13,RPS2,EIF4B,RHEB,PLD3,DDIT4,RPS8,RAC1,EIF3E,TLR9,RPS6,RHOA,PRKCD,PIK3CD,PRKCH,RPS25,RPS15A,RPSA,RPS3A,RPS18,FKBP1A,RHOH,RPS4X,HMOX1,RPS9,RPS5,RPS3,RPS17,RPS12,RPS24,RPS19,EIF3H,RPS10,RPS21,RPS29,FAU,PLD4,RPS15,RPS4Y1,EIF3F,RPS16,RPS27A,EIF3L,RPS14
Granulocyte Adhesion and Diapedesis	7.13	0.466	#NUM!	CSF3R,FPR3,CD99,CXCL11,SELL,C5AR1,ICAM1,TNFRSF1A,CXCR4,FPR2,ITGA5,CCL22,CXCL9,SELPLG,FPR1,CXCL10,CXCL16,ITGB2,ITGAM,CCL2,IL1RN,EZR,XCL2,XCL1,TNF,MMP9,HSPB1
Regulation of eIF4 and p70S6K Signaling	7	0.35	-1	RPS3A,RPS27,RPS18,RPS23,RPS11,RPS4X,RPS7,RPS20,RPS13,RPS9,MKNK1,RPS2,RPS12,RPS17,RPS3,RPS5,RPS24,PABPC1,RPS19,EIF3H,RPS8,RPS10,ITGA5,EIF2S3,RPS21,EIF3E,TLR9,RPS29,FAU,RPS6,EIF3F,RPS4Y1,RPS15,RPS16,RPS27A,RPS25,RPS15A,PIK3CD,EIF3L,RPSA,RPS14
Th1 Pathway	6.4	0.386	0.447	CD247,CCR5,ICAM1,CD3E,HLA-A,CD4,HAVCR2,HLA-DQA1,CXCR3,LGALS9,JAK2,TBX21,HLA-DRB1,HLA-DRB3,HLA-DMB,CD274,STAT1,HLA-DPB1,HLA-DPA1,RUNX3,IFNGR2,TLR9,IRF1,ITGB2,HLA-DRB4,CD40,LTA,IL10RA,NFATC2,HLA-DOB,PIK3CD,IFNAR1
Th1 and Th2 Activation Pathway	6.1	0.35	#NUM!	CD247,CCR5,ICAM1,CD3E,HLA-A,CD4,HAVCR2,HLA-DQA1,CXCR3,LGALS9,JAK2,TBX21,SPI1,HLA-DRB1,HLA-DRB3,HLA-DMB,CD274,STAT1,HLA-DPB1,HLA-DPA1,IL2RB,CCR1,RUNX3,CXCR4,IFNGR2,TLR9,IRF1,ITGB2,HLA-DRB4,CD40,LTA,IL10RA,HLA-DOB,NFATC2,PIK3CD,IFNAR1
Communication between Innate and Adaptive Immune Cells	6.01	0.488	#NUM!	HLA-A,CD4,TLR8,TLR9,TNFRSF17,CXCL10,TLR2,TLR4,TLR10,HLA-DRB1,HLA-DRB4,CD40,HLA-C,IL1RN,HLA-DRB3,TLR1,FCER1G,TNFRSF13B,TNF,CCR7,TNFSF13B
Altered T Cell and B Cell Signaling in Rheumatoid Arthritis	5.78	0.458	#NUM!	SLAMF1,CD79B,HLA-A,TLR8,HLA-DQA1,CD79A,TLR9,TNFRSF17,TLR2,TLR4,TLR10,HLA-DRB1,CD40,IL1RN,LTA,TLR1,HLA-DMB,FCER1G,HLA-DOB,TNFRSF13B,TNF,TNFSF13B
Complement System	5.38	0.706	1.414	ITGB2,CFD,SERPING1,ITGAM,C5AR1,CFB,C1QC,C1QA,C1QB,C3AR1,C2,ITGAX
Dendritic Cell Maturation	5.38	0.34	3.651	ICAM1,HLA-A,HLA-DQA1,JAK2,FCGR1A,NFKBIA,HLA-DRB1,HLA-DRB3,HLA-DMB,LTBR,STAT1,FCGR1B,FCGR3A/FCGR3B,TYROBP,TNFRSF1A,MYD88,FCGR2A,IKBKE,TLR9,TLR2,TLR4,HLA-DRB4,CD40,IL1RN,HLA-C,LTA,FCER1G,HLA-DOB,STAT2,PIK3CD,TNF,IFNAR1,CCR7
Agranulocyte Adhesion and Diapedesis	4.47	0.393	#NUM!	CD99,CXCL11,SELL,C5AR1,ICAM1,TNFRSF1A,CXCR4,ITGA5,CCL22,CXCL9,ITGB7,SELPLG,CXCL10,ITGB2,CXCL16,CCL2,IL1RN,EZR,XCL2,XCL1,TNF,MMP9
Role of Pattern Recognition Receptors in Recognition of Bacteria and Viruses	4.1	0.365	2.828	C5AR1,NLRP3,MYD88,TLR8,C1QC,C1QA,C1QB,TLR9,OAS3,IFIH1,TLR2,TLR4,CLEC7A,IRF7,LTA,PRKCD,TLR1,CASP1,PRKCH,PIK3CD,C3AR1,RIPK2,TNF
Calcium-induced T Lymphocyte Apoptosis	4.02	0.436	-0.5	CD247,CD3E,HLA-A,CD4,HLA-DQA1,ATP2A3,ITPR1,CALM1 (includes others),LCK,HLA-DRB1,PRKCD,ZAP70,HLA-DMB,FCER1G,NFATC2,HLA-DOB,PRKCH
Phagosome Maturation	3.87	0.312	#NUM!	ATP6V0C,ATP6V0B,RAB5C,PRDX1,HLA-A,DYNLT1,ATP6AP1,TAP1,CTSD,HLA-DRB1,CTSS,CTSH,HLA-DRB3,CYBB,NAPA,CALR,ATP6V1A,ATP6V0A1,CTSA,LAMP2,CTSL,HLA-DRB4,TUBB6,ATP6V1F,HLA-C,NCF2,CTSB,CTSC,ATP6V1B2
Th2 Pathway	3.77	0.325	-1.155	CD247,CCR1,RUNX3,CCR5,ICAM1,CD3E,HLA-A,CXCR4,CD4,HLA-DQA1,JAK2,TBX21,TLR9,SPI1,ITGB2,HLA-DRB4,HLA-DRB1,CD40,HLA-DRB3,HLA-DMB,HLA-DOB,NFATC2,PIK3CD,HLA-DPB1,HLA-DPA1,IL2RB
Hepatic Fibrosis / Hepatic Stellate Cell Activation	3.63	0.38	#NUM!	CCR5,ICAM1,TNFRSF1A,KLF6,IFNGR2,CXCR3,CXCL9,BCL2,TLR4,CD40,CCL2,TIMP1,IL10RA,KLF12,STAT1,TNF,CCR7,MMP9,IFNAR1
Crosstalk between Dendritic Cells and Natural Killer Cells	3.42	0.357	#NUM!	IL15RA,IL3RA,TYROBP,HLA-A,TNFSF10,TLR9,CSF2RB,TLR4,HLA-DRB1,HLA-DRB4,CD40,HLA-C,ICAM3,HLA-DRB3,LTA,LTBR,TNF,CCR7,NECTIN2,IL2RB
Antioxidant Action of Vitamin C	3.36	0.375	-2.496	PLD3,SLC2A1,IKBKE,JAK2,PLA2G7,GLRX,GSTO1,PLBD1,PLD4,CSF2RB,HMOX1,SLC23A2,NFKBIA,CSF2RA,RARRES3,TXN,TNF,PAFAH1B3
Allograft Rejection Signaling	3.36	0.464	#NUM!	HLA-DRB4,HLA-DRB1,CD40,HLA-A,HLA-C,HLA-DRB3,HLA-DMB,HLA-DQA1,FCER1G,HLA-DOB,TNF,HLA-DPB1,HLA-DPA1
Leukocyte Extravasation Signaling	3.36	0.306	#NUM!	CD99,RAC2,ICAM1,RHOH,PTK2,TIMP1,EZR,CYBA,CYBB,SRC,CXCR4,RAC1,ITGA5,TLR9,SELPLG,ITGB2,NCF1,ITGAM,ICAM3,PRKCD,RHOA,NCF2,CD44,PRKCH,PIK3CD,MMP9
OX40 Signaling Pathway	3.36	0.4	0	CD247,CD3E,HLA-A,CD4,HLA-DQA1,BCL2,HLA-DRB1,NFKBIA,HLA-DRB4,HLA-C,HLA-DRB3,HLA-DMB,FCER1G,HLA-DOB,HLA-DPB1,HLA-DPA1
Role of Macrophages, Fibroblasts and Endothelial Cells in Rheumatoid Arthritis	3.36	0.27	#NUM!	ICAM1,TLR8,JAK2,FCGR1A,TLR10,NFKBIA,CCL2,TLR1,LTBR,TNFSF13B,FCGR3A/FCGR3B,SRC,MIF,C5AR1,TNFRSF1A,MYD88,RAC1,IKBKE,IRAK3,TCF3,TLR9,IL16,TLR2,CALM1 (includes others),TLR4,FOS,IL1RN,PRKCD,LTA,RHOA,NFATC2,PRKCH,PIK3CD,TNF
Natural Killer Cell Signaling	3.36	0.339	#NUM!	CD247,RAC2,TYROBP,FCGR2A,RAC1,SH3BP2,TLR9,LILRB1,SIGLEC7,PAK1,LCK,SH2D1A,INPP5F,PRKCD,ZAP70,FCER1G,PRKCH,PIK3CD,HCST,LCP2,FCGR3A/FCGR3B
TREM1 Signaling	3.14	0.37	3.153	NLRP3,ICAM1,TYROBP,MYD88,TLR8,ITGA5,JAK2,TLR9,TLR2,TLR4,TLR10,CCL2,CD40,TLR1,CASP1,TNF,ITGAX
Phagosome Formation	2.82	0.34	#NUM!	FCGR2A,TLR8,ITGA5,TLR9,RHOH,FCGR1A,TLR2,TLR4,TLR10,CLEC7A,RHOA,PRKCD,TLR1,FCER1G,PRKCH,PIK3CD,FCGR3A/FCGR3B,FCGR1B
iCOS-iCOSL Signaling in T Helper Cells	2.81	0.299	0.943	CD247,CD3E,HLA-A,CD4,HLA-DQA1,RAC1,IKBKE,ITPR1,TLR9,PTPRC,CALM1 (includes others),LCK,NFKBIA,HLA-DRB1,CD40,ZAP70,HLA-DMB,FCER1G,HLA-DOB,NFATC2,PIK3CD,LCP2,IL2RB
Role of NFAT in Regulation of the Immune Response	2.66	0.261	0.962	CD247,CD3E,HLA-A,CD4,RACK1,HLA-DQA1,FCGR1A,LCK,NFKBIA,HLA-DRB1,GNA15,HLA-DMB,FCGR3A/FCGR3B,FCGR1B,CD79B,FCGR2A,CD79A,IKBKE,ITPR1,TLR9,CALM1 (includes others),FOS,ZAP70,LYN,FCER1G,NFATC2,HLA-DOB,MEF2C,PIK3CD,LCP2
B Cell Development	2.65	0.476	#NUM!	PTPRC,CD19,HLA-DRB1,CD79B,CD40,HLA-A,HLA-DMB,HLA-DQA1,HLA-DOB,CD79A
Atherosclerosis Signaling	2.5	0.34	#NUM!	ICAM1,CXCR4,CD36,PLA2G7,SELPLG,PLBD1,ITGB2,LYZ,CD40,CCL2,IL1RN,RARRES3,SERPINA1,TNF,MMP9,PAFAH1B3
Interferon Signaling	2.48	0.4	3.464	IFIT3,IFITM3,IFNGR2,IFI35,STAT2,IFI6,JAK2,STAT1,TAP1,IFNAR1,IRF1,BCL2
Primary Immunodeficiency Signaling	2.48	0.423	#NUM!	PTPRC,LCK,CD19,CD3E,CD40,CD4,IGLL1/IGLL5,ZAP70,CD79A,TNFRSF13B,TAP1
MSP-RON Signaling Pathway	2.48	0.423	#NUM!	TLR2,CSF2RB,ITGB2,TLR4,ITGAM,IL3RA,CCL2,PIK3CD,JAK2,TLR9,TNF
Fcγ Receptor-mediated Phagocytosis in Macrophages and Monocytes	2.48	0.316	2.357	SRC,RAC2,PLD3,FCGR2A,RAC1,FYB,FCGR1A,PLD4,HMOX1,PAK1,NCF1,EZR,PRKCD,HCK,LYN,PRKCH,FCGR3A/FCGR3B,LCP2
Production of Nitric Oxide and Reactive Oxygen Species in Macrophages	2.46	0.262	3.53	MAP3K11,JAK2,SPI1,RHOH,LYZ,NFKBIA,CYBA,CYBB,SERPINA1,STAT1,TNFRSF1A,RAC1,IFNGR2,IKBKE,TLR9,IRF1,TLR2,TLR4,FOS,NCF1,PRKCD,RHOA,NCF2,PRKCH,PIK3CD,TNF,SIRPA
Pathogenesis of Multiple Sclerosis	2.39	0.667	#NUM!	CXCL10,CCR1,CXCL11,CCR5,CXCR3,CXCL9
NF-κB Signaling	2.39	0.263	0	PRKACB,TNFRSF1A,MYD88,UBE2N,TLR8,TNFAIP3,IRAK3,TLR9,IGF2R,TNFRSF17,TLR2,TLR4,LCK,TLR10,NFKBIA,CD40,IL1RN,CARD11,LTA,TLR1,ZAP70,FCER1G,PIK3CD,LTBR,TNF,TNFSF13B
CD28 Signaling in T Helper Cells	2.36	0.27	0.258	CD247,CD3E,HLA-A,CD4,HLA-DQA1,RAC1,IKBKE,ITPR1,TLR9,PTPRC,FOS,CALM1 (includes others),LCK,PAK1,NFKBIA,HLA-DRB1,CARD11,ZAP70,HLA-DMB,FCER1G,HLA-DOB,NFATC2,PIK3CD,LCP2
T Helper Cell Differentiation	2.36	0.35	#NUM!	TNFRSF1A,HLA-A,IFNGR2,HLA-DQA1,TBX21,HLA-DRB1,CD40,HLA-DMB,FCER1G,IL10RA,HLA-DOB,CXCR5,STAT1,TNF
Type I Diabetes Mellitus Signaling	2.25	0.286	3.207	CD247,CD3E,TNFRSF1A,HLA-A,MYD88,IFNGR2,HLA-DQA1,IKBKE,JAK2,IRF1,BCL2,NFKBIA,HLA-DRB1,HLA-C,LTA,HLA-DMB,FCER1G,HLA-DOB,STAT1,TNF
PKCθ Signaling in T Lymphocytes	2.2	0.272	0.894	CD247,RAC2,MAP3K11,CD3E,HLA-A,CD4,HLA-DQA1,RAC1,IKBKE,TLR9,FOS,LCK,NFKBIA,HLA-DRB1,CARD11,ZAP70,HLA-DMB,FCER1G,HLA-DOB,NFATC2,PIK3CD,LCP2
Tec Kinase Signaling	2.17	0.261	1.342	SRC,RACK1,TNFSF10,ITGA5,JAK2,TLR9,RHOH,BLK,PTK2,FOS,TLR4,LCK,PAK1,GNA15,PRKCD,RHOA,HCK,FCER1G,LYN,STAT2,PRKCH,PIK3CD,STAT1,TNF
IL-8 Signaling	2.17	0.252	1.8	RAC2,SRC,ICAM1,PLD3,RACK1,RAC1,IKBKE,IRAK3,TLR9,RHOH,CSTB,BCL2,PLD4,PTK2,FOS,ITGB2,HMOX1,ITGAM,RHOA,PRKCD,NCF2,CYBB,PRKCH,PIK3CD,MMP9,ITGAX
Phospholipase C Signaling	2.06	0.236	0.5	CD247,PEBP1,CD3E,RACK1,RHOH,HMOX1,LCK,AHNAK,ARHGEF11,SRC,PLD3,CD79B,FCGR2A,ADCY3,RALB,RAC1,ITGA5,CD79A,ITPR1,PLD4,CALM1 (includes others),RHOA,PRKCD,ZAP70,FCER1G,LYN,NFATC2,MEF2C,PRKCH,LCP2
Reelin Signaling in Neurons	2.06	0.326	#NUM!	SRC,MAP3K11,ITGA5,TLR9,BLK,ITGB2,LCK,CNR2,HCK,LYN,ARHGEF11,PIK3CD,MAP4K1,PAFAH1B3
Antigen Presentation Pathway	2.05	0.353	#NUM!	CALR,HLA-DRB4,HLA-DRB1,HLA-A,HLA-C,HLA-DRB3,HLA-DMB,HLA-DQA1,HLA-DOB,TAP1,HLA-DPB1,HLA-DPA1
Systemic Lupus Erythematosus Signaling	1.95	0.237	#NUM!	CD247,CD3E,HLA-A,PRPF8,FCGR1A,PTPRC,SNRPN,LCK,CD22,SNRPD2,HNRNPC,FCGR1B,TNFSF13B,FCGR3A/FCGR3B,SNRPA,CD79B,FCGR2A,CD79A,TLR9,FOS,CD40,HLA-C,IL1RN,LYN,FCER1G,NFATC2,PIK3CD,TNF
Graft-versus-Host Disease Signaling	1.63	0.375	#NUM!	HLA-DRB1,HLA-A,HLA-C,IL1RN,HLA-DMB,HLA-DQA1,FCER1G,HLA-DOB,TNF
Toll-like Receptor Signaling	1.59	0.283	1.414	MYD88,TLR8,TNFAIP3,IRAK3,TLR9,UBD,TLR2,FOS,TLR4,TLR10,NFKBIA,IL1RN,TLR1,UBC,TNF
Colorectal Cancer Metastasis Signaling	1.56	0.231	1.46	PRKACB,SRC,TNFRSF1A,ADCY3,RACK1,TLR8,RAC1,JAK2,TLR9,TCF3,BIRC5,RHOH,TLR2,TLR4,FOS,TLR10,ARRB1,MSH2,RHOA,TLR1,PIK3CD,PTGER2,STAT1,TNF,MMP9
IL-12 Signaling and Production in Macrophages	1.55	0.271	#NUM!	MYD88,IKBKE,TLR9,SPI1,IRF1,TLR2,FOS,TLR4,LYZ,CD40,PRKCD,SERPINA1,PRKCH,PIK3CD,STAT1,TNF
Cell Cycle Control of Chromosomal Replication	1.55	0.324	#NUM!	MCM5,LIG1,MCM6,CDC45,ORC2,CDC6,CDC7,TOP2A,RPA1,MCM7,RPA2
iNOS Signaling	1.55	0.324	3	TLR4,CALM1 (includes others),FOS,NFKBIA,MYD88,IFNGR2,IKBKE,JAK2,IRAK3,STAT1,IRF1
Vitamin-C Transport	1.55	0.556	#NUM!	SLC23A2,SLC2A1,TXN,GLRX,GSTO1
Autoimmune Thyroid Disease Signaling	1.5	0.381	#NUM!	HLA-DRB1,CD40,HLA-A,HLA-C,HLA-DMB,HLA-DQA1,FCER1G,HLA-DOB
Renin-Angiotensin Signaling	1.5	0.267	0	PRKACB,ADCY3,RAC1,JAK2,ITPR1,TLR9,PTK2,FOS,PAK1,CCL2,PRKCD,PRKCH,PIK3CD,PTGER2,STAT1,TNF
Role of Hypercytokinemia/hyperchemokinemia in the Pathogenesis of Influenza	1.48	0.462	#NUM!	CXCL10,CCR1,CCR5,CCL2,IL1RN,TNF
Sperm Motility	1.38	0.306	0.302	PLBD1,PRKACB,PTK2,CALM1 (includes others),MAP3K11,PRKCD,RARRES3,PRKCH,ITPR1,PLA2G7,PAFAH1B3
CXCR4 Signaling	1.34	0.241	0.5	SRC,CXCR4,CD4,ADCY3,RACK1,RAC1,ITPR1,TLR9,RHOH,PTK2,FOS,PAK1,GNA15,PRKCD,RHOA,LYN,ARHGEF11,PRKCH,PIK3CD
Tryptophan Degradation X (Mammalian, via Tryptamine)	1.34	0.5	#NUM!	ALDH2,AKR1A1,ALDH1A1,ALDH3B1,IL4I1
Macropinocytosis Signaling	1.3	0.286	1	ITGB2,SRC,PAK1,PRKCD,RHOA,RAC1,ITGA5,PRKCH,PIK3CD,TLR9,CSF1R,ITGB7
Endothelin-1 Signaling	1.29	0.238	1.147	SRC,PLD3,ADCY3,CASP4,ITPR1,TLR9,PLA2G7,PLBD1,PLD4,FOS,HMOX1,GNA15,PRKCD,CASP1,RARRES3,PRKCH,PIK3CD,PTGER2,PAFAH1B3
IL-10 Signaling	1.23	0.279	#NUM!	CCR1,HMOX1,FOS,CCR5,NFKBIA,BLVRA,FCGR2A,IL1RN,IL10RA,BLVRB,IKBKE,TNF
Acute Phase Response Signaling	1.21	0.237	2.84	SERPING1,TNFRSF1A,MYD88,IKBKE,JAK2,TCF3,HNRNPK,FOS,HMOX1,FTL,NFKBIA,SOD2,IL1RN,CFB,SERPINA1,PIK3CD,TNF,C2
Hepatic Cholestasis	1.21	0.259	#NUM!	PRKACB,MYD88,TNFRSF1A,ADCY3,IKBKE,IRAK3,HSD3B7,TLR4,NFKBIA,IL1RN,PRKCD,LTA,PRKCH,TNF
Heme Degradation	1.21	0.75	#NUM!	HMOX1,BLVRA,BLVRB
Putrescine Degradation III	1.18	0.455	#NUM!	ALDH2,ALDH1A1,SAT1,ALDH3B1,IL4I1
autophagy	1.16	0.282	#NUM!	CTSD,CTSA,LAMP2,CTSL,ATG7,CTSS,CTSH,ATG3,CTSB,CTSC,BCL2
Phospholipases	1.11	0.35	#NUM!	PLBD1,PLD4,HMOX1,PLD3,RARRES3,PLA2G7,PAFAH1B3
Glutamate Receptor Signaling	1.01	0.417	#NUM!	CALM1 (includes others),SLC1A3,GLUL,SLC38A1,GRINA
Activation of IRF by Cytosolic Pattern Recognition Receptors	1.01	0.268	2.111	IFIH1,IRF7,NFKBIA,CD40,LTA,IKBKE,STAT2,STAT1,IFIT2,TNF,IFNAR1
Inflammasome pathway	1.01	0.333	2.646	TLR4,NAIP,NLRP3,MYD88,CASP1,CTSB,P2RX7
Caveolar-mediated Endocytosis Signaling	1.01	0.278	#NUM!	ITGB2,SRC,FLOT2,ITGAM,RAB5C,HLA-A,HLA-C,ITGA5,ITGB7,ITGAX
CCR5 Signaling in Macrophages	1.01	0.278	#NUM!	CD247,CALM1 (includes others),FOS,CCR5,CD3E,PRKCD,CD4,RACK1,FCER1G,PRKCH
PI3K Signaling in B Lymphocytes	0.998	0.222	0.943	CD19,ATF3,CD79B,ATF5,RAC1,CD79A,IKBKE,ITPR1,BLK,PTPRC,FOS,TLR4,CALM1 (includes others),NFKBIA,CD40,LYN,NFATC2,PIK3CD
B Cell Receptor Signaling	0.998	0.205	-0.688	ETS1,RAC2,CD19,MAP3K11,CD79B,POU2F2,FCGR2A,RAC1,CD79A,IKBKE,TLR9,TCF3,PTPRC,PAX5,PTK2,CALM1 (includes others),EBF1,NFKBIA,INPP5F,CD22,LYN,NFATC2,MEF2C,PIK3CD
Amyotrophic Lateral Sclerosis Signaling	0.998	0.255	#NUM!	NAIP,PAK1,RAB5C,GPX1,CASP1,RAC1,GLUL,PIK3CD,SOD1,TLR9,GRINA,BCL2
Ascorbate Recycling (Cytosolic)	0.966	1	#NUM!	GLRX,GSTO1
Glucocorticoid Biosynthesis	0.966	1	#NUM!	EBP,HSD3B7
Mineralocorticoid Biosynthesis	0.966	1	#NUM!	EBP,HSD3B7
Superoxide Radicals Degradation	0.949	0.6	#NUM!	SOD2,SOD1,GPX7
Glioma Invasiveness Signaling	0.949	0.281	-0.333	PTK2,TIMP1,RHOA,CD44,PLAUR,PIK3CD,TLR9,RHOH,MMP9
T Cell Receptor Signaling	0.943	0.225	#NUM!	CD247,CD3E,CD4,RAC1,IKBKE,TLR9,PTPRC,FOS,CALM1 (includes others),LCK,NFKBIA,CARD11,ZAP70,NFATC2,PIK3CD,LCP2
Cholesterol Biosynthesis I	0.943	0.385	#NUM!	FDFT1,EBP,DHCR7,DHCR24,MSMO1
Cholesterol Biosynthesis II (via 24,25-dihydrolanosterol)	0.943	0.385	#NUM!	FDFT1,EBP,DHCR7,DHCR24,MSMO1
Cholesterol Biosynthesis III (via Desmosterol)	0.943	0.385	#NUM!	FDFT1,EBP,DHCR7,DHCR24,MSMO1
Ethanol Degradation IV	0.943	0.385	#NUM!	ALDH2,ALDH1A1,ALDH3B1,GPX7,ACSL1
Cdc42 Signaling	0.903	0.214	2.828	CD247,SRC,MAP3K11,CD3E,HLA-A,HLA-DQA1,ITGA5,FOS,PAK1,HLA-DRB1,HLA-DRB4,HLA-C,HLA-DRB3,HLA-DMB,FCER1G,HLA-DOB,HLA-DPB1,HLA-DPA1
Gαs Signaling	0.883	0.25	1.897	PRKACB,HCAR3,SRC,ADD3,RAPGEF2,RACK1,ADCY3,HCK,ADD1,PTGER2,HCAR2
NF-κB Activation by Viruses	0.863	0.24	-0.302	ITGB2,LCK,CCR5,NFKBIA,PRKCD,CD4,ITGA5,IKBKE,PRKCH,PIK3CD,CXCR5,TLR9
LXR/RXR Activation	0.863	0.256	-1.667	TLR4,FDFT1,LYZ,CCL2,IL1RN,TNFRSF1A,CD36,SERPINA1,TNF,MMP9
Nur77 Signaling in T Lymphocytes	0.863	0.256	#NUM!	CD247,CALM1 (includes others),HLA-DRB1,CD3E,HLA-A,HLA-DMB,HLA-DQA1,FCER1G,HLA-DOB,BCL2
fMLP Signaling in Neutrophils	0.83	0.216	0	FPR3,RACK1,RAC1,FPR2,ITPR1,TLR9,FPR1,CALM1 (includes others),NCF1,NFKBIA,PRKCD,NCF2,CYBB,NFATC2,PRKCH,PIK3CD
Virus Entry via Endocytic Pathways	0.815	0.235	#NUM!	ITGB2,RAC2,SRC,HLA-A,HLA-C,PRKCD,RAC1,ITGA5,PRKCH,PIK3CD,TLR9,ITGB7
Role of Osteoblasts, Osteoclasts and Chondrocytes in Rheumatoid Arthritis	0.791	0.21	#NUM!	NAIP,SRC,TNFRSF1A,ITGA5,IKBKE,GSN,TCF3,TLR9,CSF1R,BCL2,FOS,CALM1 (includes others),NFKBIA,IL1RN,NFATC2,PIK3CD,TNF
DNA Double-Strand Break Repair by Homologous Recombination	0.786	0.4	#NUM!	LIG1,RPA1,RAD50,NBN
Hematopoiesis from Pluripotent Stem Cells	0.786	0.4	#NUM!	CD247,CD3E,CD4,FCER1G
Histamine Degradation	0.786	0.4	#NUM!	ALDH2,HNMT,ALDH1A1,ALDH3B1
Gustation Pathway	0.786	0.257	#NUM!	PRKACB,P2RY10,P2RY6,ADCY3,P2RX5,P2RY8,ITPR1,APEX1,P2RX7
Superpathway of Serine and Glycine Biosynthesis I	0.786	0.5	#NUM!	PSAT1,PHGDH,SHMT2
Choline Biosynthesis III	0.786	0.5	#NUM!	PLD4,HMOX1,PLD3
Role of Tissue Factor in Cancer	0.779	0.224	#NUM!	BLK,SRC,LCK,PAK1,ARRB1,GNA15,HCK,RAC1,LYN,PLAUR,PIK3CD,JAK2,TLR9
GM-CSF Signaling	0.758	0.234	1.265	ETS1,CSF2RB,CSF2RA,PIM1,RACK1,HCK,LYN,PIK3CD,JAK2,STAT1,TLR9
IL-15 Production	0.758	0.333	#NUM!	PTK2,MAP3K11,JAK2,STAT1,IRF1
Estrogen-mediated S-phase Entry	0.758	0.333	-2	CCNA2,CCNE2,TFDP1,CDKN1A,CDK1
Pyrimidine Deoxyribonucleotides De Novo Biosynthesis I	0.758	0.333	#NUM!	TYMS,DUT,CMPK2,RRM2,NME2
HMGB1 Signaling	0.742	0.215	0.832	ICAM1,TNFRSF1A,IFNGR2,RAC1,TLR9,RHOH,HMGB1,FOS,TLR4,CCL2,RHOA,LTA,PIK3CD,TNF
Integrin Signaling	0.724	0.191	1.147	SRC,RAC2,MAP3K11,ARF1,ASAP1,RALB,RAC1,ITGA5,TLR9,GSN,RHOH,ITGB7,PTK2,ITGB2,PAK1,ITGAM,LIMS1,RHOA,ZYX,PIK3CD,NEDD9,ITGAX
RAR Activation	0.722	0.2	#NUM!	PRKACB,SRC,DHRS3,IL3RA,ADCY3,RAC1,JAK2,RPL7A,PRMT1,PARP1,FOS,CSF2RB,ALDH1A1,DUSP1,PRKCD,PRKCH,PIK3CD,PML
STAT3 Pathway	0.722	0.258	1.414	SRC,MAP3K11,PIM1,CDKN1A,RAC1,JAK2,IGF2R,BCL2
Neuropathic Pain Signaling In Dorsal Horn Neurons	0.705	0.243	-0.333	PRKACB,SRC,FOS,PRKCD,PRKCH,PIK3CD,ITPR1,TLR9,GRINA
Granzyme A Signaling	0.705	0.364	#NUM!	SET,HMGB2,H1F0,APEX1
Oxidative Ethanol Degradation III	0.705	0.364	#NUM!	ALDH2,ALDH1A1,ALDH3B1,ACSL1
BER pathway	0.705	0.364	#NUM!	LIG1,FEN1,APEX1,PARP1
Airway Pathology in Chronic Obstructive Pulmonary Disease	0.705	0.667	#NUM!	TNF,MMP9
Role of Lipids/Lipid Rafts in the Pathogenesis of Influenza	0.705	0.667	#NUM!	RSAD2,IFNAR1
Trehalose Degradation II (Trehalase)	0.705	0.667	#NUM!	HK2,HK3
Glycerol Degradation I	0.705	0.667	#NUM!	GK,GPD2
Proline Biosynthesis I	0.705	0.667	#NUM!	ALDH18A1,PYCR1
Factors Promoting Cardiogenesis in Vertebrates	0.705	0.286	#NUM!	CCNE2,PRKCD,CDC6,MEF2C,PRKCH,TCF3
Leucine Degradation I	0.669	0.429	#NUM!	IVD,ACADM,MCCC2
Gαq Signaling	0.669	0.2	0	PLD3,RACK1,IKBKE,ITPR1,TLR9,RHOH,PLD4,HMOX1,CALM1 (includes others),NFKBIA,GNA15,RHOA,PRKCD,NFATC2,PRKCH,PIK3CD
GPCR-Mediated Nutrient Sensing in Enteroendocrine Cells	0.659	0.259	#NUM!	PRKACB,GNA15,PRKCD,ADCY3,LPAR5,PRKCH,ITPR1
Paxillin Signaling	0.653	0.214	0.707	PTK2,ITGB2,SRC,PAK1,ITGAM,ARF1,RAC1,ITGA5,PIK3CD,TLR9,ITGB7,ITGAX
Rac Signaling	0.629	0.203	0.832	PTK2,PAK1,CYFIP2,MAP3K11,CYFIP1,RHOA,NCF2,CD44,RAC1,CYBB,ITGA5,PIK3CD,TLR9,ELK4
DNA damage-induced 14-3-3σ Signaling	0.629	0.333	#NUM!	CCNE2,CCNB2,CDK1,CCNB1
Role of JAK1, JAK2 and TYK2 in Interferon Signaling	0.629	0.294	#NUM!	IFNGR2,STAT2,JAK2,STAT1,IFNAR1
Noradrenaline and Adrenaline Degradation	0.629	0.294	#NUM!	ALDH2,AKR1A1,ALDH1A1,ALDH3B1,IL4I1
Ethanol Degradation II	0.629	0.294	#NUM!	ALDH2,AKR1A1,ALDH1A1,ALDH3B1,ACSL1
HGF Signaling	0.629	0.206	0.302	ETS1,MAP3K11,RAC1,ITGA5,TLR9,PTK2,FOS,PAK1,ETS2,PRKCD,CDKN1A,PRKCH,PIK3CD
IL-3 Signaling	0.629	0.216	#NUM!	CSF2RB,FOS,PAK1,IL3RA,PRKCD,RAC1,PRKCH,PIK3CD,JAK2,STAT1,TLR9
Cholecystokinin/Gastrin-mediated Signaling	0.629	0.216	0.302	PTK2,SRC,FOS,IL1RN,PRKCD,RHOA,MEF2C,PRKCH,ITPR1,RHOH,TNF
Agrin Interactions at Neuromuscular Junction	0.624	0.25	1.134	PTK2,ITGB2,RAC2,SRC,PAK1,RAC1,ITGA5
TNFR2 Signaling	0.624	0.25	1	FOS,NAIP,NFKBIA,LTA,TNFAIP3,IKBKE,TNF
Eicosanoid Signaling	0.624	0.25	1.342	PLBD1,FPR2,RARRES3,PTGER2,TBXAS1,PLA2G7,PAFAH1B3
cAMP-mediated signaling	0.622	0.197	0.775	PRKACB,HCAR3,SRC,DUSP6,ADCY3,FPR2,FPR1,CALM1 (includes others),DUSP1,CNR2,DUSP4,PTGER2,APEX1,HCAR2,PKIG
Cytotoxic T Lymphocyte-mediated Apoptosis of Target Cells	0.591	0.261	2	CD247,CD3E,HLA-A,HLA-C,FCER1G,BCL2
Dermatan Sulfate Degradation (Metazoa)	0.566	0.375	#NUM!	GM2A,CD44,HEXB
Aryl Hydrocarbon Receptor Signaling	0.566	0.19	#NUM!	SRC,CCNE2,TFDP1,CYP1B1,GSTO1,FOS,CTSD,CCNA2,ALDH1A1,CDKN1A,ALDH18A1,ALDH3B1,NFE2L2,TNF,MCM7,HSPB1
Signaling by Rho Family GTPases	0.566	0.179	0.894	MAP3K11,SEPT7,RACK1,RAC1,ITGA5,TLR9,SEPT1,RHOH,STMN1,PTK2,FOS,PAK1,GNA15,CYFIP1,EZR,RHOA,NCF2,CYBB,CDC42EP1,ARHGEF11,PIK3CD,SEPT6
eNOS Signaling	0.564	0.203	-1.897	PRKACB,CCNA2,CALM1 (includes others),PRKCD,ADCY3,HSPA1A/HSPA1B,LPAR5,PRKCH,PIK3CD,ITPR1,TLR9,HSPA5
Fc Epsilon RI Signaling	0.564	0.208	#NUM!	RAC2,INPP5F,PRKCD,RAC1,FCER1G,LYN,PRKCH,PIK3CD,TLR9,TNF,LCP2
Ephrin B Signaling	0.564	0.22	0	PTK2,RAC2,PAK1,GNA15,CXCR4,RHOA,RACK1,RAC1,HNRNPK
GADD45 Signaling	0.564	0.308	#NUM!	CCNE2,CDKN1A,CDK1,CCNB1
Dopamine Degradation	0.564	0.308	#NUM!	ALDH2,ALDH1A1,ALDH3B1,IL4I1
Axonal Guidance Signaling	0.556	0.171	#NUM!	PRKACB,RAC2,RACK1,ABLIM1,PTK2,PAK1,GNA15,MKNK1,ADAM19,ARHGEF11,PLXNB2,SEMA4A,NRP2,CXCR4,RAC1,ITGA5,TLR9,PLXND1,SDCBP,TUBB6,RHOA,PRKCD,RTN4,NFATC2,PRKCH,PIK3CD,MMP9,SEMA7A
CTLA4 Signaling in Cytotoxic T Lymphocytes	0.551	0.2	#NUM!	CD247,LCK,CD3E,HLA-A,HLA-C,ZAP70,FCER1G,PIK3CD,JAK2,TLR9,LCP2,PTPN22
Bupropion Degradation	0.551	0.5	#NUM!	CYP1B1,CYP2S1
Androgen Biosynthesis	0.551	0.5	#NUM!	EBP,HSD3B7
Serine Biosynthesis	0.551	0.5	#NUM!	PSAT1,PHGDH
CMP-N-acetylneuraminate Biosynthesis I (Eukaryotes)	0.551	0.5	#NUM!	NAGK,NANS
Methylglyoxal Degradation III	0.551	0.5	#NUM!	AKR1A1,AKR1B1
dTMP De Novo Biosynthesis	0.551	0.5	#NUM!	TYMS,SHMT2
Role of MAPK Signaling in the Pathogenesis of Influenza	0.537	0.222	#NUM!	PLBD1,CXCL10,CCL2,RARRES3,PLA2G7,TNF,BCL2,PAFAH1B3
Pancreatic Adenocarcinoma Signaling	0.531	0.194	0.577	PLD4,HMOX1,PLD3,TFDP1,CDKN1A,RAC1,PIK3CD,JAK2,STAT1,TLR9,BIRC5,MMP9,BCL2
Netrin Signaling	0.529	0.263	#NUM!	PRKACB,RAC2,RAC1,NFATC2,ABLIM1
Ovarian Cancer Signaling	0.511	0.2	#NUM!	PRKACB,SRC,ARRB1,TFDP1,MSH2,CD44,PIK3CD,TCF3,TLR9,MMP9,BCL2
Ephrin A Signaling	0.509	0.24	#NUM!	PTK2,PAK1,RHOA,RAC1,PIK3CD,TLR9
Superpathway of Cholesterol Biosynthesis	0.509	0.24	#NUM!	FDFT1,EBP,DHCR7,DHCR24,IDI1,MSMO1
IL-17A Signaling in Gastric Cells	0.507	0.286	#NUM!	CXCL10,FOS,CXCL11,TNF
B Cell Activating Factor Signaling	0.507	0.226	-0.447	FOS,NFKBIA,NFATC2,IKBKE,TNFRSF13B,TNFSF13B,TNFRSF17
Chondroitin Sulfate Degradation (Metazoa)	0.507	0.333	#NUM!	GM2A,CD44,HEXB
1D-myo-inositol Hexakisphosphate Biosynthesis II (Mammalian)	0.507	0.333	#NUM!	CALM1 (includes others),INPP5F,PMPCA
D-myo-inositol (1,3,4)-trisphosphate Biosynthesis	0.507	0.333	#NUM!	CALM1 (includes others),INPP5F,PMPCA
Fatty Acid α-oxidation	0.507	0.333	#NUM!	ALDH2,ALDH1A1,ALDH3B1
GNRH Signaling	0.506	0.194	0.577	PRKACB,PTK2,SRC,FOS,PAK1,MAP3K11,GNA15,PRKCD,ADCY3,RAC1,PRKCH,ITPR1
Neuroprotective Role of THOP1 in Alzheimer's Disease	0.483	0.25	#NUM!	PRKACB,HLA-A,HLA-C,PNOC,MMP9
Serotonin Degradation	0.483	0.25	#NUM!	ALDH2,AKR1A1,ALDH1A1,ALDH3B1,IL4I1
G-Protein Coupled Receptor Signaling	0.481	0.176	#NUM!	PRKACB,HCAR3,SRC,DUSP6,ADCY3,FPR2,IKBKE,TLR9,FPR1,NFKBIA,GNA15,DUSP1,CNR2,DUSP4,PIK3CD,PTGER2,APEX1,HCAR2
Death Receptor Signaling	0.477	0.184	0	NAIP,TNFRSF1A,TNFSF10,LMNA,IKBKE,PARP3,PARP9,PARP1,BCL2,NFKBIA,PARP15,SPTAN1,TNF,HSPB1
HER-2 Signaling in Breast Cancer	0.477	0.211	#NUM!	ITGB2,CCNE2,PRKCD,CDKN1A,PRKCH,PIK3CD,TLR9,ITGB7
Nitric Oxide Signaling in the Cardiovascular System	0.477	0.211	-0.707	PRKACB,CALM1 (includes others),PRKCD,ATP2A3,PRKCH,PIK3CD,ITPR1,TLR9
LPS-stimulated MAPK Signaling	0.463	0.196	1.265	TLR4,FOS,PAK1,NFKBIA,PRKCD,RAC1,IKBKE,PRKCH,PIK3CD,TLR9
Germ Cell-Sertoli Cell Junction Signaling	0.463	0.178	#NUM!	SRC,RAC2,MAP3K11,TNFRSF1A,RAC1,GSN,TLR9,RHOH,PTK2,PAK1,TUBB6,RHOA,ZYX,PIK3CD,TNF,NECTIN2
PCP pathway	0.463	0.267	#NUM!	RHOA,RAC1,JUNB,HSPB1
NRF2-mediated Oxidative Stress Response	0.463	0.171	1.387	DNAJC9,PRDX1,SOD1,JUNB,TLR9,GSTO1,BACH1,FOS,HMOX1,FTL,AKR1A1,SOD2,PRKCD,CCT7,PRKCH,PIK3CD,DNAJB1,TXN,NFE2L2,FTH1
Chemokine Signaling	0.463	0.205	1.414	PTK2,CALM1 (includes others),SRC,FOS,CCR5,CCL2,CXCR4,RHOA
GABA Receptor Signaling	0.463	0.238	#NUM!	UBD,ADCY3,GABARAP,UBC,SLC6A12
ERK/MAPK Signaling	0.463	0.171	0.688	ETS1,PRKACB,SRC,RAC2,DUSP6,RAC1,ITGA5,TLR9,PTK2,FOS,PAK1,DUSP1,ETS2,PRKCD,MKNK1,DUSP4,PIK3CD,STAT1,HSPB1
Calcium Transport I	0.463	0.4	#NUM!	ANXA5,ATP2A3
Acetone Degradation I (to Methylglyoxal)	0.463	0.4	#NUM!	CYP1B1,CYP2S1
Glycine Betaine Degradation	0.463	0.4	#NUM!	SHMT2,SDSL
Thrombopoietin Signaling	0.463	0.212	0.378	FOS,PRKCD,PRKCH,PIK3CD,JAK2,STAT1,TLR9
Retinoic acid Mediated Apoptosis Signaling	0.463	0.212	0.378	PARP15,TNFSF10,PARP3,PARP9,IFNAR1,IRF1,PARP1
Airway Inflammation in Asthma	0.463	1	#NUM!	TNF
Maturity Onset Diabetes of Young (MODY) Signaling	0.463	1	#NUM!	GAPDH
Glutamine Biosynthesis I	0.463	1	#NUM!	GLUL
Thyroid Hormone Biosynthesis	0.463	1	#NUM!	CTSD
Glycerol-3-phosphate Shuttle	0.463	1	#NUM!	GPD2
Melatonin Degradation II	0.463	1	#NUM!	IL4I1
Putrescine Biosynthesis III	0.463	1	#NUM!	ODC1
Superpathway of Melatonin Degradation	0.463	0.3	#NUM!	CYP1B1,CYP2S1,IL4I1
Sonic Hedgehog Signaling	0.463	0.3	#NUM!	PRKACB,CDK1,CCNB1
RhoA Signaling	0.459	0.185	-0.905	PTK2,RAPGEF2,NRP2,EZR,RHOA,SEPT7,LPAR5,RAPGEF6,CDC42EP1,ARHGEF11,SEPT1,SEPT6
LPS/IL-1 Mediated Inhibition of RXR Function	0.432	0.177	1.342	TNFRSF1A,MYD88,MGMT,ALAS1,GSTO1,IL4I1,TLR4,ALDH1A1,IL1RN,PPARGC1B,ALDH3B1,ALDH18A1,TNF,ACSL1
Regulation of IL-2 Expression in Activated and Anergic T Lymphocytes	0.431	0.189	#NUM!	CD247,CALM1 (includes others),FOS,NFKBIA,CD3E,CARD11,ZAP70,RAC1,NFATC2,IKBKE
Mismatch Repair in Eukaryotes	0.431	0.25	#NUM!	MSH2,FEN1,RPA1,EXO1
nNOS Signaling in Neurons	0.431	0.25	#NUM!	CALM1 (includes others),PRKCD,PRKCH,GRINA
Gluconeogenesis I	0.431	0.25	#NUM!	FBP1,PGAM2,ALDOA,GAPDH
Semaphorin Signaling in Neurons	0.425	0.214	#NUM!	PTK2,PAK1,RHOA,RAC1,RHOH,SEMA7A
Stearate Biosynthesis I (Animals)	0.425	0.227	#NUM!	DHCR24,PPT1,ACOT9,TBXAS1,ACSL1
Gαi Signaling	0.422	0.191	1.633	PRKACB,SRC,CNR2,RALB,RACK1,ADCY3,FPR2,HCAR2,FPR1
α-Adrenergic Signaling	0.411	0.195	0.378	PRKACB,CALM1 (includes others),PRKCD,RACK1,ADCY3,PRKCH,ITPR1,SLC8A1
Corticotropin Releasing Hormone Signaling	0.411	0.195	-0.816	PRKACB,CALM1 (includes others),FOS,PRKCD,ADCY3,MEF2C,PRKCH,ITPR1
Mitotic Roles of Polo-Like Kinase	0.411	0.195	-1.633	CDC20,PTTG1,CDC7,ANAPC5,CCNB2,PKMYT1,CDK1,CCNB1
ATM Signaling	0.409	0.185	2.449	NFKBIA,CDKN1A,CCNB2,TLK1,CBX5,CBX3,CDK1,RAD50,CCNB1,NBN
Growth Hormone Signaling	0.404	0.2	0.378	FOS,PRKCD,PRKCH,PIK3CD,JAK2,STAT1,TLR9
RANK Signaling in Osteoclasts	0.404	0.18	1.667	CALM1 (includes others),SRC,FOS,NFKBIA,MAP3K11,MITF,NFATC2,IKBKE,PIK3CD,GSN,TLR9
SAPK/JNK Signaling	0.404	0.18	-0.905	SH2D2A,RAC2,LCK,MAP3K11,RAC1,FCER1G,MAP4K1,DUSP4,PIK3CD,TLR9,HNRNPK
p38 MAPK Signaling	0.404	0.18	0.905	DUSP1,IL1RN,TNFRSF1A,MKNK1,HMGN1,MAP4K1,MEF2C,IRAK3,STAT1,TNF,HSPB1
Induction of Apoptosis by HIV1	0.404	0.188	-0.333	NAIP,SLC25A6,NFKBIA,CXCR4,TNFRSF1A,SLC25A3,IKBKE,TNF,BCL2
Regulation of Cellular Mechanics by Calpain Protease	0.404	0.207	1.342	PTK2,CCNA2,SRC,EZR,ITGA5,CDK1
Sumoylation Pathway	0.404	0.176	1.414	ETS1,SERBP1,FOS,SAE1,NFKBIA,RCC1,RHOA,GDI2,RAN,RPA1,PML,RHOH
Role of p14/p19ARF in Tumor Suppression	0.404	0.217	#NUM!	NPM1,NPM3,RAC1,PIK3CD,TLR9
Polyamine Regulation in Colon Cancer	0.404	0.235	#NUM!	SAT1,PSME2,OAZ2,ODC1
Antiproliferative Role of TOB in T Cell Signaling	0.404	0.235	#NUM!	PABPC1,CCNA2,CCNE2,CUL1
Glycolysis I	0.404	0.235	#NUM!	FBP1,PGAM2,ALDOA,GAPDH
Breast Cancer Regulation by Stathmin1	0.404	0.165	#NUM!	PRKACB,CCNE2,ADCY3,RACK1,RAC1,ITPR1,TLR9,CDK1,STMN1,CALM1 (includes others),PAK1,TUBB6,PRKCD,RHOA,CDKN1A,ARHGEF11,PRKCH,PIK3CD
IL-4 Signaling	0.404	0.182	#NUM!	HLA-DRB1,INPP5F,HLA-A,HLA-DMB,HLA-DQA1,HLA-DOB,NFATC2,PIK3CD,JAK2,TLR9
Coagulation System	0.404	0.333	#NUM!	PLAUR,SERPINA1
Differential Regulation of Cytokine Production in Macrophages and T Helper Cells by IL-17A and IL-17F	0.404	0.333	#NUM!	CCL2,TNF
Differential Regulation of Cytokine Production in Intestinal Epithelial Cells by IL-17A and IL-17F	0.404	0.333	#NUM!	CCL2,TNF
Retinoate Biosynthesis I	0.404	0.333	#NUM!	DHRS3,ALDH1A1
Glucose and Glucose-1-phosphate Degradation	0.404	0.333	#NUM!	HK2,HK3
NAD Phosphorylation and Dephosphorylation	0.404	0.333	#NUM!	ACP2,NADK
Tryptophan Degradation to 2-amino-3-carboxymuconate Semialdehyde	0.404	0.333	#NUM!	IDO1,KYNU
Salvage Pathways of Pyrimidine Deoxyribonucleotides	0.404	0.333	#NUM!	TYMP,TK1
GDP-glucose Biosynthesis	0.404	0.333	#NUM!	HK2,HK3
Role of PKR in Interferon Induction and Antiviral Response	0.401	0.194	#NUM!	NFKBIA,TNFRSF1A,IKBKE,STAT1,FCGR1A,TNF,IRF1
Synaptic Long Term Depression	0.401	0.184	1	PLBD1,GNA15,PRKCD,LYN,RARRES3,PRKCH,ITPR1,PLA2G7,PAFAH1B3
Renal Cell Carcinoma Signaling	0.401	0.184	0	UBD,ETS1,FOS,PAK1,SLC2A1,RAC1,PIK3CD,UBC,TLR9
April Mediated Signaling	0.386	0.2	-0.816	FOS,NFKBIA,NFATC2,IKBKE,TNFRSF13B,TNFRSF17
Angiopoietin Signaling	0.386	0.186	-0.816	PTK2,PAK1,NFKBIA,DOK2,IKBKE,PIK3CD,TLR9,BIRC5
TNFR1 Signaling	0.386	0.186	1.89	FOS,NAIP,PAK1,NFKBIA,TNFRSF1A,TNFAIP3,IKBKE,TNF
CD40 Signaling	0.375	0.18	-0.333	FOS,ICAM1,NFKBIA,CD40,LTA,TNFAIP3,IKBKE,PIK3CD,TLR9
Telomere Extension by Telomerase	0.375	0.25	#NUM!	HNRNPA1,RAD50,NBN
Superpathway of D-myo-inositol (1,4,5)-trisphosphate Metabolism	0.375	0.25	#NUM!	CALM1 (includes others),INPP5F,PMPCA
Lipid Antigen Presentation by CD1	0.375	0.222	#NUM!	CALR,CD3E,FCER1G,PSAP
TR/RXR Activation	0.375	0.189	#NUM!	SLC16A3,SLC2A1,STRBP,BCL3,PIK3CD,TLR9,NCOA4
Cell Cycle: G2/M DNA Damage Checkpoint Regulation	0.375	0.189	1.134	CDKN1A,CUL1,TOP2A,CCNB2,PKMYT1,CDK1,CCNB1
CCR3 Signaling in Eosinophils	0.374	0.175	#NUM!	CALM1 (includes others),PAK1,PRKCD,RHOA,RACK1,RAC1,PRKCH,PIK3CD,ITPR1,TLR9
Sphingosine-1-phosphate Signaling	0.374	0.175	-0.632	PTK2,RHOA,ADCY3,CASP1,RAC1,SPHK1,CASP4,PIK3CD,TLR9,RHOH
IL-15 Signaling	0.364	0.182	#NUM!	PTK2,LCK,IL15RA,PIK3CD,JAK2,TLR9,TNF,IL2RB
Clathrin-mediated Endocytosis Signaling	0.354	0.163	#NUM!	SRC,RAB5C,RAC1,ITGA5,TLR9,ITGB7,UBD,ITGB2,LYZ,ARRB1,DAB2,SERPINA1,PIK3CD,UBC,HIP1R
Acute Myeloid Leukemia Signaling	0.349	0.172	-2.828	CSF3R,CSF2RB,CSF2RA,PIM1,PIK3CD,PML,TCF3,TLR9,SPI1,CSF1R
PTEN Signaling	0.349	0.172	0	PTK2,RAC2,INPP5F,CDKN1A,RAC1,ITGA5,IKBKE,PIK3CD,IGF2R,BCL2
Prolactin Signaling	0.339	0.178	0.707	FOS,PRKCD,PRKCH,PIK3CD,JAK2,STAT1,TLR9,IRF1
Nicotine Degradation III	0.339	0.286	#NUM!	CYP1B1,CYP2S1
Acyl-CoA Hydrolysis	0.339	0.286	#NUM!	PPT1,ACOT9
Glycogen Degradation III	0.339	0.286	#NUM!	GAA,TYMP
IL-17A Signaling in Fibroblasts	0.339	0.211	#NUM!	FOS,NFKBIA,CCL2,IKBKE
GPCR-Mediated Integration of Enteroendocrine Signaling Exemplified by an L Cell	0.339	0.211	#NUM!	PRKACB,GNA15,ADCY3,ITPR1
Role of Wnt/GSK-3β Signaling in the Pathogenesis of Influenza	0.331	0.231	#NUM!	TCF3,IFNAR1,NCOA4
DNA Double-Strand Break Repair by Non-Homologous End Joining	0.331	0.231	#NUM!	RAD50,PARP1,NBN
Embryonic Stem Cell Differentiation into Cardiac Lineages	0.329	0.5	#NUM!	POU5F1
Epoxysqualene Biosynthesis	0.329	0.5	#NUM!	FDFT1
Pyruvate Fermentation to Lactate	0.329	0.5	#NUM!	LDHB
Phenylethylamine Degradation I	0.329	0.5	#NUM!	ALDH2
Eumelanin Biosynthesis	0.329	0.5	#NUM!	MIF
NAD Biosynthesis III	0.329	0.5	#NUM!	NAMPT
Glycine Biosynthesis I	0.329	0.5	#NUM!	SHMT2
L-serine Degradation	0.329	0.5	#NUM!	SDSL
Role of RIG1-like Receptors in Antiviral Innate Immunity	0.329	0.192	2	IFIH1,IRF7,NFKBIA,IKBKE,TRIM25
IL-9 Signaling	0.329	0.192	-0.447	BCL3,PIK3CD,STAT1,TLR9,TNF
Protein Kinase A Signaling	0.327	0.15	-0.408	PRKACB,DUSP6,RACK1,CDKN3,PTPRC,PTK2,NFKBIA,DUSP3,APEX1,PTPRE,ADCY3,ITPR1,TCF3,CALM1 (includes others),ADD3,DUSP1,PRKCD,RHOA,ANAPC5,ADD1,NFATC2,PRKCH,DUSP4,H1F0,SIRPA,PTPN22
p70S6K Signaling	0.32	0.164	-1.508	RPS6,SRC,CD19,CD79B,EEF2,PRKCD,LYN,CD79A,PRKCH,PIK3CD,TLR9
PXR/RXR Activation	0.312	0.2	#NUM!	PRKACB,ALDH1A1,ALAS1,TNF
MIF Regulation of Innate Immunity	0.312	0.2	1	TLR4,FOS,MIF,NFKBIA
GDNF Family Ligand-Receptor Interactions	0.31	0.175	0.816	FOS,DOK2,RAC1,PIK3CD,DOK3,ITPR1,TLR9
Type II Diabetes Mellitus Signaling	0.3	0.164	1	NFKBIA,TNFRSF1A,PRKCD,CD36,IKBKE,PRKCH,PIK3CD,TLR9,TNF,ACSL1
Glutathione Redox Reactions I	0.295	0.214	#NUM!	GPX1,GPX4,GPX7
Transcriptional Regulatory Network in Embryonic Stem Cells	0.295	0.25	#NUM!	SET,POU5F1
NAD biosynthesis II (from tryptophan)	0.295	0.25	#NUM!	IDO1,KYNU
Pentose Phosphate Pathway	0.295	0.25	#NUM!	PGD,TALDO1
Nicotine Degradation II	0.295	0.25	#NUM!	CYP1B1,CYP2S1
Phenylalanine Degradation IV (Mammalian, via Side Chain)	0.295	0.25	#NUM!	ALDH2,IL4I1
Folate Transformations I	0.295	0.25	#NUM!	MTHFD2,SHMT2
Inhibition of Matrix Metalloproteases	0.295	0.25	#NUM!	TIMP1,MMP9
Serotonin Receptor Signaling	0.295	0.25	#NUM!	ADCY3,IL4I1
IL-17 Signaling	0.295	0.171	#NUM!	CXCL10,CXCL11,CCL2,TIMP1,PIK3CD,JAK2,TLR9
Unfolded protein response	0.295	0.171	#NUM!	CALR,HSPA1A/HSPA1B,PPP1R15A,CD82,HSPA5,NFE2L2,BCL2
Erythropoietin Signaling	0.294	0.167	#NUM!	SRC,FOS,NFKBIA,PRKCD,PRKCH,PIK3CD,JAK2,TLR9
IL-1 Signaling	0.294	0.164	1.414	PRKACB,FOS,NFKBIA,GNA15,MYD88,RACK1,ADCY3,IKBKE,IRAK3
Pyrimidine Ribonucleotides Interconversion	0.289	0.19	#NUM!	CMPK2,HNRNPA1,ANXA1,NME2
Human Embryonic Stem Cell Pluripotency	0.272	0.171	#NUM!	SPHK1,PIK3CD,TCF3,TLR9,INHBA,POU5F1
Cyclins and Cell Cycle Regulation	0.27	0.163	-2.646	CCNA2,CCNE2,TFDP1,CDKN1A,CUL1,CCNB2,CDK1,CCNB1
Pyrimidine Ribonucleotides De Novo Biosynthesis	0.259	0.182	#NUM!	CMPK2,HNRNPA1,ANXA1,NME2
UVC-Induced MAPK Signaling	0.259	0.182	1	SRC,FOS,PRKCD,PRKCH
PEDF Signaling	0.259	0.16	-0.816	SOD2,NFKBIA,RHOA,RAC1,IKBKE,PIK3CD,TLR9,BCL2
Molecular Mechanisms of Cancer	0.259	0.144	#NUM!	PRKACB,RAC2,JAK2,RHOH,BCL2,PTK2,PAK1,NFKBIA,GNA15,ARHGEF11,NAIP,SRC,CCNE2,TFDP1,RALB,ADCY3,RAC1,ITGA5,TCF3,TLR9,NBN,FOS,PRKCD,RHOA,CDKN1A,PRKCH,PIK3CD
TGF-β Signaling	0.259	0.163	-0.447	RUNX3,FOS,IRF7,MAP4K1,TFE3,INHBA,BCL2
VEGF Family Ligand-Receptor Interactions	0.259	0.167	-0.447	FOS,NRP2,PRKCD,PRKCH,PIK3CD,TLR9
Role of Cytokines in Mediating Communication between Immune Cells	0.259	0.222	#NUM!	IL1RN,TNF
Melatonin Degradation I	0.259	0.222	#NUM!	CYP1B1,CYP2S1
D-myo-inositol (1,4,5)-trisphosphate Degradation	0.259	0.222	#NUM!	INPP5F,PMPCA
Purine Nucleotides De Novo Biosynthesis II	0.259	0.222	#NUM!	IMPDH2,ATIC
Cardiomyocyte Differentiation via BMP Receptors	0.259	0.333	#NUM!	MEF2C
Arsenate Detoxification I (Glutaredoxin)	0.259	0.333	#NUM!	GSTO1
Uracil Degradation II (Reductive)	0.259	0.333	#NUM!	DPYD
Diphthamide Biosynthesis	0.259	0.333	#NUM!	EEF2
Proline Biosynthesis II (from Arginine)	0.259	0.333	#NUM!	PYCR1
NADH Repair	0.259	0.333	#NUM!	GAPDH
Methylglyoxal Degradation I	0.259	0.333	#NUM!	GLO1
Spermine and Spermidine Degradation I	0.259	0.333	#NUM!	SAT1
Histidine Degradation III	0.259	0.333	#NUM!	MTHFD2
D-glucuronate Degradation I	0.259	0.333	#NUM!	AKR1A1
Inosine-5'-phosphate Biosynthesis II	0.259	0.333	#NUM!	ATIC
Myo-inositol Biosynthesis	0.259	0.333	#NUM!	INPP5F
Thymine Degradation	0.259	0.333	#NUM!	DPYD
Histidine Degradation VI	0.259	0.333	#NUM!	MICAL3
Trans, trans-farnesyl Diphosphate Biosynthesis	0.259	0.333	#NUM!	IDI1
Pregnenolone Biosynthesis	0.259	0.333	#NUM!	MICAL3
Acetate Conversion to Acetyl-CoA	0.259	0.333	#NUM!	ACSL1
G Protein Signaling Mediated by Tubby	0.255	0.188	#NUM!	LCK,RACK1,JAK2
MIF-mediated Glucocorticoid Regulation	0.255	0.188	#NUM!	TLR4,MIF,NFKBIA
Role of CHK Proteins in Cell Cycle Checkpoint Control	0.253	0.162	2.236	CDKN1A,TLK1,RPA1,CDK1,RAD50,NBN
EGF Signaling	0.253	0.162	0	SRC,FOS,PIK3CD,ITPR1,STAT1,TLR9
Role of Oct4 in Mammalian Embryonic Stem Cell Pluripotency	0.253	0.174	#NUM!	PHB,ETS2,PARP1,POU5F1
Glucocorticoid Receptor Signaling	0.25	0.142	#NUM!	CD247,PRKACB,ICAM1,CD3E,POU2F2,HSPA1A/HSPA1B,RAC1,IKBKE,JAK2,HSPA5,TLR9,FCGR1A,BCL2,HMGB1,FOS,NFKBIA,CCL2,IL1RN,DUSP1,ANXA1,CDKN1A,NFATC2,PIK3CD,STAT1,TNF
Glioblastoma Multiforme Signaling	0.25	0.152	0	SRC,PRKCD,RHOA,CDKN1A,RAC1,PIK3CD,ITPR1,TCF3,TLR9,RHOH
PAK Signaling	0.24	0.154	0.378	PTK2,PAK1,ARHGAP10,RAC1,ITGA5,PIK3CD,TLR9,TNF
Relaxin Signaling	0.231	0.149	-1.134	PRKACB,FOS,NFKBIA,GNA15,RACK1,ADCY3,PIK3CD,TLR9,APEX1,MMP9
UVB-Induced MAPK Signaling	0.23	0.161	-0.447	FOS,PRKCD,PRKCH,PIK3CD,TLR9
Purine Nucleotides Degradation II (Aerobic)	0.23	0.2	#NUM!	CECR1,IMPDH2
UDP-N-acetyl-D-galactosamine Biosynthesis II	0.23	0.2	#NUM!	HK2,HK3
Superpathway of Inositol Phosphate Compounds	0.23	0.143	#NUM!	CD19,TLR9,MTMR6,PLD4,PTPRC,SET,CALM1 (includes others),TNS3,LCK,INPP5F,DUSP1,PPP1R16B,PDCD1,PIK3CD,PMPCA,PTPN22,SIRPA
FXR/RXR Activation	0.23	0.167	#NUM!	IL1RN,FBP1,SERPINA1,TNF
Role of JAK2 in Hormone-like Cytokine Signaling	0.23	0.176	#NUM!	JAK2,STAT1,SIRPA
Endoplasmic Reticulum Stress Pathway	0.23	0.176	#NUM!	CALR,HSPA5,TAOK3
FAK Signaling	0.23	0.151	#NUM!	PTK2,SRC,PAK1,ASAP1,RAC1,ITGA5,PIK3CD,TLR9
PDGF Signaling	0.23	0.151	0.707	SRC,FOS,INPP5F,SPHK1,PIK3CD,JAK2,STAT1,TLR9
Apoptosis Signaling	0.225	0.147	0.632	NAIP,NFKBIA,TNFRSF1A,LMNA,IKBKE,SPTAN1,TNF,CDK1,PARP1,BCL2
IL-6 Signaling	0.225	0.147	1.897	FOS,NFKBIA,IL1RN,TNFRSF1A,IKBKE,PIK3CD,JAK2,TLR9,TNF,HSPB1
CD27 Signaling in Lymphocytes	0.221	0.154	0.447	FOS,NFKBIA,MAP3K11,CD70,IKBKE,CD27
FcγRIIB Signaling in B Lymphocytes	0.221	0.156	-1.342	CD79B,LYN,CD79A,PIK3CD,TLR9
Leptin Signaling in Obesity	0.221	0.156	#NUM!	PRKACB,ADCY3,PIK3CD,JAK2,TLR9
Ceramide Signaling	0.221	0.148	2.828	CTSD,FOS,TNFRSF1A,SPHK1,PIK3CD,TLR9,TNF,BCL2
Small Cell Lung Cancer Signaling	0.221	0.148	#NUM!	PTK2,CCNE2,NFKBIA,TFDP1,IKBKE,PIK3CD,TLR9,BCL2
ILK Signaling	0.221	0.143	0.302	TNFRSF1A,TLR9,RHOH,ITGB7,PTK2,FOS,ITGB2,LIMS1,RHOA,PIK3CD,TMSB10/TMSB4X,TNF,MMP9
G Beta Gamma Signaling	0.221	0.149	0.816	PRKACB,SRC,PAK1,GNA15,PRKCD,RACK1,PRKCH
P2Y Purigenic Receptor Signaling Pathway	0.221	0.145	-0.707	PRKACB,FOS,P2RY6,PRKCD,RACK1,ADCY3,PRKCH,PIK3CD,TLR9
Thrombin Signaling	0.221	0.141	-0.302	PTK2,SRC,GNA15,PRKCD,RHOA,RACK1,ADCY3,ARHGEF11,PRKCH,PIK3CD,ITPR1,TLR9,RHOH
Hereditary Breast Cancer Signaling	0.221	0.141	#NUM!	NPM1,FANCG,RPA1,TLR9,CDK1,RAD50,CCNB1,NBN,UBD,MSH2,CDKN1A,PIK3CD,UBC
nNOS Signaling in Skeletal Muscle Cells	0.221	0.25	#NUM!	CALM1 (includes others)
Pentose Phosphate Pathway (Oxidative Branch)	0.221	0.25	#NUM!	PGD
Tetrahydrofolate Salvage from 5,10-methenyltetrahydrofolate	0.221	0.25	#NUM!	MTHFD2
Tetrapyrrole Biosynthesis II	0.221	0.25	#NUM!	ALAS1
Arginine Degradation VI (Arginase 2 Pathway)	0.221	0.25	#NUM!	PYCR1
Thioredoxin Pathway	0.221	0.25	#NUM!	TXN
Pentose Phosphate Pathway (Non-oxidative Branch)	0.221	0.25	#NUM!	TALDO1
Citrulline Biosynthesis	0.221	0.25	#NUM!	ALDH18A1
Glutathione Redox Reactions II	0.221	0.25	#NUM!	GLRX
Bile Acid Biosynthesis, Neutral Pathway	0.221	0.25	#NUM!	HSD3B7
Adenine and Adenosine Salvage III	0.221	0.25	#NUM!	CECR1
Purine Ribonucleosides Degradation to Ribose-1-phosphate	0.221	0.25	#NUM!	CECR1
Rapoport-Luebering Glycolytic Shunt	0.221	0.25	#NUM!	PGAM2
N-acetylglucosamine Degradation II	0.221	0.25	#NUM!	NAGK
Folate Polyglutamylation	0.221	0.25	#NUM!	SHMT2
UVA-Induced MAPK Signaling	0.221	0.145	-1.134	FOS,PARP15,PIK3CD,PARP3,STAT1,TLR9,PARP9,PARP1
Estrogen Biosynthesis	0.221	0.182	#NUM!	CYP1B1,CYP2S1
Androgen Signaling	0.221	0.143	0.378	PRKACB,CALM1 (includes others),CALR,SRC,GNA15,PRKCD,RACK1,PRKCH,DNAJB1,NCOA4
RhoGDI Signaling	0.221	0.141	-1.897	SRC,PAK1,GNA15,EZR,RHOA,RACK1,CD44,RAC1,GDI2,ITGA5,ARHGEF11,RHOH
Ephrin Receptor Signaling	0.215	0.14	1.732	PTK2,RAC2,SRC,PAK1,SDCBP,GNA15,CXCR4,RHOA,RACK1,RAC1,ITGA5,JAK2,GRINA
Aldosterone Signaling in Epithelial Cells	0.215	0.141	-1.342	DNAJC9,DUSP1,PRKCD,HSPA1A/HSPA1B,PRKCH,PIK3CD,DNAJB1,ITPR1,TLR9,HSPA5,HSPB1
Role of JAK1 and JAK3 in γc Cytokine Signaling	0.21	0.146	#NUM!	IL15RA,PIK3CD,JAK2,STAT1,TLR9,IL2RB
Pyridoxal 5'-phosphate Salvage Pathway	0.21	0.146	#NUM!	DAPK1,PAK1,PIM1,PRKCD,PRKCH,CDK1
Glioma Signaling	0.21	0.143	-0.378	CALM1 (includes others),TFDP1,PRKCD,CDKN1A,PRKCH,PIK3CD,TLR9,IGF2R
Gα12/13 Signaling	0.203	0.141	-0.707	PTK2,SRC,NFKBIA,RHOA,LPAR5,IKBKE,MEF2C,PIK3CD,TLR9
Synaptic Long Term Potentiation	0.203	0.143	0.378	PRKACB,CALM1 (includes others),GNA15,PRKCD,PRKCH,ITPR1,GRINA
Melanocyte Development and Pigmentation Signaling	0.203	0.143	-1.134	PRKACB,SRC,MITF,ADCY3,PIK3CD,TLR9,BCL2
Actin Cytoskeleton Signaling	0.202	0.137	-0.302	RAC2,RAC1,ITGA5,GSN,TLR9,PTK2,PAK1,CYFIP2,CYFIP1,RHOA,EZR,PIK3CD,TMSB10/TMSB4X,ARHGAP24
Salvage Pathways of Pyrimidine Ribonucleotides	0.196	0.14	#NUM!	DAPK1,PAK1,CMPK2,PIM1,PRKCD,NME2,PRKCH,CDK1
Melatonin Signaling	0.195	0.148	0	PRKACB,CALM1 (includes others),PRKCD,PRKCH
Bladder Cancer Signaling	0.195	0.148	#NUM!	DAPK1,TFDP1,CDKN1A,MMP9
Methionine Degradation I (to Homocysteine)	0.195	0.167	#NUM!	MGMT,PRMT1
Cysteine Biosynthesis III (mammalia)	0.195	0.167	#NUM!	MGMT,PRMT1
Calcium Signaling	0.194	0.138	0	PRKACB,CALM1 (includes others),CALR,NFATC2,ATP2A3,MEF2C,ITPR1,SLC8A1,GRINA
Regulation of Actin-based Motility by Rho	0.192	0.14	0.816	RAC2,PAK1,RHOA,RAC1,ITGA5,GSN,RHOH
Xenobiotic Metabolism Signaling	0.187	0.134	#NUM!	MAP3K11,MGMT,TLR9,GSTO1,CYP1B1,IL4I1,HMOX1,FTL,ALDH1A1,PRKCD,ALDH18A1,ALDH3B1,PIK3CD,PRKCH,NFE2L2,TNF
3-phosphoinositide Biosynthesis	0.184	0.135	#NUM!	CD19,TLR9,PTPRC,MTMR6,SET,LCK,TNS3,INPP5F,DUSP1,PDCD1,PPP1R16B,PIK3CD,PTPN22,SIRPA
Cell Cycle: G1/S Checkpoint Regulation	0.183	0.14	0	RPL11,CCNE2,TFDP1,CDKN1A,CUL1,RPL5
Role of NFAT in Cardiac Hypertrophy	0.183	0.135	-0.905	PRKACB,CALM1 (includes others),SRC,PRKCD,RACK1,ADCY3,MEF2C,PRKCH,PIK3CD,ITPR1,SLC8A1,TLR9
Prostanoid Biosynthesis	0.183	0.2	#NUM!	TBXAS1
Superpathway of Citrulline Metabolism	0.183	0.2	#NUM!	ALDH18A1
The Visual Cycle	0.183	0.2	#NUM!	DHRS3
JAK/Stat Signaling	0.182	0.137	0.378	FOS,CDKN1A,STAT2,PIK3CD,JAK2,STAT1,TLR9
Role of PI3K/AKT Signaling in the Pathogenesis of Influenza	0.175	0.139	-0.447	CCR5,NFKBIA,PIK3CD,TLR9,IFNAR1
14-3-3-mediated Signaling	0.174	0.134	#NUM!	SRC,FOS,TUBB6,TNFRSF1A,PRKCD,PRKCH,PIK3CD,TLR9,TNF
Circadian Rhythm Signaling	0.174	0.154	#NUM!	BHLHE40,GRINA
Glutathione-mediated Detoxification	0.174	0.154	#NUM!	ANPEP,GSTO1
Lymphotoxin β Receptor Signaling	0.174	0.136	-0.816	NFKBIA,LTA,IKBKE,PIK3CD,LTBR,TLR9
Sertoli Cell-Sertoli Cell Junction Signaling	0.173	0.133	#NUM!	PRKACB,SRC,MAP3K11,TUBB6,TNFRSF1A,RAC1,ITGA5,SPTAN1,TNF,NECTIN2
PPARα/RXRα Activation	0.172	0.133	-0.447	PRKACB,NFKBIA,GK,GNA15,GPD2,CD36,ADCY3,IKBKE,BCL3,MEF2C,JAK2
Cell Cycle Regulation by BTG Family Proteins	0.172	0.143	#NUM!	CCNE2,BTG1,PRMT1
Fatty Acid β-oxidation I	0.172	0.143	#NUM!	IVD,ACADM,ACSL1
ErbB Signaling	0.161	0.133	#NUM!	FOS,PAK1,PRKCD,PRKCH,PIK3CD,TLR9
RAN Signaling	0.152	0.143	#NUM!	RCC1,RAN
VDR/RXR Activation	0.152	0.133	1	CXCL10,PRKCD,CDKN1A,PRKCH
Antiproliferative Role of Somatostatin Receptor 2	0.152	0.132	-1	SRC,RACK1,CDKN1A,PIK3CD,TLR9
IL-17A Signaling in Airway Cells	0.152	0.132	-0.447	NFKBIA,IKBKE,PIK3CD,JAK2,TLR9
Fatty Acid Activation	0.152	0.167	#NUM!	ACSL1
Sucrose Degradation V (Mammalian)	0.152	0.167	#NUM!	ALDOA
Glycogen Degradation II	0.152	0.167	#NUM!	TYMP
Ketolysis	0.152	0.167	#NUM!	OXCT1
Zymosterol Biosynthesis	0.152	0.167	#NUM!	MSMO1
Role of JAK family kinases in IL-6-type Cytokine Signaling	0.13	0.133	#NUM!	JAK2,STAT1
CDP-diacylglycerol Biosynthesis I	0.13	0.133	#NUM!	LPCAT2,LPCAT1
Basal Cell Carcinoma Signaling	0.115	0.143	#NUM!	TCF3
Heme Biosynthesis II	0.115	0.143	#NUM!	ALAS1

## Sheet: c1 vs c3-5 Upstream Analysis
Upstream Regulator	Expr Log Ratio	Molecule Type	Predicted Activation State	Activation z-score	p-value of overlap	Target molecules in dataset
IFNG		cytokine	Activated	8.363	1.21e-34	ACOD1,AIF1,APOL6,ATF3,ATG3,ATP1B1,BATF2,BCL2,BCL3,BTG1,C1QA,C1QB,C1QC,C2,C5AR1,CASP1,CASP4,CCL2,CCL22,CCNA2,CCR5,CCR6,CCRL2,CD274,CD40,CD44,CD68,CDKN1A,CECR1,CLEC10A,CLEC7A,CMPK2,CTSB,CTSD,CTSH,CTSS,CXCL10,CXCL11,CXCL16,CXCL9,CXCR3,CXCR4,CYBB,DUSP1,EGR2,FAM26F,FCER1G,FCGR1A,FCGR1B,FCGR2A,FGL2,FPR2,FTH1,GBP1,GBP2,GBP4,GBP5,GCHFR,GLUL,HCAR2,HCK,HLA-A,HLA-C,HLA-DOB,HLA-DQA1,HSPA1A/HSPA1B,ICAM1,IDO1,…
TNF	2.082	cytokine	Activated	6.521	2.18e-24	ABR,ACOD1,ACSL1,ALDH2,ATF3,BCL2,BCL3,BHLHE40,BIRC5,CASP1,CASP4,CCL2,CCL22,CCR1,CCR5,CCR7,CD274,CD40,CD44,CDKN1A,CFB,CFD,CSF1R,CTSB,CTSC,CTSS,CXCL10,CXCL11,CXCL16,CXCL9,CXCR3,CXCR4,CXCR5,CYBA,CYBB,CYP1B1,DUSP1,DUSP6,ENPP2,ETS1,FOS,FPR1,FTH1,GBP1,GBP2,GM2A,GPD2,GPX4,GRN,HCAR3,HEXB,HK2,HK3,HLA-A,HLA-DRB4,HMOX1,ICAM1,IDO1,IFIT3,IFNGR2,IKBKE,IL1RN,INHBA,IRAK3,IRF1,ITGA5,ITGAM,ITPR1,JUNB,KLF6,KYNU,LAMP…
STAT3	0.956	transcription regulator		1.339	1.05e-19	BCL2,BCL3,BIRC5,C5AR1,CASP1,CCDC88A,CCL2,CCNB1,CCRL2,CD274,CD40,CDKN1A,CMPK2,CXCL10,CXCL9,CXCR3,EGR2,FAM26F,FCER1G,FGL2,FOS,GBP2,GBP5,HK2,HLA-A,HLA-DQA1,HMOX1,ICAM1,IFI30,IFI35,IFIT2,IFIT3,IFITM3,IKBKE,IL1RN,IRF1,IRF7,ITGAM,ITGB2,JAK2,JUNB,LILRB2,LILRB4,LTBR,MITF,MMP9,NAMPT,NFATC2,PDCD1LG2,PHB,PIM1,POU5F1,PRDM1,PTAFR,PTK2,RSAD2,SLAMF1,SLC1A3,SOD2,STAT1,STAT2,TAP1,TBX21,TIMP1,TNF,TNFSF10,WARS,XAF1
IL10RA	1.56	transmembrane receptor	Inhibited	-3.746	2.1e-18	ACOD1,ACSL1,ADD3,ALDH2,BATF2,CCL22,CCR7,CD300LF,CD36,CFB,CLEC12A,CSF3R,CYFIP2,CYP2S1,DDIT4,DRAM1,FAM26F,GBP2,GBP5,GPR171,GSAP,HCAR2,HK3,HLA-A,IKBKE,IL15RA,IL18BP,IL1RN,INHBA,IRF1,IRF7,ITGB7,KCNE3,NAMPT,NDRG2,NPL,PDCD1,PDCD1LG2,RNF213,RSAD2,SAMHD1,SECTM1,SELL,SIRPB1,SLAMF8,SLC16A3,SLC2A1,SLC2A6,STAT1,TAP1,TFEC,TLR2,TRPM2
STAT1	2.849	transcription regulator	Activated	4.994	7.79e-18	ACOD1,APOL6,BATF2,CASP1,CASP4,CCL2,CCR6,CCR7,CCRL2,CD274,CD40,CDKN1A,CMPK2,CXCL10,CXCL11,CXCL9,CXCR3,FAM26F,FCER1G,FGL2,GBP1,GBP2,GBP5,ICAM1,IDO1,IFI6,IFIT2,IFIT3,IRF1,IRF7,ITGAX,KCTD12,MMP9,PARP9,PHACTR1,PIM1,PPARGC1B,PSME2,RNF213,RSAD2,SAMHD1,SLC8A1,STAT1,STAT2,TAP1,TBX21,TLR8,TLR9,TNF,TNFSF10,TRAFD1,UBD
TGFB1	0.654	growth factor		1.224	6.81e-17	ADAM19,BCL2,BCL3,BHLHE40,BIRC5,CASP4,CCL2,CCNA2,CCNB1,CCNB2,CCNE2,CCR6,CCR7,CCRL2,CD44,CDC20,CDK1,CDKN1A,CDKN3,CLEC2D,CSF1R,CXCL10,CXCR3,CXCR4,CXCR5,DOCK4,EGR2,ENG,FOS,HCAR2,HEXB,HLA-DQA1,HMOX1,HSPB1,ICAM1,IL2RB,INHBA,IRF1,ITGA5,ITGAM,ITGAX,ITGB2,JUNB,LTA,MKI67,MMP9,NCAPD2,NDC80,NEDD9,NFKBIA,P2RY6,PIK3CD,PLAUR,PRDM1,RACK1,RALB,RSAD2,SAMHD1,SEMA4A,SEMA7A,SERPINA1,SOD2,SPHK1,SRC,STAT1,TBX21,TGFBI,T…
TLR7	-0.076	transmembrane receptor	Activated	4.406	2.34e-16	ATF3,BCL2,CCL2,CCR7,CD274,CD38,CD40,CD44,CD70,CXCL10,CXCL9,DMXL2,ETS2,FCER1G,FCMR,GPR84,ICAM1,IDO1,IFI35,IFI44L,IFIT3,IL10RA,IL4I1,IRF1,IRF7,JUNB,MYD88,NFKBIA,OAS3,RSAD2,SOD2,STAT1,STAT2,TMEM154,TNF,TNFAIP3,TRPM2
TGM2	0.959	enzyme	Activated	5.677	3.74e-16	ADGRE2,C5AR1,CCL2,CCL22,CCRL2,CD36,CDCA7,CXCL10,CXCR5,FCER1G,GCA,GIMAP6,GM2A,HK3,ICAM3,IFI35,IFI6,IFIT2,IFIT3,IL10RA,ITGAM,ITGAX,LGALS9,LILRA5,LILRB2,LRRC25,LRRK2,LY6E,MAFB,MMP9,MT2A,NCF2,NPC2,OAS3,PAK1,PARP9,PIM1,PLEKHO2,PLSCR1,PPP1R16B,RARRES3,RNF213,SAMD9L,SAMHD1,SDCBP,SELL,SEMA7A,SIRPA,SLAMF7,STAT1,TAP1,TNF,TNFAIP2,TSPAN14,TYROBP,XAF1
TCR		complex		0.959	3.75e-16	ABLIM1,BCL2,BCL3,CCR5,CCR6,CCR7,CD27,CD38,CD44,CTSB,CXCL10,CXCL11,CXCL9,CXCR3,CXCR4,CXCR5,EGR2,FOS,GBP4,HSPA5,ID3,IFI44L,IFI6,IFIH1,IFIT2,IFIT3,IFNAR1,IL16,IRF7,ITGB7,JUNB,LIPA,MYD88,NFATC2,NFKBIA,ODC1,P2RX7,PASK,PDCD4,PIK3CD,PIM1,PRDM1,PRKACB,PTPRC,RSAD2,SDCBP,SELL,SLAMF1,SLC2A1,SPHK1,STAT1,TBX21,TCF3,TLR10,TLR4,TLR9,TNF,TNFAIP3,TNFSF13B,XCL1,ZBTB32
SPI1	3.118	transcription regulator	Activated	2.693	2.13e-15	BCL11A,BCL7A,C1QC,C3AR1,CCL22,CCNA2,CCR6,CCR7,CD68,CD79A,CD79B,CDK1,CDKN1A,CSF1R,CSF2RA,CSF2RB,CSF3R,CTSS,CYBB,DUSP6,EBF1,FCGRT,FTH1,GPR84,HK3,IL1RN,IRAK3,ITGAM,LILRB3,MEF2C,MS4A1,MT2A,NCF2,P2RY10,PML,PTPRC,RACK1,RPL18,RUNX3,SPI1,TLR2,TLR4,TNF
IL4		cytokine		0.923	2.67e-15	ACOT9,ACSL1,ADAM19,ALAS1,ALDH2,ANXA2,ANXA6,BCL2,BCL3,BIN1,CCL2,CCL22,CCR5,CCR6,CCR7,CD33,CD36,CD38,CD44,CDKN1A,CLEC10A,CNR2,CRIP1,CXCL10,CXCL16,CXCR3,CXCR4,EGR2,FCGR2A,FOS,GBP2,GLIPR2,GNA15,GPX4,HCK,HLX,HSD11B1,ICAM1,IDO1,IFI30,IFIT3,IL10RA,IL1RN,IL2RB,IRF1,IRF7,ITGAX,ITGB7,KLF6,LGALS3,LGALS3BP,LTA,MAFB,MCM5,MMP9,NEDD9,NFATC2,NFKBIA,PDCD1LG2,PHB,PIM1,PLSCR1,PRDM1,PTPRCAP,S100A10,SEMA4A,SLAMF7,SLC…
MYD88	2.155	other	Activated	4.713	3e-15	ACOD1,ACSL1,ALDH1A1,BCL3,CASP4,CCL2,CCRL2,CD274,CD38,CD40,CD44,CLEC10A,CMPK2,CXCL10,DUSP1,ETS2,FCER1G,FPR1,FPR2,HLA-A,HSPA5,ICAM1,IFIT2,IKBKE,IL1RN,INHBA,IRF1,IRF7,ITGAX,MKI67,MMP9,MSH2,NFKBIA,PARP1,PILRA,PSTPIP2,RSAD2,SAMHD1,SLC16A3,TBX21,TFEC,TIMP1,TLR2,TNF,TNFAIP3,TNFRSF13B,TNFSF13B
CSF2		cytokine		0.313	3.23e-14	BIRC5,CARD11,CCL2,CCNA2,CCNB1,CCR1,CD33,CD38,CD40,CDC20,CDCA8,CDK1,CDKN1A,CSF1R,CSF2RB,CTSC,CXCL10,CYBB,DUSP6,EGR2,EXO1,FAM65B,GK,HCAR3,ICAM1,IDO1,IFITM3,IL3RA,IRAK3,ITGAM,ITGAX,LAMP2,MCM5,MCM6,MKI67,MKNK1,NCAPD2,NFATC2,NUSAP1,PHGDH,PIM1,QSOX1,RACGAP1,RRM2,SPI1,STMN1,TLR2,TLR4,TNF,TNFRSF1A,TOP2A,TPX2,UBD,UBE2C
TICAM1	0.945	other	Activated	5.404	3.46e-14	ACOD1,ACSL1,BCL3,CASP4,CCL2,CCRL2,CD38,CD40,CFB,CMPK2,CXCL10,CXCL11,DUSP1,ETS2,FPR1,FPR2,ICAM1,IFIT2,IFIT3,IKBKE,IL15RA,IL18BP,IRF1,IRF7,MKI67,NFKBIA,PILRA,PSTPIP2,RIPK2,RSAD2,SAMHD1,TFEC,TLR2,TNF,TNFAIP3,TNFSF10
SMARCA4		transcription regulator		0.759	5.35e-14	ABHD2,AHNAK,ALDH2,ANTXR2,APOL3,BIN1,BIRC5,CASP1,CCL2,CCR1,CCR6,CCRL2,CD44,CD52,CD63,CDC6,CDKN1A,CPM,CSF2RA,CTSB,CTSH,CXCR3,CXCR5,DUSP4,DUSP6,EBF1,FBP1,FCGR2A,FOS,GAPDH,GCHFR,GPX1,GSTO1,HAPLN3,HCST,HEXB,HLA-C,HNMT,ICAM1,ID3,IFI30,IFITM3,IL15RA,INHBA,IRF1,ITGA5,ITPR1,LGALS3,LMNA,LRMP,NRP2,OCIAD2,OXCT1,PASK,PLAUR,POU5F1,RAC2,S100A6,SEL1L3,SEMA7A,SLC43A3,SPHK1,STAMBPL1,TAOK3,TAP1,TLR2,TMEM154,UBD
RRP1B		other			8e-14	BIRC5,CCNA2,CCNB2,CDC20,CDC6,CDK1,CDKN1A,EIF3H,EIF4B,EXO1,FEN1,ITGB2,MCM5,MCM6,PRKCD,RPA1,RPA2,RPL11,RPL13,RPL13A,RPL14,RPL19,RPL22,RPL27,RPL37,RPL37A,RPL6,RPS10,RPS14,RPS19,RPS3,RPS5,RPS8,RPS9,TOP2A
P38 MAPK		group	Activated	2.467	1.21e-13	ANXA5,ATF3,ATG7,BATF2,BCL2,CCL2,CCR7,CD36,CD40,CD44,CD70,CD82,CDKN1A,CXCL10,CXCL11,CXCL9,CXCR4,CYBB,DUSP1,EGR2,ETS1,FOS,GBP1,HMOX1,HSPA5,ICAM1,INHBA,IRF7,JUNB,MIF,MMP9,MSH2,PLA2G7,POU5F1,STAT1,TBX21,TCF3,TIMP1,TLR2,TNF,TNFRSF1A,TNFSF10,TOP2A
STAT6	-0.077	transcription regulator		-0.528	2.74e-13	ACSL1,ADAM19,ALDH2,BCL2,BCL3,CCL22,CCR5,CCR7,CD38,CDKN1A,CNR2,CRIP1,CTSB,CTSS,CXCL10,EGR2,FCGR2A,GBP2,GNA15,HCK,HLX,IFIT3,IL10RA,IL1RN,IRF1,IRF7,ITGB7,JAK2,LGALS3BP,LILRB4,MMP9,NEDD9,NFATC2,NFKBIA,PLSCR1,S100A10,SERPINA1,STAT2,TBX21,TFEC,TIMP1,TNF
TP53	-1.618	transcription regulator	Activated	2.902	1.37e-12	ACP2,ADAMTSL4,ADD3,AKR1B1,ANXA1,ANXA6,APEX1,ASF1B,ATF3,ATG7,AURKB,BCL2,BCL3,BHLHE40,BIRC5,BTG1,C1QC,C2,CARD11,CASP1,CASP4,CCNA2,CCNB1,CCNB1IP1,CCNE2,CD247,CDC20,CDC6,CDC7,CDK1,CDKN1A,CDKN3,CKAP2,CSF3R,CSTB,CTSB,CTSD,CYFIP2,DAPK1,DDIT4,DHCR24,DHCR7,DRAM1,DUSP1,DUSP4,DUSP6,DUT,ELK4,ENG,ENPP2,EXO1,FDFT1,FEN1,FKBP1A,FOS,GAPDH,GBP1,GLRX,GLUL,GPX1,GSN,HK2,HLA-DQA1,HMGB1,HMOX1,HSPA1A/HSPA1B,HSPB1,ID3,IF…
IL6		cytokine	Activated	3.802	1.88e-12	ANXA1,BCL2,BCL3,C5AR1,CASP1,CCL2,CCR5,CD36,CD68,CD82,CDKN1A,CST3,CXCL10,CXCR3,ETS2,FCGR1A,FOS,GBP2,HLA-A,HLA-DQA1,HSPA5,ICAM1,IL1RN,IRF1,ITGAM,JUNB,LYZ,MMP9,NAMPT,NFKBIA,PHB,PPP1R15A,SERPINA1,SRC,STAT1,TAP1,TBXAS1,TIMP1,TNF,TNFRSF17,TNFRSF1A,TNFSF10,WARS
POLG	-0.063	enzyme			3.26e-12	EEF1B2,EIF3H,RACK1,RPL13,RPL14,RPL23,RPL27A,RPL5,RPL7,RPS16,RPS19,RPS24,RPS25,RPS27A,RPS5,TPT1
CEBPA	0.875	transcription regulator	Activated	3.644	4.73e-12	ACOD1,ACSL1,AKR1B1,ANPEP,ANXA1,BCL2,BIN1,BTG1,C3AR1,CCNA2,CCNB2,CCR1,CD7,CDKN1A,CREG1,CSF1R,CSF2RA,CSF3R,CXCR4,DHCR7,EGR2,FCGR1A,FOS,GBP1,GLRX,GPR84,HCAR3,HMOX1,HSD11B1,IFI6,IL1RN,ITGAM,LCK,LST1,MNDA,MT2A,NFATC2,PGD,PLXND1,PRDM1,PTAFR,PTPRC,PTPRE,RUNX3,SECTM1,SOD2,TBXAS1,TLR9,TNFRSF1A,TNFSF10
Interferon alpha		group	Activated	3.88	9.17e-12	ADAM19,APOL3,ATF3,CASP1,CCL22,CDKN1A,CECR1,CSF2RB,CXCL10,CXCL11,CXCL9,DDIT4,ENPP2,FOS,GBP1,GIMAP4,GNA15,IDO1,IFIT2,IFIT3,IFNAR1,IGLL1/IGLL5,IKBKE,IRF1,IRF7,MB21D1,MYD88,NKG7,PML,RARRES3,RPL23A,SIGLEC1,TBX21,TLR1,TLR2,TLR4,TLR8,TNF,TNFSF10,TNFSF13B,ZBED2
TSC2	-0.163	other	Inhibited	-3.559	1.09e-11	ANXA1,ANXA2,ATF3,ATP6V0B,ATP6V0C,ATP6V1A,ATP6V1B2,BIRC5,CASP1,CD68,CDKN1A,CREG1,CRIP1,CXCL10,FOS,GSN,HK2,HMOX1,HSPA5,HSPB1,IFITM3,LDHB,LGALS3,PLP2,RASSF4,S100A11,S100A6,SLC2A1,STAT1,TMEM176A,TMEM176B
IRF1	1.661	transcription regulator	Activated	2.644	1.23e-11	BCL2,CASP1,CCL2,CD274,CD40,CDKN1A,CXCL10,CXCL11,CXCL16,CYBB,FGL2,FPR2,GBP2,IDO1,IFI44L,IL18BP,MMP9,ODC1,PDCD1LG2,PML,PSME2,RARRES3,RSAD2,SELL,SPI1,TAP1,TLR9,TNF,TNFSF10
mir-21		microrna	Inhibited	-2.347	2.01e-11	AIF1,AOAH,CASP4,CD19,CD274,CDKN1A,CSF3R,CXCL10,EGR2,FCGR1A,FCGR2A,FGL2,GBP2,GBP5,IDO1,IRF1,MSH2,MYD88,NLRP3,OAS3,PDCD4,PSME2,SIGLEC1,SIRPB1,SLAMF1,STAT1,STAT2,TAP1,TBX21,TLR1,TLR2,TNF
MAPK1	0.126	kinase	Inhibited	-3.758	2.04e-11	APOL6,ATP1B1,BCL11A,BCL2,BIRC5,CCNB1,CDKN1A,CFB,CTSB,CXCL11,DSE,DUSP1,EGR2,FCMR,FOS,GBP1,GBP2,GBP5,HLA-C,IFI35,IFI6,IFIH1,IFIT2,IFIT3,IFITM3,IRF7,LAMP3,LAP3,LGALS3,LGALS3BP,LIG1,LMNA,MAST3,MITF,MKI67,MVP,NKG7,OAS3,PLSCR1,PML,POU2F2,POU5F1,PSME2,PTGER2,QKI,SAMHD1,SECTM1,STAT1,STAT2,TAP1,TBX21,TNF,TNFSF10,TRIM25,UBE2C,UBE2L6
CREBBP	0.037	transcription regulator		0.945	2.06e-11	ANXA6,ARHGAP24,ARHGEF10L,BANK1,BCL2,BIRC5,CCR5,CCR7,CD44,CDC6,CDKN1A,CXCL10,CXCL9,CXCR3,CXCR4,DHRS3,DUSP1,DUSP4,EGR2,EPSTI1,FMNL2,FOS,GIMAP4,GIMAP7,GM2A,HSD11B1,IL10RA,IL2RB,IRF1,ITGB7,LGALS3BP,LTA,MEF2C,MGMT,MMP9,MSH2,MYO1F,OAS3,RGL1,RHOA,RSAD2,SH2D1A,SLAMF1,ST6GAL1,STOM,TESC,TLR2,TNF,TNFAIP3,TNFSF10
RNA polymerase II		complex			3.03e-11	ALAS1,ATP6V0A1,BCL2,CBX5,CCNB1,CD3E,CD4,CD40,CDKN1A,CXCR4,CXCR5,CYP1B1,DCTPP1,ELK4,FANCI,FOS,GAPDH,GBP2,HCST,HLA-DQA1,HSPA1A/HSPA1B,ICAM1,IL1RN,JUNB,MAD2L1,MEF2C,MMP9,NFKBIA,PKMYT1,PTK2,RAD50,RPL10A,RPL12,RPL13A,RPS21,RPS3,RPS6,SOD2,SPI1,TAP1,TNF,TXN,UBC
Ifnar		group	Activated	4.947	3.49e-11	CCL2,CCL22,CD274,CD40,CXCL10,FCER1G,GBP2,HLA-A,IDO1,IFI35,IFIH1,IFIT2,IFIT3,IFITM3,IRF1,IRF7,MMP9,MYD88,PDCD1LG2,RNF213,RSAD2,STAT1,STAT2,TAP1,TLR2,TNF,TNFSF10,UBE2L6,XAF1
PTGER4	1.058	g-protein coupled receptor	Inhibited	-3.579	7.94e-11	CCL2,CCR7,CD40,CMPK2,CXCL10,CXCR4,CYBB,GBP2,GBP4,HAVCR2,HCAR2,IFI35,IFIH1,IFIT2,IL4I1,IRF1,IRF7,LHFPL2,MAFB,NCF1,NCF2,PDCD4,RNF144B,RNF213,RSAD2,SLAMF1,SLAMF8,ST6GAL1,TLR8,TNF,TNFSF10,XAF1,ZFP36L1
Irgm1		other		0.696	8.85e-11	AURKB,CCNA2,CCNB1,CCNB2,CXCL10,DTL,ID3,IFIT2,IFIT3,IRF7,LILRB4,MKI67,RRM2,RSAD2,TK1,TNF,UBE2C
IL13		cytokine		1.481	8.86e-11	ACSL1,ATF3,BLVRA,C3AR1,CASP1,CCL2,CCL22,CCR5,CD1E,CD36,CD37,CD52,CTSB,CTSC,CTSH,CTSS,CXCR4,CYBB,DHCR24,DMXL2,ENPP2,FCGR1A,FKBP1A,GPX4,GSN,HSD11B1,IARS,IL1RN,IL3RA,IRAK3,LILRB2,LILRB3,LIPA,MMP9,MSMO1,QSOX1,RIN2,RIPK2,SERPINA1,SLC43A3,SLC7A7,SLC8A1,SWAP70,TIMP1,TLR1,TMC6,TNF,TNFRSF1A
RICTOR	-0.37	other	Activated	5.099	2.36e-10	ATP5G2,ATP6AP1,ATP6V0A1,ATP6V0B,ATP6V0C,ATP6V1A,ATP6V1B2,ATP6V1F,CD4,FAU,IFIT2,PSMA6,PSMB3,PSME2,RPL10,RPL10A,RPL11,RPL12,RPL13A,RPL14,RPL17,RPL18,RPL21,RPL22,RPL23,RPL26,RPL28,RPL30,RPL35A,RPL38,RPL4,RPL41,RPL6,RPL7,RPL7A,RPL8,RPL9,RPLP0,RPLP2,RPS10,RPS11,RPS13,RPS15,RPS18,RPS19,RPS2,RPS21,RPS23,RPS24,RPS27A,RPS29,RPS3,RPS4Y1,RPS5,RPS6,RPS8,RPS9,RPSA,RSL24D1
ID2	1.08	transcription regulator		1.922	3.53e-10	BCL2,BCL3,CCNB1,CCNE2,CCR7,CD19,CD44,CD79A,CDC6,CDK1,CDKN1A,CXCR3,CXCR4,CXCR5,DUSP1,DUSP4,EGR2,ETS2,FCER1G,ICAM1,IFNGR2,IKZF3,IL10RA,IL2RB,JAK2,KLF6,LTA,PDCD1,POU2F2,PTPN22,SELL,SH2D1A,SLAMF1,TNFRSF1A,TNFSF10
CD40	1.683	transmembrane receptor		0.136	3.91e-10	BCL2,BIRC5,CCL2,CCL22,CD27,CD40,CD44,CD70,CDKN1A,CLEC2D,CUL1,CXCL10,ICAM1,IL1RN,IRF1,LGALS3,LTA,LTBR,NFKBIA,PIM1,PRDM1,SELL,SLAMF1,SLAMF7,TAP1,TBX21,TCF3,TLR2,TLR9,TNF,TNFRSF13B,TNFSF10,TNFSF13B
MYC	-0.888	transcription regulator	Inhibited	-2.884	5.54e-10	ACOD1,ADD1,ALDH18A1,ALDOA,ANXA5,ANXA6,APEX1,CASP1,CCNA2,CCNB1,CCNB2,CCNE2,CD19,CD274,CD44,CDC20,CDK1,CDKN1A,COBLL1,CSTB,CYFIP2,DCTPP1,DDIT4,DUSP1,DUSP4,EBF1,FBL,FCGRT,FTH1,GAA,GABARAP,GAPDH,GBP4,HK2,HMOX1,HNRNPA1,HSPB1,INHBA,ITM2B,KLF6,LAMP2,LDHB,MAD2L1,MCM5,MCM6,MCM7,MGAT1,MITF,MKI67,MMP9,NBN,NFKBIA,NPM1,ODC1,PARP1,PAX5,PDCD4,PHB,PLAUR,PLSCR1,PML,PRDM1,PRMT1,PTMA,PYCR1,RAB10,RCC1,RHOA,RRM2,S100A…
IKBKB	0.091	kinase	Activated	3.919	6.52e-10	ACOD1,ATF3,AURKB,BCL2,CCL2,CCNA2,CCNE2,CCR1,CD44,CDC6,CDKN1A,CTSB,CXCL10,CXCR4,CYBA,CYP1B1,DUSP6,ENPP2,ETS1,FOS,GBP2,GM2A,GRN,HK2,HLA-A,HMOX1,ICAM1,IL1RN,JUNB,MMP9,NFKBIA,PLD3,SOD2,TMEM176B,TNF,TNFAIP2
NFkB (complex)		complex	Activated	3.602	8.71e-10	BCL11A,BCL2,BLVRA,CCL2,CCL22,CCNB1,CCNB2,CCR7,CD40,CD44,CDKN1A,CXCL10,CXCL11,CXCL9,CXCR4,CYBB,FTH1,GBP2,HLA-A,HLA-DMB,HMOX1,HSPB1,ICAM1,IDO1,IL10RA,IL15RA,IRF1,IRF7,ITGAM,JUNB,KYNU,LAMP2,LTA,MMP9,NAMPT,NCF2,NFKBIA,ODC1,PASK,PRKCD,RSAD2,SLC16A3,SLC2A1,SOD2,TAP1,TFEC,TIMP1,TLR2,TLR4,TNF,TNFAIP3,TNFRSF1A,TNFSF10
TRIM24		transcription regulator	Inhibited	-4.304	1.25e-09	CMPK2,CXCL10,EMB,EPSTI1,FAM26F,GBP2,GBP4,GLUL,IFI35,IFIH1,IFIT2,IFIT3,IFNGR2,IRF1,IRF7,JAK2,KIAA0101,LGALS3,LGALS3BP,SAMD9L,SAMHD1,STAT1,STAT2,TAP1,TGFBI,TLR2,TRAFD1
TLR3		transmembrane receptor	Activated	4.326	1.35e-09	ACOD1,ATF3,CD274,CD38,CD40,CD70,CFB,CMPK2,CPM,CXCL10,CXCL11,DUSP1,FOS,GBP2,GBP4,HMOX1,IFI44L,IFI6,IFIH1,IFIT2,IFIT3,IFNAR1,IRF1,IRF7,JUNB,LILRB4,LIPA,MYD88,PIK3CD,PTGER2,RSAD2,STAT1,TIMP1,TNF,TNFRSF1A,TNFSF10,TNFSF13B,ZBTB32
Immunoglobulin		complex	Activated	2.508	2.28e-09	BCL3,C3AR1,CCL2,CXCL10,CXCL11,CXCL9,FCGR1A,FCGR2A,FCGR3A/FCGR3B,INHBA,IRF1,ITGAX,MMP9,NAIP,NFKBIA,SPHK1,TIMP1,TLR8,TNF,UBD
PRL		cytokine	Activated	3.921	2.41e-09	ANXA2,ANXA5,BCL2,CCNB1,CDKN1A,CMPK2,CST3,CTSA,CTSB,CTSD,CTSH,CTSS,CXCL10,CXCL11,CXCL9,EPSTI1,ID3,IFI35,IFI44L,IFI6,IFIH1,IFIT3,IRF1,IRF7,LAMP3,LY6E,MAGED1,OAS3,PKIG,PLSCR1,PSME2,RALB,RPSA,RSAD2,SAMD9L,SAMHD1,STAT2,TIMP1,TRIM25,XAF1
MED1	0.209	transcription regulator	Inhibited	-2.894	2.61e-09	ANAPC5,AURKB,BCL11A,BCL3,BCL7A,BHLHE40,BIRC5,CCNB1,CD79A,CD79B,CDC20,CDC6,CDK1,CDKN1A,CFD,EBF1,IGLL1/IGLL5,IL2RB,MAD2L1,PIM1,POU5F1,PRDM1,PTMA,SEPT6,TBX21
IL10		cytokine		0.712	3.05e-09	BCL2,BCL3,CCL22,CCR6,CD274,CD40,CD44,CD68,CDKN1A,CXCL10,FCGR1A,FCGR3A/FCGR3B,HMOX1,ICAM1,IL1RN,LAMP3,LILRB2,LILRB4,MMP9,MYD88,PDCD1LG2,SELL,TIMP1,TLR4,TNF,TNFRSF1A,TNFSF10,XCL1
CDKN2A	-0.535	transcription regulator		1.41	4.56e-09	AURKB,BCL2,BIRC5,CCL2,CCL22,CCNA2,CCNB1,CCR6,CCR7,CDK1,CDKN1A,CXCL10,CXCR5,EBF1,EGR2,FOS,IFI35,LGALS3,LTA,MAD2L1,MKI67,MS4A1,NPM1,POU2AF1,POU5F1,TLR4,TNF,TNFRSF1A
EP300		transcription regulator		1.118	4.61e-09	ANXA6,ARHGAP24,ARHGEF10L,BANK1,BIRC5,CCL2,CCR7,CD36,CDKN1A,CXCR4,DHRS3,DUSP4,EPSTI1,FMNL2,GIMAP4,GIMAP7,GM2A,HSD11B1,ID3,IL10RA,ITGB2,ITGB7,LGALS3BP,LTA,MEF2C,MGMT,MKI67,MSH2,MYO1F,OAS3,PLA2G7,RGL1,RHOA,RSAD2,SH2D1A,SLAMF1,SOD2,SPHK1,ST6GAL1,STOM,TESC,TLR2,TNF,TNFAIP3,UBE2C
IKBKG	0.317	kinase	Activated	3.638	5.82e-09	ACOD1,CCR1,CTSB,DUSP6,ENPP2,FOS,GBP2,GM2A,GRN,HK2,HLA-A,ICAM1,IKBKE,IL1RN,IRF7,JUNB,PLD3,TMEM176B,TNF,TNFAIP2,TNFAIP3
CHUK	0.157	kinase	Activated	4.11	5.97e-09	ACOD1,CASP4,CCNB1,CCR1,CTSB,CXCL10,CYBA,DUSP6,ENPP2,FOS,GBP2,GM2A,GRN,HK2,HLA-A,ICAM1,IL1RN,JUNB,NFKBIA,PLD3,TK1,TMEM176B,TNF,TNFAIP2
S100A8	0.374	other		0.41	6.49e-09	ALDH1A1,ATF3,BCL3,BHLHE40,C1QB,CASP1,CCL2,CCNE2,CORO1A,CPM,CSF2RB,CXCL10,CXCL9,DDIT4,ENPP2,FCGR2A,HMOX1,ICAM1,IDO1,MGMT,NFKBIA,RAB20,RNASE6,SLC6A12,TNF
IL1B	1.529	cytokine	Activated	3.862	7.81e-09	AKR1B1,ATF3,BCL2,CASP4,CCL2,CCR6,CD40,CDKN1A,CSF2RB,CTSS,CXCL10,CXCL11,CXCL9,CXCR3,CXCR4,CYBB,DAB2,DDIT4,DUSP1,FOS,FPR2,GCHFR,HEXB,HSD11B1,ICAM1,IL1RN,IRF1,ITGAM,MIF,MMP9,MT2A,NFATC2,NFKBIA,PLSCR1,PLXDC2,PPARGC1B,SLC1A3,SOD2,SRGN,STAT1,TBX21,TIMP1,TLR2,TLR4,TNF,TNFAIP3,UBD
BCR (complex)		complex		-0.915	1.03e-08	CCR7,CD27,CD44,CD7,CLEC2D,CXCR4,CXCR5,FCMR,FOS,GBP2,IL2RB,JAK2,JUNB,LCK,NAMPT,PIM1,POU2F2,PRDM1,PTAFR,PTPN22,S100A10,SELL,SLAMF7,SLC2A1,TLR10,TLR9
IL5		cytokine	Activated	2.467	1.03e-08	ALDOA,ANXA2,ANXA6,ATP1B1,CCL2,CCL22,CCR1,CRIP1,CSF2RB,CTSC,DUSP6,EGR2,FAM65B,FGL2,GBP2,GBP4,GK,GLIPR2,HCAR3,HSPA5,IFI30,IL3RA,IRF7,ITGB7,LTA,MKNK1,PDLIM1,PIM1,PRDM1,PSAT1,PYCR1,QSOX1,RASGRP2,S100A6,SEMA4A,SLC16A3,SLC2A1,ZBTB32
TLR9	-1.134	transmembrane receptor	Activated	4.329	1.26e-08	ACOD1,ATF3,CCR7,CD274,CD38,CD40,CPM,CXCL10,CXCL9,DUSP1,FCMR,HMOX1,IDO1,IFI35,IFI44L,IFIT2,IFIT3,IL10RA,IL4I1,IRF1,IRF7,LAMP2,LILRB4,LTA,NAMPT,OAS3,PRDM1,PTGER2,RSAD2,SPHK1,STAT1,STAT2,TIMP1,TNF,TNFRSF13B
IFNA2		cytokine	Activated	4.813	1.44e-08	APOL6,BIRC5,CXCL10,CXCR3,GBP1,GBP2,IFI35,IFI44L,IFI6,IFIH1,IFIT2,IFIT3,IFITM3,IRF1,IRF7,LGALS3BP,LILRB2,LILRB4,LY6E,MMP9,OAS3,PLSCR1,PML,RSAD2,STAT1,TNFRSF1A,TNFSF10,UBE2L6
PTGES		enzyme		0.922	1.63e-08	ANXA1,ANXA2,BIRC5,CDKN1A,CYBA,CYBB,EZR,MMP9,NBN,NCF1,PTMA,RHOA,RPS19,RPS3A,TNF
IL27	0.727	cytokine	Activated	3.112	1.68e-08	CCL2,CXCL10,CXCL11,CXCL9,EGR2,FOS,HLA-A,HLA-C,HLA-DMB,HLA-DOB,HLA-DPA1,HLA-DQA1,ICAM1,IL1RN,IRF1,ITGAM,PRDM1,STAT1,TAP1,TBX21,TNF
SATB1	-0.185	transcription regulator		-0.32	1.69e-08	ADCY3,BCL2,BTLA,CD40,CDKN1A,CSF3R,CTSD,CYBB,DUSP4,EPSTI1,ETS1,FAM65B,FCGR1A,GLRX,HLA-DMB,HLA-DOB,ID3,IL10RA,IL16,IRF7,NFE2L2,P2RY8,PDCD1,RASGRP2,RPLP0,RPLP1,SELL,SPI1,TNF,TNFSF13B,UBE2L6,WARS,XAF1
ERBB2		kinase	Inhibited	-2.649	1.7e-08	ADAM19,BCL2,BCL3,BHLHE40,BIRC5,CCNA2,CCNB1,CCNB2,CCNE2,CD36,CD82,CDC20,CDC45,CDC6,CDC7,CDCA4,CDCA7,CDCA7L,CDCA8,CDK1,CDKN1A,CDKN3,CHD7,CSF1R,CXCL10,DUSP6,EPSTI1,ETV6,FLOT2,FOS,GINS2,GLO1,GPD2,HSPA1A/HSPA1B,IGF2R,ITGA5,JUNB,LAMP2,LIG1,MCM5,MCM6,MCM7,MKI67,MMP9,NCAPD2,NDC80,NEDD9,NPC2,ORC2,PIK3CD,PLAUR,POLR3K,RALB,RPA1,RPA2,RRM2,STK17B,TK1,TNF,TOP2A,TPD52,TYMS,ZWINT
TLR4	1.638	transmembrane receptor	Activated	5.087	2.34e-08	ATF3,BCL2,CCL2,CCR7,CD274,CD38,CD40,CD44,CD70,CFB,CMPK2,CXCL10,DAB2,FGL2,GBP2,HMOX1,HSPA5,ICAM1,IFIT2,IFIT3,IFITM3,IL15RA,IL18BP,IL2RB,INHBA,IRAK3,IRF1,IRF7,ITGAM,LILRB4,LRRK2,LTA,MMP9,NFKBIA,ORMDL3,PML,RIPK2,RSAD2,SLC6A12,SOD2,SPHK1,STAT1,STAT2,TLR2,TNF,TNFAIP3,TNFRSF13B,TNFSF10
ID3	-3.012	transcription regulator		1.155	3e-08	BCL2,BCL3,CCNB1,CCNE2,CCR7,CD44,CDC6,CDK1,CXCR3,CXCR4,CXCR5,DUSP1,DUSP4,EGR2,ETS2,FCER1G,ICAM1,IFNGR2,IKZF3,IL10RA,IL2RB,JAK2,KLF6,LTA,PDCD1,PTPN22,SELL,SH2D1A,SLAMF1,TNFRSF1A,TNFSF10
IRF3	-0.385	transcription regulator	Activated	4.726	3.17e-08	CCL2,CCRL2,CD274,CD40,CD70,CMPK2,CXCL10,FAM26F,FCGR1A,GBP5,IFI6,IFIH1,IFIT2,IFIT3,IFITM3,IRF1,IRF7,MMP9,OAS3,RSAD2,SAMD9L,STAT1,STAT2,TAP1,TNF,TNFSF10,UBE2L6
IL12 (complex)		complex	Activated	2.497	3.35e-08	CASP1,CCL2,CCR5,CCR6,CD44,CXCL10,FOS,HAVCR2,HLX,IFIH1,IFIT2,IL18BP,IRF1,ITGB2,MMP9,MYD88,PRDM1,SELL,SH2D1A,TBX21,TIMP1,TNF,XCL1
IRF8	0.242	transcription regulator		1.52	4.5e-08	BANK1,CCR6,CCR7,CD37,CD40,CXCL16,CYBB,DAB2,ETV6,ICAM1,IDO1,IFI44L,MMP9,MS4A1,PML,STAT1,STAT2,TLR4,TLR9,TNF,TYROBP
IgG		complex		-1.367	5.26e-08	ATP1B1,CALR,CCL2,CD40,CDKN1A,CTSC,DHCR7,DUSP1,EZR,FCGR1A,FCGR2A,GPX1,HSPA5,HSPB1,IFITM3,IL16,IL1RN,LGALS3,LY9,MMP9,MS4A1,PIM1,PLAUR,PPP1R15A,SLAMF7,TNF,TNFAIP3,TNFRSF13B,TNFRSF17
CD3		complex		-0.654	5.61e-08	BCL2,BIRC5,BTG1,CCL22,CCR5,CCR6,CD247,CD3E,CD44,CXCR3,EGR2,ETS1,ETS2,FOS,HELLS,HSPA5,IL16,IL2RB,IL4I1,IRF1,NFATC2,NFKBIA,ORAI2,PDCD1,PHB,PTPRC,SH2D2A,STAT1,TBX21,TCF3,TLR2,TNF,TNFAIP3,TNFSF10,XCL1,ZBTB32
IL2		cytokine		1.681	6.01e-08	ANXA1,ATF5,BCL2,CCR1,CCR5,CD44,CDKN1A,CXCL10,CXCR3,CXCR5,ETS1,FGL2,FOS,GRN,HCST,HSPA5,IDI1,IL18BP,IL2RB,IRF1,LCP2,LRMP,LTA,MMP9,PDCD1,PIM1,PRDM1,SLAMF1,STK17B,SWAP70,TBX21,TIMP1,TLR2,TNF,TNFRSF1A,TNFSF10,XCL1
IL1RN	3.139	cytokine	Inhibited	-4.952	7.4e-08	ATF3,CD44,CTSS,CXCL11,GBP1,HSD11B1,ICAM1,IFI44L,IFI6,IFIH1,IFIT3,IL18BP,IRF1,IRF7,KLF6,LAMP3,LGALS9,OAS3,PML,RIPK2,RSAD2,STAT2,TNF,TNFSF10,UBD
RELA	0.732	transcription regulator	Activated	4.009	8.77e-08	BCL2,BIRC5,CCL2,CCR7,CD40,CD44,CDKN1A,CFB,CXCL10,CXCL11,CXCL9,CXCR4,CYBB,FCGRT,FOS,HMOX1,ICAM1,IFNGR2,IL1RN,IRF1,IRF7,LYN,MGMT,MMP9,NAMPT,NFE2L2,NFKBIA,PRDM1,PRKCD,SOD2,TAP1,TLR2,TLR9,TNF,TNFAIP3
IRF7	1.822	transcription regulator	Activated	4.375	1.03e-07	CCRL2,CMPK2,CXCL10,CXCL9,FAM26F,FCGR1A,GBP5,IFIH1,IFIT2,IFIT3,IFITM3,IRF7,OAS3,RSAD2,SAMD9L,STAT1,STAT2,TAP1,TNFSF10,UBE2L6
NOS2		enzyme	Activated	2.918	1.07e-07	BCL2,BIRC5,CD3E,CDKN1A,CFD,CSF3R,CTSC,HMGB2,HMOX1,IFIT3,IL1RN,KLF6,LCK,LGALS3BP,LILRB4,MCM5,MMP9,NFKBIA,PLSCR1,TIMP1,TLR4,TNF,TNFSF10,TNFSF13B,TYROBP
Histone h3		group			1.09e-07	ABCD2,ADD3,BCL2,BIRC5,CCL2,CCNA2,CCNB1,CD40,CDC6,CDKN1A,CSF1R,CXCL10,FOS,GAPDH,ICAM1,ICAM3,IFI6,IFITM3,IGF2R,MAD2L1,MCM5,MGMT,NCF1,NFKBIA,PAX5,POU5F1,PRDM1,RPL10A,RPL12,RPS6,RPS9,RSAD2,SOD2,SPHK1,STOM,SYNE2,TBX21,TLR2,TNFAIP3,TNFSF10,UBC
IFNL1		cytokine	Activated	4.663	1.16e-07	APOL6,ATF3,CXCL10,CXCL11,CXCL9,GBP1,HLA-C,IFI35,IFI44L,IFI6,IFIH1,IFIT2,IFIT3,IFITM3,LGALS3BP,OAS3,PLSCR1,PML,RARRES3,RSAD2,STAT1,UBE2L6
PTGS2		enzyme	Activated	2.089	1.16e-07	ANXA1,ANXA2,BCL2,CCL2,CCR7,CD68,CXCL10,DUSP1,EZR,FOS,ICAM1,MMP9,NBN,PTGER2,PTMA,RAC1,RHOA,RPS19,RPS3A,SELL,TNF,TNFSF10
RARA	0.042	ligand-dependent nuclear receptor	Inhibited	-2.64	1.2e-07	ABHD2,ABLIM1,ALDH1A1,ATF5,BIRC5,CCNA2,CCPG1,CD38,CD44,CD7,CDK1,CDKN1A,CDKN3,CENPM,CENPU,CREBL2,CTSS,EGR2,HELLS,HLA-C,IFI44L,IL16,IRF1,KNL1,LGALS3BP,MAD2L1,MAFB,NEDD9,PHF19,POU5F1,PTTG1,RSAD2,SAMHD1,SELL,STAT1,UBE2T
APOE		transporter	Inhibited	-3.95	1.26e-07	ANXA11,C5AR1,CALR,CCR5,CD36,CD40,CD44,CD68,CTSB,CTSD,CTSS,CYBB,FCGR1A,GPX4,HMOX1,HSD11B1,ICAM1,IL10RA,IL1RN,ITGA5,ITGAM,ITGAX,LIPA,LTBR,MMP9,NCF1,NCF2,SOD1,SOD2,TIMP1,TNF,TNFRSF1A,ZYX
ERK1/2		group		1.535	1.26e-07	ARRB1,CALR,CCL2,CCL22,CCR7,CD44,CDK1,CDKN1A,CXCR4,CYBB,DAPK1,EZR,FOS,HLA-A,HSPA5,ICAM1,JUNB,MAP3K11,MAP4K1,MKNK1,MMP9,NAMPT,PTPRE,S100A6,TAP1,TIMP1,TNF
TREM1		transmembrane receptor		-0.287	1.46e-07	ATF3,ATP1B1,BCL2,CCR7,CCRL2,CD274,CDK1,CENPU,CFB,CXCL10,CXCR4,DTL,DUSP4,EGR2,ETS2,HSD3B7,IDO1,IFIT2,IL15RA,INHBA,IRF1,ITGAX,LAMP3,LY9,MYD88,NFKBIA,OAZ2,PTTG1IP,RIN2,SLAMF7,SLC1A3,TLR2,TLR4,TMPO,TNF
FOXM1		transcription regulator	Inhibited	-2.34	1.48e-07	AURKB,BIRC5,CCNA2,CCNB1,CCNB2,CCNE2,CDC20,CDCA8,CDK1,CDKN1A,CDKN3,CXCR3,MKI67,MMP9,NBN,PLAUR,POU5F1,STMN1,ZEB2
IL1A		cytokine	Activated	4.059	1.75e-07	ALDH1A1,BCL2,CCL2,CD274,CD44,CDKN1A,CXCL10,FOS,FTH1,HSD11B1,ICAM1,IFNGR2,IL1RN,MMP9,MT2A,NFKBIA,PDCD1LG2,SERPINA1,SOD2,TLR2,TNF,TNFAIP3
IFNB1		cytokine	Activated	3.232	1.83e-07	ACOD1,CASP1,CCL2,CD274,CD40,CDKN1A,CMPK2,CXCL10,GBP2,GBP4,GBP5,HMGB2,IDI1,IDO1,IFIH1,IFIT2,IFIT3,IFNAR1,IRF1,IRF7,MMP9,PML,RSAD2,STAT1,STAT2,TLR8,TLR9,TNF,TNFSF10
CEBPB		transcription regulator		-0.514	3.06e-07	ALDH1A1,ARPP19,BCL2,CCNA2,CCNB2,CCR5,CDC45,CDC6,CDKN1A,CFD,CSF1R,CSF3R,CTSC,CXCR4,DAPK1,DHCR7,FOS,FTL,GLIPR2,HSD11B1,LCP2,LYN,MSH2,NFATC2,PLAUR,PLXND1,PPP1R15A,PRKCD,PSMA6,RAC2,TLR8,TLR9,TNF,TNFRSF1A,ZYX
TNFSF11		cytokine		1.448	3.89e-07	BCL2,CDKN1A,CSF1R,FOS,GRN,ITGAM,MAFB,MMP9,NFKBIA,OSCAR,SRC,STAT1,TNF
S100A9	1.402	other		0.725	3.91e-07	ALDH1A1,ATF3,BCL3,BHLHE40,C1QB,CASP1,CCNE2,CORO1A,CPM,CSF2RB,CXCL10,DDIT4,ENPP2,FCGR2A,ITGAM,MGMT,RAB20,RNASE6,SLC6A12,TNF
DOT1L		phosphatase			3.96e-07	PABPC1,POU5F1,PPIA,RPL19,RPL41,RPLP0,RPS2,RPS23,SPI1
INSR		kinase		-1.674	5.09e-07	ACADM,ACSL1,ALDH2,ATF3,ATP2A3,BIRC5,C1QA,C2,CCL2,CD36,CDC45,CDC6,CDK1,CDKN1A,CORO1A,CSTB,CTSB,CXCR4,CYP1B1,DHCR7,DUSP1,EGR2,FBP1,FDFT1,FEN1,FOS,GAPDH,GRN,HELLS,IDI1,IGF2R,ITGA5,JUNB,LYZ,MCM5,MCM7,MKNK1,MMP9,MPEG1,MSMO1,NAMPT,NFE2L2,PDCD4,PIM1,PPARGC1B,RNF13,RPL5,RPL7A,RPS16,RRM2,SAT1,SLC2A1,TNF,TNFRSF1A,ZFAND5
CCND1		transcription regulator		-1.54	5.22e-07	BCL2,BIRC5,CCNA2,CCNE2,CD44,CDC45,CDC6,CDCA7,CDCA7L,CDCA8,CDKN1A,CENPK,DTL,ENPP2,KIAA0101,KIF20B,KNL1,MCM7,MELK,MTFR2,PDCD4,PSMC3IP,PTPRC,QKI,RACGAP1,RRM2,STOM,TNF,TPX2,TYMP,TYMS
CDKN1A	3.988	kinase	Activated	2.313	5.45e-07	BCL2,BIRC5,CCL2,CCNA2,CCNB1,CDK1,CDKN1A,CTSB,DUSP1,EXO1,KIAA0101,LGALS3BP,MAD2L1,MMP9,PSAP,STMN1,TNF,TOP2A
Hbb-b1		transporter		0.466	6.54e-07	C1QA,CCR5,CD44,CLEC7A,CXCL10,CXCR3,CXCR5,FTH1,FTL,ICAM1,IL10RA,IL16,IL2RB,TLR2
ERK		group		1.887	6.56e-07	BCL2,CCL2,CCR1,CDKN1A,CXCL10,DUSP1,EGR2,ETS1,FOS,HMOX1,ICAM1,ICAM3,IFNAR1,ITGB2,JUNB,MS4A1,ODC1,POU5F1,PRDM1,SELL,SLC2A1,STAT1,TBX21,TNF
YY1	0.102	transcription regulator			6.75e-07	AURKB,BIRC5,BTF3,CALR,CBX3,CCNA2,CCNB1,CCNB2,CDC6,CDKN1A,CYBB,EEF1B2,FEN1,FOS,GBP1,HELLS,HNRNPC,HSPA5,MAD2L1,MCM5,MCM6,MCM7,MKI67,NCAPD2,NIPSNAP1,PPP1R15A,RPL30,SNURF,SRC,TGFBI,TOP2A
CD44	1.731	enzyme		0.796	6.79e-07	ANXA11,BIRC5,CALR,CCR5,CCR7,CD36,CD44,CD63,CDKN1A,CLEC7A,CXCR3,IL1RN,IRAK3,ITGA5,ITGAX,LGALS3,MMP9,NECAP2,PDCD4,POU5F1,SELL,SERPINA1,SRC,STAT2,TLR8,TNF,XCL1,ZYX
BTK	-0.352	kinase		-0.812	7.27e-07	CCR7,CD274,CD38,CD40,CXCL10,CXCL9,CXCR4,ETS1,HMOX1,IFI35,IFI44L,IFIT3,IGLL1/IGLL5,IL10RA,IL4I1,IRF1,ITGAX,OAS3,PIM1,SPI1,STAT1,TLR9,TNF
E2F4	-0.406	transcription regulator			7.78e-07	ASF1B,AURKB,CALM1 (includes others),CASP4,CBX5,CCNA2,CCNE2,CDC6,CDCA4,CDK1,CDKN1A,CEP57,DUT,FDFT1,FEN1,H2AFZ,HMGB1,ID3,KIAA0101,MAD2L1,MCM5,MCM6,MKI67,MSH2,NDC80,NPM1,PLSCR1,PSAT1,PTTG1,RRM2,SLC3A2,STMN1,TK1,TMPO,TNF,TOP2A,UBE2T
IGF1R		transmembrane receptor		-0.713	7.8e-07	ACADM,ACSL1,ALDOA,BCL2,CD36,CD37,CD38,CD68,CDK1,CDKN1A,CTSD,FOS,FTH1,GABARAP,IFNGR2,IGF2R,IL16,ITGAM,POU5F1,RAB1A,RAC1,RACGAP1,RHOA,RPL10A,RPL24,RPL3,RPL35A,RPL37A,RPL7,RPL9,RPS21,RPS24,TFDP1,TGFBI,TXN,TYMS
BNIP3L	0.522	other		0.081	7.84e-07	CCNA2,CCNE2,CD19,CD22,CD79B,CDKN3,CKAP2,CST3,GSN,IL16,IL2RB,LTA,MAP4K1,NFKBIA,PIK3CD,RRM2,TOP2A
IKBKE	2.063	kinase		0.044	7.89e-07	ACOD1,BCL2,CXCR3,HLA-A,IFIH1,IFIT2,IFIT3,IRF7,MMP9,NFKBIA,RSAD2,STAT1,TNF
DYSF		other			7.92e-07	ACOT9,ANXA1,ANXA2,C1QB,CD68,CFD,CTSH,CTSS,CXCL10,CYBA,DNAJB1,FTL,HLA-A,HLA-DQA1,HSPA1A/HSPA1B,HSPB1,LGALS3,LILRB4,LYZ,MPEG1,PSAP,TIMP1
VEGFA		growth factor		-0.658	8.56e-07	BCL2,BTLA,CST3,CSTB,CTSB,CTSS,CXCL10,CXCR4,ETS1,FOS,HAVCR2,HMOX1,ICAM1,MMP9,NFATC2,PARP1,PDCD1,TNF
EIF2AK2	-0.133	kinase	Activated	2.372	8.79e-07	BCL2,BHLHE40,CDKN1A,FOS,IFI35,IFI6,IRF1,LGALS3BP,NEDD9,NFKBIA,OAS3,PARP9,PLSCR1,PPP1R15A,SAMHD1,SOD2,SP140,STAT1,TNFAIP3,UBE2L6
EBI3	-0.53	cytokine		1.023	8.82e-07	FOS,HLA-A,HLA-C,HLA-DMB,HLA-DOB,HLA-DPA1,HLA-DQA1,ICAM1,STAT1,TAP1,TBX21,TNFSF10
Cdc42		enzyme		0.962	8.82e-07	ATP6V1A,CASP1,CTSA,CTSB,CTSD,CTSH,CTSS,LAMP2,NPC2,SPI1,STMN1,TNF
MAPK9		kinase		-0.297	9.35e-07	BCL2,CCL2,CD70,CDKN1A,FGL2,FOS,GAPDH,IL15RA,JUNB,KLF6,LGALS3BP,LMNA,LTA,LUC7L3,MIF,MMP9,NME2,PPP1R15A,RAC1,RPSA,SELPLG,SERPINA1,SOD2,TNF,TNFAIP3,ZYX
E2F1		transcription regulator		-0.845	9.5e-07	AURKB,BCL2,BIRC5,CALM1 (includes others),CALR,CBX5,CCNA2,CCNB1,CCNB2,CCNE2,CDC20,CDC45,CDC6,CDCA4,CDK1,CDKN1A,DUSP1,DUSP4,DUT,FEN1,FOS,GM2A,GRAP,HMGB1,HMGB2,HMGN1,ID3,KIAA0101,LACTB,LCK,MCM5,MCM6,MCM7,MSH2,NDC80,NUSAP1,OAZ2,PSAT1,RACGAP1,RAN,RPS16,RRM2,SLC3A2,STK17B,TAP1,TK1,TNF,TOP2A,TYMS
IFN alpha/beta		group	Activated	3.503	1.11e-06	CCL2,CCRL2,CD40,CLEC10A,CXCL16,FGL2,HLA-A,IFIT3,IRF1,LY6E,RSAD2,STAT1,STAT2,TLR1,TLR2,TNFSF10
IFNAR1	1.267	transmembrane receptor	Activated	2.953	1.12e-06	ACOD1,ATF3,CD40,CMPK2,CXCL10,DUSP6,HLA-A,IDI1,IFIH1,IFIT2,IFIT3,IRF7,MB21D1,OAS3,RSAD2,SOD2,STAT1,TLR2,TNF,TNFAIP2,TNFAIP3,TNFSF13B
CSF1	0.24	cytokine		0.679	1.32e-06	BCL2,BIRC5,CCL2,CCNB1,CDKN1A,HSPA5,ITGA5,ITGAM,OSCAR,PTPRC,STAT1,TLR1,TLR2,TLR9,TNF,TNFAIP3,TNFRSF1A,TPT1
IRF4	-0.633	transcription regulator		-1.851	1.32e-06	CXCL10,CXCL11,CXCL9,GBP1,IL1RN,IRF1,IRF7,JAK2,PAX5,PLSCR1,PRDM1,STAT1,STAT2,TBX21,TNF,TNFSF10,TNFSF13B,XCL1
NFYB	0.261	transcription regulator			1.4e-06	BCL2,CCNB1,CCNB2,CDCA8,CDK1,FTH1,PTTG1,RRM2,TOP2A
FOXO1	0.037	transcription regulator		-0.372	1.46e-06	ATP6V0A1,ATP6V0B,BANK1,BCL2,BIRC5,CCNA2,CCNB1,CCNB2,CCR7,CD79B,CDK1,CDKN1A,CXCL10,DLGAP5,EBF1,EGR2,FOS,GPD2,HSPA5,IGLL1/IGLL5,JUNB,LAMP2,MCM5,MMP9,NAMPT,NUSAP1,PAX5,PLSCR1,POU5F1,PPARGC1B,PRDM1,SELL,STAT2,TBX21,TNF,TNFSF10,VPREB3
Pka		complex		1.97	1.52e-06	ANTXR2,BIRC5,CCR7,CD40,CD44,CXCL10,DUSP1,FOS,IRF1,JUNB,SPI1,TCF3,TNF
Hbb-b2		other		0.905	1.52e-06	C1QA,CCR5,CD44,CLEC7A,CXCL10,CXCR3,CXCR5,FTH1,FTL,IL10RA,IL16,IL2RB,TLR2
E2F3	0.272	transcription regulator	Inhibited	-3.13	1.58e-06	CCNA2,CCNB2,CDC45,CDC6,CDK1,CDKN1A,CXCR3,FAM102A,FAM46A,HMGB2,INHBA,KIAA0101,MAD2L1,NCAPG2,PTMA,PTTG1,RRM2,TK1,TMPO,TNFAIP2,TPX2,UBE2C
NFKB1	0.032	transcription regulator		0.342	1.66e-06	BCL2,CD40,CD82,CFB,CSF2RA,CXCL10,CXCL11,CXCL9,CXCR5,CYBB,FCGRT,HLA-DMB,HMOX1,IFNGR2,IL1RN,IRF1,MMP9,NFKBIA,POU2F2,PRKCD,SOD2,STAT1,TLR2,TLR9,TNF,TNFSF10
PPARG		ligand-dependent nuclear receptor		0.754	1.87e-06	ACADM,ACSL1,ASAP1,BCL2,BIN1,BIRC5,CCL2,CCL22,CCPG1,CCR7,CD36,CD40,CDKN1A,CFD,CTSL,DHRS3,ETS1,HEBP1,HK2,HSD3B7,ICAM1,IVD,KLF6,LAPTM4A,MCTP1,MKI67,MMP9,MYD88,NFE2L2,PACS1,PPARGC1B,PRDM1,RAB20,RGL1,RNF144B,SERPINA1,SLC2A1,SOD1,TBC1D2,TBXAS1,TLR4,TNF,TNFSF10,VAMP5
JUND		transcription regulator		1.342	1.9e-06	ALAS1,CYBB,FTH1,HMOX1,MMP9,NCF2,SAT1,TBX21,TIMP1,TNF
SOCS1	0.729	other	Inhibited	-2.486	1.96e-06	ACOD1,BCL2,CCR6,CCR7,CD44,CXCL10,CXCR3,DUSP1,GBP5,IFIH1,IFIT2,IFIT3,IFNAR1,IL2RB,IRF1,IRF7,JAK2,STAT1,TNF
Alpha catenin		group	Inhibited	-4.202	2e-06	BCL3,CTSB,CXCL10,ENG,FMNL2,IRF1,ITGA5,ITGAM,LYN,LYZ,MMP9,NFKBIA,TIMP1,TNF,TNFAIP2,TNFAIP3,ZEB2,ZYX
HMOX1	3	enzyme		-1.343	2.79e-06	BCL2,CCL2,CD274,CXCL10,CXCL9,ENG,HMOX1,ICAM1,ID3,IL1RN,MMP9,TNF,TYMP
RGS10	1.361	other			2.79e-06	CASP1,CCL2,CCR1,CCR6,CXCL10,CXCR3,IL10RA,IL2RB,ITGAM,ITGB2,LTA,TNF,TNFRSF1A
TNFRSF1A	2.714	transmembrane receptor		1.816	2.87e-06	CCL2,CD44,CD68,CDKN1A,CXCL10,ICAM1,MMP9,NFE2L2,P2RX7,POU2AF1,SELL,SOD2,SRC,TBX21,TNF,TNFRSF1A
ADIPOQ		other		0.291	2.99e-06	ACSL1,BCL2,BIRC5,CCL2,CDKN1A,CLEC10A,CXCL10,CXCL11,CXCL9,CXCR3,CYBB,HMOX1,NCF1,NCF2,NFKBIA,TIMP1,TNF
RABL6		other	Inhibited	-4.123	2.99e-06	AURKB,CCNA2,CCNB1,CCNE2,DAPK1,DRAM1,DUT,FEN1,HMOX1,MAD2L1,MCM5,MCM7,MELK,NDC80,TOP2A,TPX2,UBE2C
SP1	0.136	transcription regulator		0.338	3.19e-06	ABHD2,ACSL1,ADD3,ATF3,ATP2A3,ATP6V0C,BCL2,BIRC5,CCL2,CD40,CD79B,CDKN1A,CXCL10,CXCR4,ENG,EZR,FPR2,HK2,HMOX1,HSPA5,IL2RB,LIPA,MMP9,NCF2,P2RX7,PARP1,PIM1,PLAUR,PTTG1,RASGRP2,SELL,SLC2A1,SLC31A1,SOD2,SRC,STAT1,TIMP1,TLR2,TNF,TNFSF10,ZEB2
DDX58	0.354	enzyme	Activated	3.182	3.61e-06	AHNAK,CXCL10,IFI35,IFIH1,IFIT2,IFIT3,IRF1,IRF7,RPS7,RSAD2,STAT1,STAT2,TNF,TNFSF10
HDAC1	-0.4	transcription regulator		1.678	3.75e-06	APEX1,ATG7,CCNB1,CCNB2,CCNE2,CD27,CD4,CD44,CDC6,CDK1,CDKN1A,CSF1R,GLUL,LIG1,MCM5,MCM7,MEF2C,MMP9,MYO1F,NFKBIA,POU5F1,RRM2,SLC35D1,TOP2A,TPD52,TYMS
TP73		transcription regulator		-0.928	4.06e-06	ADAM19,ATF3,ATG7,BHLHE40,BIRC5,CASP4,CCL2,CDK1,CDKN1A,CLEC7A,CTSD,DDIT4,DHRS3,DRAM1,FEN1,FLOT2,HSPA1A/HSPA1B,ITGA5,ITGAX,LAPTM4A,LBH,LIG1,LYZ,RNF144B,SAT1,SERPINA1,SERPING1,STMN1,SYNE2,TIMP1,TNFAIP2,TNFRSF1A,TPP1,TSPYL1,UBE2D1,VMP1
PRKCD	2.119	kinase	Activated	2.908	4.12e-06	BCL2,BIRC5,CCNA2,CD4,CD70,CDKN1A,CTSB,CXCL10,ETS2,ICAM1,IL1RN,ITGAM,KLF6,LBH,MMP9,NFKBIA,PDCD4,PPP1R15A,SETBP1,SPHK1,TLR2,TNF
MIF	-1.672	cytokine		1.573	4.17e-06	CCR1,CCR5,CCR6,CD44,CXCL16,CXCR4,DUSP1,FOS,ICAM1,IL15RA,IL16,LTBR,MMP9,TIMP1,TNF
CD38	2.957	enzyme		0.835	4.21e-06	ALDOA,ANXA2,ANXA6,ATP1B1,CCL22,CRIP1,CSF2RB,FGL2,GBP2,GBP4,GLIPR2,ICAM1,IFI30,ITGB7,LGALS3,LTA,PDLIM1,PIM1,PRDM1,PSAT1,PYCR1,RASGRP2,S100A6,SELL,SEMA4A,SLC16A3,SLC2A1,ZBTB32
CTNNB1	-0.328	transcription regulator		0.64	6.1e-06	ABCD2,ALDH1A1,ANXA1,BCL2,BHLHE40,BIRC5,BTF3,CCNA2,CCNE2,CD44,CDKN1A,CENPM,CFD,CRIP1,FCER1G,FEN1,GLUL,ID3,IDO1,ITGB2,ITGB7,KIFC1,LAP3,LBH,LGALS3,LIMD2,LIPA,MAN2B1,MITF,MMP9,MPEG1,NDRG2,NRP2,POU5F1,PRDM1,PSAP,SERPINA1,SPI1,TIMP1
FAS	-0.97	transmembrane receptor		-0.672	6.34e-06	CCL2,CD44,CDKN1A,CXCL10,CXCL11,CXCL9,CXCR3,EGR2,ICAM1,IRF1,MIF,MMP9,NFKBIA,PPP1R15A,SOD2,TNF,TNFAIP3,TNFRSF1A
Histone h4		group			6.43e-06	CD247,CD40,CDC6,CDK1,CDKN1A,CXCL10,FOS,IRF1,MAD2L1,MEF2C,MGMT,MSH2,OAS3,RPL10A,RPL12,RPS6,RRM2,SPHK1,TNF,TNFSF10,TYMS
PI3K (family)		group		1.515	6.68e-06	ATG7,BIRC5,CCL2,CD274,CTSD,CXCL10,CXCL11,CXCL9,CXCR4,FOS,HMOX1,HSPA5,MMP9,NFE2L2,SLC2A1,TNF,TNFSF10
JUN	0.142	transcription regulator		0.904	6.76e-06	ALAS1,APEX1,C3AR1,CCL2,CD274,CD44,CDK1,CDKN1A,CSF1R,CXCL10,DUSP1,FTH1,HMOX1,ICAM1,IGF2R,ITGAM,JUNB,MMP9,MT2A,NCF2,NFKBIA,PLAUR,PRDX1,SNRPN,SOD2,STAT1,TIMP1,TNF
IL18	0.319	cytokine	Activated	2.945	6.79e-06	BCL2,CCL2,CD44,CXCL10,CXCL11,CXCL16,CXCL9,HAVCR2,ICAM1,MMP9,PDCD1,SELL,TIMP1,TLR4,TNF,XCL1
TBK1	0.779	kinase	Activated	2.418	6.79e-06	ACOD1,CD40,CD70,CMPK2,CXCL10,CXCL11,CXCR3,FGL2,ICAM1,IFIT2,IL15RA,INHBA,IRF7,RSAD2,TLR2,TNF
HIF1A	-0.012	transcription regulator		-1.404	6.83e-06	ALDOA,BCL2,CCR5,CCR7,CD274,CD44,CD70,CDKN1A,CORO1A,CXCR4,CYP2S1,ETS1,FOS,GAPDH,HK2,HLA-DRB3,HMOX1,HSPB1,ITGA5,ITGB2,ITPR1,MEF2C,MIF,MITF,MMP9,NBN,NPM1,NUDCD2,POU5F1,QKI,RAPGEF6,SLC2A1,SOD2,SPHK1,TLR2,TNF,TNFAIP2
MGEA5	-0.954	enzyme		1.342	7.57e-06	ABLIM1,ADAM19,BACH1,BCL2,C1QA,C1QB,C3AR1,CASP1,CCL2,CCR1,CCR5,CD302,CD36,CD40,CD44,CD68,CDCA4,CDCA7,CDCA7L,CDKN1A,CSF1R,CSF2RB,CXCL16,CXCR3,CYFIP2,DAB2,DHCR7,EGR2,FBP1,FDFT1,GAA,GLUL,GSN,HK3,HSD3B7,IFNGR2,ITGB7,MSMO1,PLD4,S100A6,STAT1,STAT2,TFDP1,TGFBI,TIMP1
HTT		transcription regulator		0.556	8.09e-06	ACADM,ALDOA,ARPP19,ATF3,BCL2,CASP1,CBX5,CCR6,CNR2,CPNE5,CSF1R,CXCR5,CYFIP2,DHCR7,DNAJB1,DUSP6,EEF1A1,EGR2,ENPP2,EPB41L3,FOS,GAPDH,GLO1,GSN,HAPLN3,HMGB2,ITPR1,LDHB,MAST3,MPEG1,PLAUR,PLOD3,PNOC,PPP1R16B,RAB10,RASGRP2,SERPINA1,SERPING1,SLC1A3,SLC2A1,SOD2,SPTAN1,TCF3,TESC,TGFBI,UBE2N
TSC1	-0.36	other		-1.194	8.24e-06	ATP6V1A,ATP6V1B2,BCL2,CASP1,EGR2,HMOX1,LDHB,PDCD1,RPS6,STAT1,TNF
BID	1.723	other	Activated	2.828	8.29e-06	C3AR1,C5AR1,CTSB,CTSD,CTSH,CTSS,ITGAX,TIMP1
IFNLR1	-1.205	transmembrane receptor			8.41e-06	ATF3,CMPK2,CXCL10,IFIH1,IFIT2,IFIT3,IRF7,RSAD2,SOD2,TLR2,TNF,TNFAIP2,TNFAIP3
TXN	3.11	enzyme		0.749	9.65e-06	BCL2,CD38,CD40,CYP1B1,FOS,ICAM1,MS4A1,NFKBIA,SELL,TXN
HRG		other	Activated	2.333	1e-05	C1QA,C1QB,C1QC,CXCR4,FCGR1A,FCGR3A/FCGR3B,HLA-DQA1,ITGAX,TIMP1
miR-146a-5p (and other miRNAs w/seed GAGAACU)		mature microrna		-1.154	1e-05	CCL2,CD40,PTAFR,TBX21,TLR1,TLR10,TLR4,TLR9,TNF
TLR2	2.818	transmembrane receptor	Activated	3.062	1e-05	ATF3,CCL2,CCR1,CCR5,CD40,CD70,CSF2RA,CXCL10,CYBB,DUSP1,FPR2,HLA-DQA1,ICAM1,IL15RA,IL1RN,IRF1,MMP9,MYD88,TLR2,TNF
IRF5	1.368	transcription regulator	Activated	3.369	1.15e-05	CMPK2,CXCL10,IFIH1,IFIT2,IFIT3,IFITM3,IRF7,RSAD2,STAT1,STAT2,TNF,UBE2L6
CTLA4	0.537	transmembrane receptor		-0.064	1.15e-05	CCNA2,CXCL10,IDO1,IL3RA,MKI67,NFATC2,PDCD1,PRDM1,RAB30,STX11,TOP2A,TPX2
LEP		growth factor		1.258	1.28e-05	ACADM,BCL2,CCNA2,CD36,CD40,CD63,CD68,CDKN1A,CXCL10,CYBA,CYBB,DUSP6,FOS,GAPDH,GPX1,HSPA5,ICAM1,IL1RN,ITGAM,JAK2,LIPA,MSMO1,NCF1,PPARGC1B,PRDX1,RAC1,SOD1,TIMP1,TNF,TNFRSF1A,TNFSF10
CD40LG		cytokine	Activated	3.111	1.31e-05	ATF5,CCL2,CCL22,CD27,CD40,CD70,HLA-DQA1,HLA-DRB4,ICAM1,IRF1,ITGAM,LAMP3,LTA,NAMPT,NFKBIA,PIM1,PRDM1,RUNX3,STAT1,TNF,TNFAIP3,ZFP36L1
NFATC2	-1.37	transcription regulator	Activated	3.635	1.36e-05	CD40,CDKN1A,CMPK2,CXCL10,DAB2,EGR2,ENPP2,FGL2,IFIT2,IFIT3,INHBA,IRF1,IRF7,ITPR1,PML,RSAD2,STAT1,STAT2,TNF,ZBTB32
TFRC	-0.645	transporter	Inhibited	-2.121	1.39e-05	ANKRD22,ANXA2,CCNA2,CCNB1,CDC20,CDK1,CDKN1A,FOS,ITGAM,ITGB2,LRRC25,PLD4,TNFSF10
EZH2	-0.697	transcription regulator	Activated	2.535	1.4e-05	BCL2,CCR5,CD70,CD82,CDKN1A,CXCL10,CXCL11,CXCR3,CYP1B1,NFKBIA,PKMYT1,RARRES3,SERPINA1,SLC1A3,TBX21,TNF,UBD
ITK	-0.346	kinase		0.66	1.49e-05	CD4,CD44,CD7,EHD4,FCER1G,HLA-A,IL10RA,IL2RB,LYN,MYO1F,SLAMF7,SLC2A1,TBX21,TNF,TNFSF10,XCL1
KRAS	-0.103	enzyme		1.173	1.57e-05	ALDOA,ANPEP,ARPP19,ATP1B1,BCL2,CD44,CDKN1A,DUSP4,DUSP6,EEF1A1,FLOT2,FTH1,GLUL,GRN,GSN,HSPA5,IFITM3,ITM2B,LAMP2,LBH,NME2,PAK1,PGAM2,RAB20,RNH1,RPS6,RPSA,SLC3A2,STOM,TAP1,TESC,TNF,TNFAIP2,TOP2A,ZFP36L1
Cg		complex		0.815	1.57e-05	BCL2,BHLHE40,BTG1,CCL2,CCNE2,CDC6,CDKN1A,CXCL10,CXCR4,DHCR7,DTL,DUSP1,DUSP6,EMB,ENPP2,FGL2,GM2A,HK2,HLA-A,HLA-DQA1,HSD11B1,ICAM1,IFIT3,INHBA,LGALS3BP,MMP9,PLAUR,PLXND1,PNOC,PTGER2,RNF130,S100A10,S100A6,TIMP1,TNF
Nr1h		group		-1.18	1.83e-05	ALDH1A1,ATP1B1,BCL2,BCL3,C2,CCR5,CCR7,CD40,CXCL10,HCK,HLA-DOB,IFIH1,ITPR1,NLRP3,PML,RUNX3,SLC8A1,TAP1,TLR4,TNF
estrogen receptor		group		-1.828	1.83e-05	ANXA1,BCL2,CCNE2,CD44,CD68,CD99,CXCR4,ETS1,FOS,HSPA1A/HSPA1B,ICAM1,ICAM3,LY6E,LYN,MMP9,NEDD9,PLAUR,SAT1,SELL,TIMP1
RHO		g-protein coupled receptor		-1.772	1.96e-05	ACADM,C1QA,CD44,CSF1R,CTSS,HK2,HMGB2,MEF2C,PLA2G7,S100A6,SERPING1,TNFAIP3
GAPDH	-0.861	enzyme	Inhibited	-2.877	1.96e-05	C2,CCL2,DUSP1,FCER1G,GAPDH,HLA-C,IFI6,IFIT2,OAS3,STAT1,UBE2L6,WARS
DOCK8	0.211	other	Activated	3.153	1.98e-05	CD40,CD70,CMPK2,CXCL10,DAB2,FGL2,IFIT2,IFIT3,IL15RA,INHBA,IRF1,IRF7,LTA,RSAD2,STAT1,STAT2,TNF
MET		kinase		0.692	1.98e-05	AURKB,CD274,CD44,CDK1,CDKN1A,DAB2,FGL2,HLX,HMOX1,HSPB1,IL15RA,INHBA,LTA,MAD2L1,POU5F1,SOD1,SOD2
RXRA		ligand-dependent nuclear receptor		-0.758	2.22e-05	ACADM,ALDH1A1,CCL22,CCNA2,CCNB1,CTSH,CXCL10,ENG,GPX1,HMOX1,NEDD9,TNF,TPP1
GATA4		transcription regulator	Inhibited	-2.236	2.22e-05	ACOD1,BCL2,DAB2,HSPA5,MEF2C,NFATC2,PRDM1,TGFBI,TIMP1
TBP	0.073	transcription regulator			2.22e-05	CD3E,CDKN1A,ETS2,FOS,GAPDH,HLA-A,NFKBIA,TNF,TNFAIP3
SOX2		transcription regulator		-0.603	2.44e-05	ACOD1,ALDH1A1,ATF3,BHLHE40,COBLL1,CSF1R,CXCR4,DUSP1,DUSP4,ETS2,GBP4,HOPX,INHBA,KLF6,MEF2C,MYD88,POU5F1,PRDM1,PRKCD,PRKCH
NQO1	0.302	enzyme		-0.971	2.71e-05	BCL2,BIRC5,C5AR1,CCR1,CDKN1A,CSF3R,CXCR3,CXCR4,FPR1,MMP9,SPI1
FADD	0.18	other		1.098	2.77e-05	CXCL10,CXCR4,FOS,ICAM1,IFIH1,IFIT2,IRF7,JUNB,KLF6,LY6E,MMP9,PIM1,PPP1R15A,STAT1,STAT2,TNFAIP3,TRAFD1
ETS1	-0.945	transcription regulator		0.32	3.14e-05	ATP2A3,BCL11A,CASP1,CD27,CD44,CDKN1A,EEF1D,FCGR2A,HCST,HSPA1A/HSPA1B,IL2RB,LCK,MMP9,NCF1,PARP1,PML,PRDM1,SELL,SPI1,TBX21,TBXAS1,TNF,ZAP70,ZEB2
E2f		group	Inhibited	-2.729	3.23e-05	CBX5,CCNA2,CCNB1,CDC45,CDC6,CDC7,CDK1,GINS2,HNRNPA1,ITGA5,LIG1,MCM5,MCM6,NUSAP1,OIP5,RPS16,RRM2,TPX2,TYMS,UBE2C
PRKAA2		kinase	Inhibited	-2.221	3.32e-05	ATP5G2,CD302,CDKN1A,CYBB,DOCK4,DUSP4,HSPA5,MMP9,NCF1,NCF2,NDRG2,NFKBIA,PARP3,ZFP36L1,ZYX
TNFSF12	0.245	cytokine	Activated	3.225	3.47e-05	CCL2,CCR1,CCR5,CD68,CSF2RA,CXCL10,CXCR5,ICAM1,ITGAM,MMP9,NFKBIA,PGAM2,TIMP1,TNF
PRKAA1	-0.415	kinase		-0.656	3.47e-05	ATF3,BCL2,BIRC5,CD302,DOCK4,GPX1,MMP9,NDRG2,NFKBIA,PARP3,SOD2,TNF,ZFP36L1,ZYX
APP	0.858	other		0.204	3.94e-05	AIF1,ALDOA,ATP1B1,ATP6V1A,CCR5,CD68,CXCR4,CYFIP2,EEF1G,ENPP2,FBL,FCGR1A,FCGR2A,FKBP1A,FOS,GAPDH,GDI2,HSPA1A/HSPA1B,HSPA5,IRF7,ITGAM,LDHB,LGALS3,MEF2C,MMP9,PAK1,PAX5,PEBP1,PPIA,PTPRC,SEPT7,SOD1,SOD2,SPTAN1,STMN1,TNF,TNFAIP2,TNFSF10,TPP1,TPT1,TUBB6,TXN,UBC
JAK1	-0.429	kinase	Activated	2.36	4.5e-05	CCL2,CD40,CDKN1A,HLA-A,HLA-C,IFIT2,IRF1,SLC1A3,STAT1
MMP9	2.068	peptidase		0.963	4.5e-05	CCL22,CD44,CDKN1A,CTSB,FOS,ICAM1,SERPINA1,TIMP1,TNF
ECSIT	-0.568	transcription regulator	Activated	3.247	4.59e-05	BCL3,CD44,HMOX1,IL1RN,IRF7,JUNB,NFKBIA,PIM1,PLAUR,SOD2,TNFAIP3
SELPLG	2.311	other	Activated	2.714	4.59e-05	APOL3,CCL2,CDKN1A,CXCR4,CYP1B1,FOS,HCAR3,HCK,IDO1,PLAUR,PRKCD
OLR1		transmembrane receptor	Activated	2.608	4.75e-05	CD68,CYBA,CYBB,ITGAM,NCF1,NCF2,TNF
CEBPE		transcription regulator		0.747	4.75e-05	CSF3R,IL1RN,ITGAM,NCF1,SELL,TLR9,TNF
NFATC3	-0.53	transcription regulator		-0.293	4.75e-05	AIF1,ATF3,CXCR5,DDIT4,EGR2,FOS,TNF
TYK2	0.291	kinase			4.75e-05	C5AR1,CD274,CD36,IRF1,LILRB2,LILRB4,PDCD1LG2
CREB1	-0.529	transcription regulator		-0.04	4.76e-05	ATF3,BCL2,BHLHE40,BIRC5,CCNB1,CCNB2,CD79A,CDCA8,EGR2,FOS,IDI1,JUNB,MCM5,MCM6,MKI67,MSMO1,NPC2,PPP1R15A,RHEB,SOD2,TLR9,TNF
GPX1	2.861	enzyme	Inhibited	-2.397	5.12e-05	CXCL10,CYBB,GLRX,GPX4,ICAM1,MMP9,SOD1,SOD2,TNF,TNFRSF1A,TNFSF10,TXN
PDGF BB		complex	Activated	3.601	5.51e-05	ATF3,BCL3,BHLHE40,CCL2,CD44,DAB2,DUSP1,DUSP6,EGR2,ETS2,FOS,INHBA,JUNB,KLF6,LMNA,NAMPT,PIM1,PPP1R15A,TNFAIP3,ZFP36L1
SYVN1	-0.584	transporter		1.644	5.79e-05	ACP2,AES,ASF1B,ATP6AP1,BHLHE40,CALM1 (includes others),CD44,CYP1B1,DAB2,DPYD,DUSP1,FANCG,HLA-A,HLA-C,HSPB1,LAPTM4A,LDHB,LGALS3BP,MYOF,NFE2L2,RAB10,RPL10,RPL18,SLC2A1,SLC3A2,SLC43A3,STOM
IL21		cytokine		0.68	5.99e-05	BCL2,CCR7,CD38,CXCL10,CXCR5,IDO1,MKI67,MMP9,MYD88,PRDM1,PTPRC,SELL,TBX21,TLR4,TNF,TYROBP
MAP3K7	-0.052	kinase		-1.947	6.36e-05	CFB,CXCL10,GBP1,GBP2,IFIH1,IRF7,TNF,TNFSF10,TNFSF13B,XAF1
AR		ligand-dependent nuclear receptor		0.485	6.38e-05	ALDH1A1,BIRC5,CCNA2,CDKN1A,DCTPP1,DHCR24,DHCR7,EBP,EHD3,ELK4,EMB,ETS2,FEN1,GSN,IMPDH2,MAD2L1,MEF2C,MSMO1,MTHFD2,NCOA4,NUSAP1,ODC1,PKMYT1,PRKCD,STAT1,TNFAIP2,TPD52,TPX2,TRIM25,UBE2C,ZWINT,ZYX
VCAN		other	Inhibited	-3.208	6.73e-05	CASP1,CDKN1A,CYBA,ENPP2,ICAM1,IL1RN,LGALS3,MEF2C,MIF,NFKBIA,PTK2,SERPING1,SOD2,ST6GAL1,TIMP1
PRKCE		kinase		0.176	7.49e-05	BCL2,BIRC5,CDKN1A,FCGR1A,IL2RB,JUNB,MMP9,ODC1,PDCD4,PIM1,TNF
SBDS	-0.233	other			7.83e-05	CEP57,DNAJB1,DPYD,FOS,HSPA5,MAFB,MT2A,MYD88,P2RX5,PPP1R15A,RAC1,RAC2,XCL1
Map3k7		kinase	Activated	2.276	7.93e-05	BHLHE40,CMPK2,CXCL10,EGR2,FGL2,IFIT2,IL15RA,MMP9,NFATC2,RSAD2,SPHK1,TNF
STAT4	0.055	transcription regulator		1.891	7.93e-05	BCL2,BCL3,CCR5,CXCL10,IFIH1,IFIT2,PRDM1,SELPLG,STAT1,TBX21,TIMP1,TNF
PPARA		ligand-dependent nuclear receptor		0.398	8.01e-05	ABCD2,ACADM,ACSL1,ALDH2,ANAPC5,ANXA2,APEX1,BCKDK,C1QA,C1QB,C2,CCNA2,CCNB1,CD36,CD63,CDK1,CDKN1A,DHCR7,FDFT1,FOS,GPD2,H2AFZ,HLA-DQA1,HMGN1,IDI1,IFITM3,MAD2L1,MGMT,MKI67,MSMO1,NFE2L2,NFKBIA,PLA2G7,RTN4,SAT1,TALDO1,TNF,TOP2A,TPP1,TXN
SOX11		transcription regulator	Inhibited	-3.371	8.2e-05	BCL7A,CD19,CD52,CXCR4,EBF1,FCMR,IFIH1,IKZF3,LCK,LGALS9,MS4A1,NIPSNAP1,PAX5,PRDM1,STAT1,VPREB3
TNFRSF1B	0.526	transmembrane receptor		1.526	8.47e-05	ICAM1,MMP9,P2RX7,SELL,SOD2,SRC,TIMP1,TNF,TYMP
PDCD1	-0.367	phosphatase		0.308	8.47e-05	CCNA2,FCRL3,IDO1,IL3RA,MKI67,PDCD1,RAB30,TNF,TOP2A
TAB1	0.302	enzyme	Inhibited	-3	8.47e-05	CFB,CXCL10,GBP1,GBP2,IFIH1,IRF7,TNFSF10,TNFSF13B,XAF1
TP63		transcription regulator		-0.669	8.64e-05	ATG3,ATG7,BHLHE40,CCNA2,CD82,CDK1,CDKN1A,CECR1,CSTA,CTSD,CXCR4,DDIT4,DUSP6,ENG,FLOT2,HK2,ID3,INHBA,KLF6,LAPTM4A,LYN,MAD2L1,PRPF8,RAC2,RACGAP1,RCC1,RPA1,TNFRSF1A,TPP1,VMP1
PI3K (complex)		complex	Activated	3.151	9.11e-05	CCNB1,CCR1,CTSD,CXCL10,CYBB,DUSP1,ETS1,FOS,HMOX1,IL1RN,MITF,MMP9,NFE2L2,PIM1,PRDM1,SPI1,TLR4,TNF,TNFAIP3,TNFSF10
ESR2		ligand-dependent nuclear receptor		1.746	9.37e-05	BCL2,BIRC5,CCL2,CCNA2,CDKN1A,EMB,ENPP2,FOS,GM2A,LMNA,MKI67,NDRG2,POU5F1,TIMP1,TNFSF13B
HDAC2	-0.819	transcription regulator		0.312	9.37e-05	APEX1,ATG7,BIRC5,CD27,CD4,CDKN1A,LIG1,MCM5,MCM7,MMP9,MYO1F,NFKBIA,ODC1,SLC35D1,TPD52
PTGER2	2.756	g-protein coupled receptor		-1.439	9.37e-05	CCNA2,CCNB2,CCR7,CDKN3,CSF1R,CXCR4,FPR1,MELK,MKI67,MMP9,NUSAP1,PIM1,RACGAP1,TNF,TPX2
IL17A		cytokine		1.659	9.44e-05	BCL2,BIRC5,CCL2,CCL22,CD274,CD40,CD68,GBP2,HEXB,ICAM1,IL1RN,ITPR1,MMP9,PLXNB2,TIMP1,TLR4,TNF
BRD4		kinase		-1.875	9.44e-05	ABLIM1,AURKB,BCL3,BHLHE40,CCR1,CD4,CXCR4,CXCR5,DCTPP1,FOS,HMOX1,IGLL1/IGLL5,LCK,MAP4K1,PIM1,PRDM1,PTPN22
STAP2	0.148	other		1.408	9.82e-05	CCR1,CCR7,CXCR3,CXCR4,PTK2,TNF
ALDH1A2		enzyme		-0.896	9.82e-05	ALDH1A1,ATF3,CD44,MAFB,TGFBI,TIMP1
SAMSN1	1.907	other	Activated	3.3	0.000104	CD40,CD70,CMPK2,CXCL10,DAB2,FGL2,IFIT2,IFIT3,IL15RA,INHBA,IRF1,IRF7,LTA,PML,RSAD2,STAT1,STAT2,TNF
IL15	1.073	cytokine		1.646	0.000104	BCL2,CCL2,CD40,CD44,CDKN1A,ETS1,HAVCR2,HLX,IRF1,MYD88,PDCD1,SELL,TBX21,TIMP1,TLR2,TNF,TNFRSF1A,TYROBP
IFNGR1	1.522	transmembrane receptor	Activated	2.353	0.000105	CXCL10,ICAM1,IDO1,IRF1,IRF7,MMP9,TNF,TNFRSF1A
SASH1		other	Activated	3.5	0.000111	CD40,CMPK2,CXCL10,FGL2,IFIT2,IFIT3,IL15RA,INHBA,IRF1,IRF7,LTA,PML,RSAD2,STAT1,STAT2,TNF
PPIF	0.426	enzyme		1.387	0.000114	CCL2,CCR1,CCR5,CCR6,CCRL2,CMKLR1,CXCL10,CXCR3,CXCR4,IL16,MCM6,TNF,XCL1
CD28		transmembrane receptor		-0.342	0.000115	BHLHE40,BTG1,CCR5,CD247,CD27,CD3E,CXCR3,EGR2,FOS,GBP2,HAVCR2,HELLS,IL4I1,IRF1,NFATC2,NFKBIA,ORAI2,PDCD1,PHB,PRDM1,TBX21,TNF,TNFAIP3,XCL1
ACOX1	0.789	enzyme	Inhibited	-2.297	0.000116	ACADM,ACSL1,ANXA2,CD36,CD63,CDKN1A,CSTB,ETS2,GPX4,HLA-DQA1,HSD11B1,HSPA5,KLF6,LGALS3,LGALS3BP,NFE2L2,PLSCR1,RPL12,RPS24,SERPINA1
RAF1	0.037	kinase		1.342	0.000116	BCL2,CDC6,CDKN1A,CXCR5,FOS,MMP9,TNF
SMARCC1	-0.548	transcription regulator	Inhibited	-2.607	0.000116	CD79A,CD79B,CDKN1A,EBF1,IGLL1/IGLL5,PAX5,TCF3
MAVS	-0.258	other	Activated	3.248	0.00012	CMPK2,CXCL10,IFIT2,IFIT3,IFITM3,IRF7,MB21D1,RSAD2,STAT1,STAT2,TNF,UBE2L6
Jnk		group		1.836	0.000125	ATG7,CCL2,CCL22,CCR7,CD40,CLEC10A,DUSP1,ETS1,FOS,HSPA5,ICAM1,KLF6,MAP3K11,MMP9,MSH2,POU5F1,TNF
N-cor		group	Inhibited	-2.2	0.000129	ACSL1,ASAP1,BIN1,CCR1,CD36,CDKN1A,CXCL10,DHRS3,HEBP1,MCTP1,MMP9,RAB20,RGL1,RNF144B,TBC1D2
EBF1	-0.882	transcription regulator		0.083	0.000135	CD79A,CD79B,CXCL10,EBF1,FLOT2,HK2,IGLL1/IGLL5,IRF1,IRF7,MKNK1,MYD88,PAX5,PIK3CD,RHEB,STAT1,TCF3,TLR2,TLR4
TRAF2	0.555	enzyme		-1.372	0.000176	AURKB,CCL2,CCNB1,CCR1,CDK1,CXCL10,LILRB4,MMP9,MPEG1,PLBD1,TK1,TNF
ZFHX3		transcription regulator			0.000176	EBF1,HLA-A,ID3,IFITM3,MIF,PLA2G7,PTTG1,RPL37,RPLP2,RPS12,RPS14,SERPINA1
CEBPD		transcription regulator		1.794	0.000182	BIRC5,CCNB1,CSF1R,CSF3R,CXCR4,FOS,ITGAM,PTAFR,TLR8,TLR9,TNF
CNOT7	-0.347	transcription regulator		-1.387	0.000182	CMPK2,CSTA,IFI35,IFI44L,IFI6,LGALS3BP,OAS3,PLSCR1,STAT1,TAP1,UBE2L6
PPARD	0.826	ligand-dependent nuclear receptor		-0.805	0.000184	BCL2,BIRC5,C1QA,C1QB,C1QC,CD36,CD68,CDK1,CLEC7A,FBP1,GPD2,IFI44L,IKBKE,LDHB,MPEG1,S100A6,STAT1,TBX21,TNF,UBC
PDE4B	0.786	enzyme		0.771	0.000185	CXCL10,CXCL11,DUSP1,ITGB2,TNF
Ifn gamma		complex	Activated	2.204	0.000201	CXCL10,CXCR3,CYBB,ICAM1,IL18BP,JAK2,SH2D1A,XAF1
FAAH		enzyme		1.89	0.000201	FOS,POU5F1,RPL17,RPL5,RPL7,RPS18,RPS2,RPS6
RET		kinase		0.223	0.000201	CCL2,CXCR4,DUSP6,FOS,MMP9,PLAUR,SELL,TNF
PTPN6	-0.053	phosphatase		-1.45	0.000201	CCR7,CD44,ETS1,IRF1,ITGB2,LYN,TBX21,TNF
MITF	1.656	transcription regulator	Inhibited	-3.153	0.000229	AURKB,BCL2,CCNB1,CD44,CDCA8,CENPM,FANCG,FOS,KIFC1,LIG1,MCM5,MCM6,MITF,NCAPD2,NPM3,PSMC3IP,SPC24,TPX2,UBE2C
SPIB	-1.592	transcription regulator		1.557	0.00023	ATF3,CCR5,CLEC10A,EGR2,GNA15,HSPA1A/HSPA1B,IKZF3,KLF6,LILRB3,MEF2C,P2RY10,P2RY6,PRDM1
KIT		transmembrane receptor			0.00023	BCL2,BIRC5,C3AR1,CD44,CSF2RB,HMGB1,ICAM1,LGALS3,LILRB4,MITF,PSTPIP2,SH3BP2,STAT1
HNF4A		transcription regulator	Activated	2.521	0.000237	ACOD1,ACSL1,AHNAK,ALDH2,ANPEP,BLVRB,CCNA2,CCNB1,CCNE2,CDK1,CDKN1A,CRIP1,CTSB,EBP,GSN,HLA-C,IFI30,IL10RA,INHBA,LGALS3,LIPA,NFE2L2,PRDM1,SERPINA1,TMC6
BAX	0.853	transporter		1.673	0.000254	BCL2,CDKN1A,CTSB,CTSD,CTSH,CTSS,CXCL10,HLA-A,IRF7,MMP9,TIMP1,TNF
Pkc(s)		group		0.725	0.000258	ATF3,BCL2,CCL2,CDC6,CDKN1A,CTSB,EGR2,FOS,HSPA5,ITGA5,JUNB,KLF6,LIPA,MMP9,MS4A1,PPP1R15A
Akt		group		0.437	0.000258	ATG7,BCL2,BIRC5,CCR7,CD274,CD44,CDKN1A,CTSD,CXCR4,EGR2,ETS1,FOS,IL2RB,MMP9,RRM2,TNF
NFE2L2	3.222	transcription regulator		1.202	0.000261	AKR1A1,ALAS1,ALDOA,ARF1,BCL2,CCT7,CREG1,CTSD,CUL1,CXCL10,DHCR7,EIF3E,ETV6,FTH1,FTL,GPX1,GSTO1,HMOX1,IFNGR2,IL1RN,LMNA,LY6E,MEF2C,MMP9,MSMO1,NFE2L2,OSCAR,PRDX1,PSAT1,PSMA6,PSMB3,RACK1,RAN,RPL18,RPLP0,RPS16,SOD1,SOD2,TNF,TXN
ESR1		ligand-dependent nuclear receptor	Inhibited	-2.585	0.000261	ABHD2,ABLIM1,AHNAK,BCL2,BIRC5,CCL2,CCNA2,CCPG1,CDK1,CDKN1A,CDKN3,CENPM,CENPU,CTSB,CTSD,CTSS,CYP1B1,DDIT4,ENPP2,FAM102A,FOS,HELLS,HLA-C,IFI44L,KNL1,LGALS3BP,MAD2L1,MKI67,PDCD4,PHF19,PRKCD,PTTG1,PTTG1IP,RSAD2,SAMHD1,SELL,TNF,TNFAIP2,TNFAIP3,UBE2T
MXI1		transcription regulator		1.671	0.000262	APEX1,CCNB1,IARS,IMPDH2,MKI67,MTHFD2
P2RX7	1.927	ion channel		1.342	0.000262	CCL2,CXCL10,NLRP3,TNF,TNFRSF1A,TNFSF10
TRB		transmembrane receptor		1.176	0.000262	CD4,CD44,CD79A,CXCR3,SELPLG,TNF
Tcf7		transcription regulator		-0.128	0.000262	BCL2,CD3E,CD4,PRDM1,TBX21,TNF
Focal adhesion kinase		group	Activated	2	0.00027	ICAM1,ICAM3,ITGB2,SELL
ABCC1	0.44	transporter	Activated	2	0.00027	CYBA,CYBB,NCF1,NCF2
PLA2G10		enzyme		1.96	0.00027	CD36,MKI67,TCF3,TNF
LARP1	0.386	translation regulator		1	0.00027	PABPC1,RPL32,RPS20,RPS6
HAVCR2	1.835	other		0	0.00027	CCR5,CDKN1A,CXCR4,TNF
RAB7B	0.537	peptidase		-1.99	0.00027	CTSD,IGF2R,TLR4,TNF
TXN2	-0.958	enzyme	Inhibited	-2	0.00027	CYBA,CYBB,NCF1,RAC1
E2F8		transcription regulator			0.00027	CCNA2,CCNB1,CDC6,RACGAP1
E2F7		transcription regulator			0.00027	CCNA2,CCNB1,CDC6,RACGAP1
STAT2	2.101	transcription regulator		1.034	0.000271	CXCL10,GBP1,IFI6,IFIT2,IFIT3,IRF1,IRF7,RSAD2,TNF,TNFSF10,WARS
BMP6		growth factor		1.915	0.000274	ACADM,ADD3,ARHGAP18,CD44,CYP1B1,HMOX1,ID3,INHBA,ITGA5,TIMP1
GPS2	0.704	transcription regulator		-1.117	0.000274	ASAP1,BIN1,CDKN1A,DHRS3,HEBP1,MCTP1,RAB20,RGL1,RNF144B,TBC1D2
VHL	-0.293	transcription regulator		0.954	0.000356	CDKN1A,FTH1,FTL,LMNA,MIF,RPS6,SLC2A1,SOD2
TWIST1		transcription regulator		0.788	0.000356	ALDH1A1,BCL2,CCL2,CD44,CDKN1A,ETS1,LMNA,RHOA
AHI1		other		0	0.000356	BCAS4,BIN1,HCK,IL1RN,IL4I1,NKG7,OXCT1,STAP1
ADORA2A	-0.408	g-protein coupled receptor	Inhibited	-2.037	0.000358	ATP6AP1,ATP6V1B2,ATP8A1,CSF1R,CXCL10,DUSP1,EEF2,EGR2,FBL,FOS,GAPDH,HMOX1,HNRNPK,IFITM3,MMP9,NAPA,NFKBIA,PMPCA,TNF
MAP2K1	0.092	kinase	Activated	2.694	0.00036	ATF3,CD274,CDKN1A,DUSP1,DUSP6,EGR2,FOS,HSPA5,LGALS3,MITF,MMP9,PIM1
PIK3R1		kinase	Activated	2.022	0.000369	ATF5,CXCL10,ENG,HMOX1,HSPA5,ICAM1,IRF7,MITF,MKI67,NFE2L2,PIK3CD,SLC2A1,SOD2,TNF
MAPK14	0.252	kinase		1.667	0.000369	CALR,CCL2,CCNA2,CCNB1,CD40,CXCL10,DUSP1,FOS,MMP9,PPARGC1B,SOD1,SOD2,TBX21,TNF
PARP1	-1.639	enzyme	Activated	2.48	0.000395	CD274,CXCL10,FOS,GBP2,GBP4,HMOX1,ICAM1,IL18BP,PARP1,STAT1,TNF
FOXL2		transcription regulator	Activated	2.28	0.000408	ATF3,CPM,FOS,ICAM1,INHBA,NFATC2,PPP1R15A,SOD2,TNFAIP3
ATF3	1.931	transcription regulator		0.02	0.000408	ATF3,AURKB,CD82,CDK1,FBP1,GSN,MSH2,PPP1R15A,TNF
Tlr		group	Activated	2.763	0.000416	CASP4,CCL2,DUSP1,FPR2,HLA-A,IDO1,NFKBIA,PAX5,SPHK1,TNF
KITLG		growth factor		1.341	0.000416	BCL2,CCL2,CD68,CDKN1A,CSF3R,FOS,HCK,PIM1,TCF3,TNF
LGALS3	4.219	other		0.169	0.000416	CCNB2,CCR1,CDKN1A,CTSH,DUSP6,ENPP2,ICAM1,NFATC2,PRDM1,TNF
LYN	2.185	kinase		-1.26	0.000416	C5AR1,CD19,CD22,CD40,CXCR5,ETS1,ITPR1,MITF,SPHK1,TNF
CCL5	-1.086	cytokine	Activated	3.582	0.000433	C5AR1,CCL2,CCR1,CCRL2,CD44,CYP1B1,DUSP1,DUSP6,LIMS1,MMP9,NAMPT,PLAUR,TNF
SNCA	0.453	enzyme		1.004	0.000433	AIF1,CTSB,CYBB,EZR,HSBP1,HSPA5,LAMP2,LDHB,LRRK2,NCF1,NCF2,PRKCD,TNF
NR3C1	-0.52	ligand-dependent nuclear receptor		0.614	0.000446	ABHD2,ANXA1,APOL3,ARRB1,ATP1B1,ATP6AP1,BCL2,BHLHE40,BIN1,BTG1,CASP4,CCL2,CD38,CD70,CDKN1A,CKAP2,CUL1,CXCL10,DDIT4,DUSP1,DUT,FOS,GBP2,GLUL,GPX1,HCAR2,HSD11B1,ICAM1,IFI6,IFIH1,IFIT2,IL15RA,IL3RA,INHBA,IRF1,ITGB2,MMP9,MYD88,NAIP,NAMPT,NFKBIA,NLRP3,PAK1,PDCD1LG2,PDCD4,PIK3CD,POU5F1,PPP1R15A,PRKACB,PRKCD,PSMA6,RIPK2,RTN4,SERPINA1,SLC38A1,STK17B,STOM,TLR1,TNF,TNFAIP2,TNFAIP3,TNFRSF1A,TXN,WDR6
BRCA1		transcription regulator		1.272	0.000447	BACH1,BIRC5,CCNB1,CCNB2,CDKN1A,CTSD,CYP1B1,DDIT4,DUSP3,ENPP2,EXO1,FEN1,HMOX1,NFE2L2,PCBP2,SAT1,TNF,TNFAIP2
THRB		ligand-dependent nuclear receptor		0.082	0.000447	ABCD2,CASP1,CCL2,CCNB1,CCR1,CCR6,CDCA7L,CTSD,CXCL10,CXCR4,FOS,GSN,MMP9,PGD,PTAFR,PTTG1,TGFBI,TNF
POR	0.634	enzyme		-0.117	0.000456	ACSL1,ALDH1A1,ANTXR2,ANXA5,ATF5,CD36,DHCR24,DHCR7,FDFT1,FLVCR2,GBP2,HLA-A,HLA-DQA1,HMOX1,IDI1,MSMO1,PGD,PLA2G7,RAB30,SLC23A2,STAT1,TMEM176A,UBD
ID1		transcription regulator		0.105	0.000478	ALDH1A1,CDKN1A,ICAM1,MMP9,POU5F1,PTK2,TNF
NTRK2		kinase	Inhibited	-2.414	0.000478	CCNA2,CCNE2,CDC6,CDCA8,CDK1,FOS,MCM5
NFATC1	-0.427	transcription regulator			0.000478	CXCR5,OSCAR,PDCD1,SELL,SELPLG,TBX21,TNF
CSF3		cytokine		1.545	0.0005	CSF3R,FCGR1A,FOS,FPR1,ITGAM,LTA,LYZ,MMP9,SPI1,TNF,TNFRSF1A,TNFSF10
AHR	0.403	ligand-dependent nuclear receptor		-0.179	0.000509	ADAM19,AKR1A1,ALDH2,CCNA2,CCNB1,CDK1,CDKN1A,CHD7,CTSD,CXCL10,CYP1B1,CYP2S1,DMXL2,FOS,ITGA5,JUNB,NFE2L2,SDSL,SOD1,SOD2,TGFBI,TK1,TNF,TXN
NOD2	0.051	other	Activated	3.122	0.000564	ACOD1,ACSL1,CCL2,CD40,CXCL10,GPR84,ICAM1,NFKBIA,SLC2A6,SOD2,TNF
Il3		cytokine		0.992	0.000564	ANPEP,CD68,CDKN1A,CSF1R,CSF3R,FOS,ITGAM,LYZ,PIM1,SRP9,TNFRSF1A
JUNB	2.184	transcription regulator		0.61	0.000564	ATF3,CD274,FTH1,HMOX1,INHBA,MMP9,NCF2,PLAUR,SPTAN1,SWAP70,TNF
IL7R	0.968	transmembrane receptor		-1.458	0.000564	ARHGAP10,BCL2,CD19,CD79A,DAPK1,EBF1,ETS2,PAX5,PIM1,SKAP1,SRC
NPC1	0.819	transporter	Inhibited	-2.387	0.000564	CD68,CTSB,CTSD,ITGAX,LGALS3,LIPA,NPC2,STAT1,STAT2,TLR4,TNF
SMARCE1	-0.706	transcription regulator		1.342	0.00058	BCL2,CCNB1,CDK1,CTSD,FOS
TASP1	-0.1	peptidase	Inhibited	-2.236	0.00058	CCNA2,CCNB1,CCNB2,CCNE2,CDKN1A
POU2F2	-1.375	transcription regulator			0.00058	CXCR5,LCK,LY6E,MS4A1,POU2F2
CYP2E1		enzyme	Activated	2.423	0.000585	C3AR1,C5AR1,NCF1,NCF2,TLR4,TNF
PLAUR	4.218	transmembrane receptor	Activated	2.207	0.000585	C5AR1,CCL2,CTSB,ITGAM,MMP9,PLAUR
IRAK3	0.917	kinase		1.548	0.000585	ETS2,GPR84,NFKBIA,SOD2,TNF,TNFAIP3
PRKCZ		kinase		1.003	0.000585	BCL2,ETS1,MMP9,NFKBIA,PHGDH,PSAT1
Calcineurin protein(s)		complex		-1.154	0.000585	BCL2,EGR2,FOS,ITPR1,NFATC2,SLC8A1
PLK4		kinase	Activated	2.121	0.000598	CD40,CD70,CMPK2,CXCL10,FGL2,IFIT2,IL15RA,IRF1
IL32	-0.179	cytokine		-0.134	0.000598	BCL2,CASP1,CD36,ICAM1,ITGAM,ITGB2,SPI1,TNF
DNASE2	1.04	enzyme	Inhibited	-2.425	0.000598	CXCL10,IFIT3,IRF7,OAS3,RSAD2,SLAMF8,TNF,TNFSF10
CDK9	-0.213	kinase			0.000598	ALAS1,CCNB1,CXCR4,CXCR5,FOS,HLA-DQA1,NFKBIA,TNFAIP3
ITGB1	0.591	transmembrane receptor		1.468	0.000614	CCL2,CDKN1A,FOS,ITGA5,JUNB,MMP9,PLAUR,PTK2,RAC1,TNF
OSCAR	0.893	other		1	0.000633	BCL2,CD40,ICAM1,IL1RN,ITGAM,JAK2,TLR8,TNF,TNFSF10
GLI2		transcription regulator			0.000633	BCL2,CCL22,CCR1,CCR5,CLEC7A,CXCL10,MITF,MMP9,TNF
FOXO3		transcription regulator	Activated	2.835	0.00064	BIRC5,CDKN1A,CXCL10,EGR2,FOS,GPX1,JUNB,MMP9,NAMPT,NFKBIA,SOD1,SOD2,TNF,TNFSF10
NLRP3	1.148	other		1.449	0.00064	BCL2,CCR5,CDCA8,CXCL10,CXCR3,HMOX1,LIG1,MMP9,PARP1,PTTG1,RAD50,TNF,TYMS,UBE2N
CDK4	-1.347	kinase			0.000668	CDC45,CDC6,CDCA7,CDCA7L,CDCA8,CDKN1A,CENPK,DTL,ENPP2,KIAA0101,KIF20B,KNL1,MCM7,MELK,MTFR2,PDCD4,PSMC3IP,STOM,TPX2
EGFR		kinase		0.881	0.000696	BCL2,CDK1,FOS,GBP1,HNRNPA1,HSPA5,ICAM1,IRF1,JUNB,MMP9,PLAUR,PPIA,PSMB3,PTPRE,SPHK1,TNF,ZEB2
TET2	-0.079	other	Activated	2.496	0.000772	AHNAK,ANXA2,BCL3,BHLHE40,C5AR1,CYP2S1,FCN1,IFITM3,ITGAX,ITGB2,KCNE3,LILRB4,TIMP1
MAPK8	-0.045	kinase		0.284	0.000772	ATG7,BCL2,CDKN1A,DUSP1,ETS1,FOS,KLF6,MIF,MMP9,PPARGC1B,TBX21,TNF,TNFAIP3
RBL2	-0.233	other		1	0.000788	AURKB,CASP4,CCNA2,CCNB1,CDC6,CDK1,CDKN1A,RRM2,STMN1,TNF,TYMS
HOXD10		transcription regulator		0.302	0.000788	CCL22,CD44,CLEC10A,ERP44,EZR,FCRLA,HEBP1,ICAM1,RPSA,RSAD2,TIMP1
GSK3B		kinase		-0.813	0.000788	BCL2,BIRC5,CCL2,CCNE2,CD82,CDC6,MMP9,PDCD1,RAC1,TNF,TNFSF10
MAP2K3	-0.005	kinase	Activated	2.58	0.00085	CXCL10,CXCL9,ICAM1,MMP9,OSCAR,STAT1,TNFSF10
CCL2	3.62	cytokine		0.581	0.00085	CCL2,CXCL10,ICAM1,INHBA,NCF1,TIMP1,TNF
PRKAA		group		0.52	0.00085	BCL2,BIRC5,CDKN1A,CXCL10,HSD11B1,STAT1,TNF
EGR1		transcription regulator	Activated	2.916	0.000871	ATF3,CCL2,CD44,CDC20,CDKN1A,DUSP4,FTL,HMOX1,ICAM1,ITGAM,JUNB,LYZ,MMP9,TIMP1,TNF,TNFSF10
TFEB	-1.537	transcription regulator	Activated	3.13	0.000884	ATP6V0B,ATP6V0C,ATP6V1A,ATP6V1B2,CTSB,CTSD,GNS,MCOLN1,PSAP,TPP1
CAMP		other		1.8	0.000884	BCL2,CCL2,CCR7,CXCL10,FPR2,IL1RN,MYD88,TLR2,TNF,TNFAIP2
CLEC11A		growth factor			0.000884	ALDOA,ANXA1,BCL2,CCR5,EGR2,FOS,MIF,S100A6,TNF,ZYX
RUNX1	0.838	transcription regulator		0.871	0.000921	ADAMTSL4,BLK,CD4,CD79A,CDKN1A,CSF1R,CSF2RA,CSF2RB,IGF2R,LCP2,SPI1,TIMP1
MAPKAPK2		kinase	Activated	2.204	0.000951	CD70,CXCL10,HSPA5,HSPB1,ICAM1,LTA,MKNK1,NFKBIA,TNF
C5AR1	2.857	g-protein coupled receptor	Activated	2.756	0.000956	C5AR1,CD40,FCER1G,FCGR1A,FCGR2A,HSPA5,MMP9,TNF
PLK2		kinase	Activated	2.121	0.000956	CD40,CD70,CMPK2,CXCL10,FGL2,IFIT2,IL15RA,IRF1
HMGA1	-0.297	transcription regulator		0.597	0.000956	BCL2,DAB2,DHCR7,ID3,IDI1,LY6E,MMP9,TFEB
WNT5A		cytokine		0.152	0.000956	BCL2,CCL2,CD38,DAB2,ENPP2,ITGB7,TLR4,TNF
SOCS3	0.819	phosphatase	Inhibited	-2.391	0.000956	ATF3,BCL2,CD40,CXCL10,FOS,IFIT2,IRF1,TNF
NCSTN	0.734	peptidase	Inhibited	-2.813	0.000956	CD68,CSF1R,CSF2RB,FCER1G,FCGR2A,GRN,NCF1,SPI1
SOX4	0.043	transcription regulator		-1.505	0.00101	BCL2,BIRC5,BLK,CASP1,FCER1G,KYNU,LCK,LYZ,MAGED1,SNX10,SPI1,ST6GAL1,TMEM176B
MTOR		kinase		-1.179	0.00106	ACADM,AKR1A1,AKR1B1,ATG7,BCL2,CASP1,CD274,HSD11B1,HSPB1,IRF1,LDHB,MMP9,PPARGC1B,RHOA,RPL12,RPL32,RPS11,RPS18,SERPINA1,SOD1,SRC,TBX21,TLR4
Lh		complex		0.785	0.00108	ACP2,CASP4,CREBL2,CXCR4,CYFIP2,DAB2,DAPK1,DHCR7,DHRS3,DUSP1,DUSP3,EZR,GBP1,GK,HK2,HSD11B1,ITPR1,MMP9,MSMO1,NPC2,PIK3CD,POP5,PTPRE,RAB1A,RAB5C,STAT1,TK1,TLK1,TNFAIP3
DICER1	0.185	enzyme		0.446	0.00112	ANPEP,CD44,CDKN1A,CHD7,CXCR4,DHCR24,EGR2,ENG,FOS,ICAM1,ID3,IGF2R,MITF,MMP9,MT2A,PDCD4,PRKCD,SERPINA1,SPI1,TNF
TNK1		kinase		1.455	0.00115	IFIH1,IFIT2,IRF7,TLR8,TLR9,TNFSF10
PGF		growth factor			0.00115	CCL2,CXCR4,ETS2,JAK2,NRP2,TNF
POLR2A	-0.159	enzyme			0.00115	CDKN1A,EGR2,FOS,GAPDH,NFKBIA,TNFAIP3
IL1		group		1.982	0.00121	CCL2,FOS,MMP9,TNF
RPS6KA4		kinase		1.02	0.00121	DUSP1,FOS,JUNB,TNF
PECAM1	1.831	other		-0.832	0.00121	BIRC5,CD36,CD44,TNF
EIF3M	-0.751	other		-1	0.00121	EIF3F,EIF3H,MIF,MT2A
RBX1	0.76	enzyme	Inhibited	-2	0.00121	BCL2,BIRC5,CCNB1,CDK1
ISGF3		complex			0.00121	IFIH1,IFIT2,RSAD2,TNFSF10
FGFR4		kinase			0.00121	CD44,CDK1,CDKN1A,FOS
NDUFA13	0.902	enzyme			0.00121	BCL2,CCNB1,MMP9,TFDP1
RXRB	0.043	ligand-dependent nuclear receptor			0.00121	ALDH1A1,CCL22,CXCL10,TNF
POU2F1	-0.076	transcription regulator			0.00122	ACSL1,APEX1,ATP6V0C,CSF1R,CXCR5,DDIT4,GBP2,HK3,ICAM1,LY6E,SERPING1,SOD1
PLG		peptidase		1.883	0.00124	CCL2,CD40,CLEC7A,CYP2S1,MIF,RAC1,RAC2,RALB,RHOA,TNF
MAP3K8	-0.725	kinase		1.324	0.00125	CCR1,CCR5,CD70,COBLL1,CREBL2,DOK2,DUSP6,GCA,GPR171,IL4I1,INHBA,MAD2L1,MMP9,NFAM1,PPARGC1B,PTGER2,STK17B,TNF
ESRRA	0.285	ligand-dependent nuclear receptor		0.885	0.0013	ACADM,ACSL1,ALAS1,CCR7,CD36,CDC6,FAM102A,GAPDH,HK2,IDI1,IKZF3,LDHB,LIPA,ORMDL3,PRKCD,RPL19,TOP2A
STAT5A	-0.404	transcription regulator		-1.066	0.00132	ANKRD22,BCL11A,BCL2,CASP4,CCR5,CD68,CD70,CDKN1A,CXCR3,CYP1B1,FOS,GCHFR,IL2RB,LTA,LTBR,PIM1,PRDM1,RARRES3,RIN2,RPA1,SETBP1,SLC7A7,SRP9,TBX21,TGFBI,TNF,TNFRSF1A
PGR		ligand-dependent nuclear receptor		1.209	0.00133	ACOD1,ACSL1,ATP1B1,BTG1,CCNB2,CD44,CDC6,CDK1,CDKN1A,EZR,FLOT2,FOS,GLUL,ICAM1,NEDD9,NFKBIA,PDLIM1,PRKCH,S100A6,SLC31A2
GFI1		transcription regulator	Inhibited	-2.874	0.00134	BCL3,CASP1,CD40,CDKN1A,ETS2,ICAM1,IRF1,LTA,LTBR,LYZ,NFKBIA,RIPK2,SERPINA1,STAT1,TNF,TNFRSF1A
KLF4		transcription regulator		1.61	0.00135	ACOD1,ALDH1A1,CCNB1,CDKN1A,COBLL1,DUSP1,DUSP4,GBP4,IFITM3,INHBA,MEF2C,ODC1,PLAUR,PRDM1
FST		other	Activated	2.236	0.00138	ACSL1,CD36,POU5F1,PPARGC1B,SERPINA1
CEACAM1		transporter		1.387	0.00138	ALDH1A1,CD40,CXCR4,ICAM1,IL2RB
SEMA7A	-1.43	transmembrane receptor		1.342	0.00138	CCNA2,CTSB,CTSS,TIMP1,TNF
STIM1	-0.269	ion channel		-1.342	0.00138	GPX1,GSTO1,HMOX1,PRDX1,TNF
NELFB	-0.088	other	Inhibited	-2.236	0.00138	ATF3,CDKN1A,MAD2L1,RPLP0,RPS3
Nfat (family)		group			0.00138	CYBB,EGR2,ITPR1,TLR10,TNF
HOXA9		transcription regulator			0.00138	BCL2,CCL2,CYBB,JUNB,PIM1
FOXP3		transcription regulator		0.505	0.00139	ANXA1,BCL2,CDKN1A,DUSP4,DUSP6,HLA-A,MGAT1,PDCD4,TLR10
TXNIP	0.999	other		0.633	0.00142	CCNA2,CD36,CDKN1A,DDIT4,DHCR7,ICAM1,IL2RB
TGFBR1		kinase		0.563	0.00142	BHLHE40,BIRC5,CCR7,CD40,DOCK4,EGR2,NFATC2
IL7	-0.269	cytokine		-0.633	0.00142	BCL2,EBF1,PAX5,SELL,SLC2A1,TCF3,TNF
BCL3	1.251	transcription regulator	Inhibited	-2.429	0.00142	ACADM,CD40,CD82,CXCL10,ICAM1,IRF1,TNF
TRAF3	0.731	enzyme	Inhibited	-2.615	0.00146	CCR1,CXCL10,IL2RB,LILRB4,MPEG1,NFKBIA,PLBD1,TBX21,TK1,TNF,TNFAIP3
miR-34a-5p (and other miRNAs w/seed GGCAGUG)		mature microrna		-0.042	0.00147	ATF3,BCL2,BIRC5,CDK1,CDKN1A,ICAM1,POU5F1,PTPRE
Notch		group		-0.201	0.00147	BIRC5,CDCA7,CDKN1A,DUSP1,S100A11,TBX21,TNF,ZEB2
mir-223		microrna	Activated	3.332	0.00169	C5AR1,CARD11,CD36,EGR2,FGL2,HLA-DOB,IL1RN,MSMO1,MYOF,NDRG2,PARP1,S100A6,STMN1,TGFBI,TLR4
ELAVL1	-0.206	other		0.97	0.0017	ANXA11,ATF3,CALM1 (includes others),CDC6,CDKN1A,DUSP1,HMOX1,RACK1,RPL13,RPS14,RPS6,SAT1,SLC7A7,TOP2A
SMAD3		transcription regulator		0.407	0.0017	BCL2,CCL2,CDKN1A,CXCL10,DOCK4,DUSP4,FOS,JUNB,MMP9,POU5F1,RAC1,TBX21,TNF,ZYX
NFKBIA	1.695	transcription regulator		0.817	0.00172	BCL11A,CD40,CXCL10,HLA-A,ICAM1,MMP9,TLR2,TLR4,TNF,TNFSF10
COL18A1		other		-1.265	0.00172	CCL2,DDIT4,ETS1,FOS,ICAM1,ID3,ITGB2,JUNB,STAT1,TNFRSF1A
SOD1	-1.213	enzyme			0.00186	APEX1,BCL2,C1QA,CASP1,CASP4,CSF1R,EZR,FOS,FTH1,HSBP1,HSPB1,INHBA,JUNB,NFE2L2,SH3BGRL3,SOD1,SOD2,STMN1,TNF,TNFAIP3
ATF4	-0.196	transcription regulator		0.663	0.00191	APEX1,ARHGAP24,ATF3,ATF5,CDKN1A,CXCR5,DDIT4,IARS,LGALS3,MTHFD2,PHGDH,PSAT1,PYCR1,SHMT2,SLC3A2,SOD2,WARS
HSF1	0.189	transcription regulator		-0.551	0.00195	ATG7,BCL2,CBX3,CCNA2,CCT7,CDC6,CDK1,CUL1,DNAJB1,HMOX1,HSBP1,HSPA1A/HSPA1B,HSPB1,ICAM1,MITF,NFATC2,RAB5C,RARRES3,RPL22,SPTAN1,TNF,UBC,XAF1
MDM2	0.656	transcription regulator		0.433	0.00197	ATF3,BCL2,CDKN1A,FCGRT,IL1RN,LYZ,TIMP1,TNFSF10,TOP2A
AMPK		complex	Inhibited	-2.453	0.00197	CDKN1A,CXCL10,DUSP4,LDHB,MMP9,NCF1,SLC2A1,STAT1,TNF
ACKR2		g-protein coupled receptor	Inhibited	-3	0.00197	ACOD1,CXCL10,IFIT2,IFIT3,IRF7,OAS3,RSAD2,STAT1,STAT2
F2		peptidase	Activated	2.412	0.00205	CD44,FOS,ICAM1,MMP9,TNF,TNFSF10
HSP90B1	0.909	other		0.963	0.00205	CALR,CD40,HSPA5,TLR2,TLR4,TNF
TIMP1	3.699	cytokine		0.816	0.00205	CD38,CD40,CD44,CDKN1A,MMP9,PLAUR
MARK2		kinase		0	0.00205	CD44,CD70,IRF1,LTA,RSAD2,TNF
ASCL1		transcription regulator	Inhibited	-2	0.00205	BIRC5,CDCA7,CDK1,ID3,PNOC,SEMA7A
LIF		cytokine		0.971	0.00207	AHNAK,CSF1R,CXCL10,CYFIP1,FBP1,FOS,HK2,IRF1,LIMS1,TMEM176A,TMEM176B,TNF
DNMT3B		enzyme		-0.231	0.00207	ABCD1,CBX5,CDK1,CDKN1A,CYP1B1,DNAJB1,LACC1,PLP2,POU5F1,RCC1,SH2D1A,STAT1
ZBED1	0.911	enzyme			0.00211	RPL10A,RPL12,RPS6
IFNL2		other			0.00211	CCR5,CD4,CXCR4
S100A10	2.18	other			0.00211	ANXA2,S100A10,TNF
TXK		kinase			0.00211	CD44,IL2RB,TNF
C1QA	2.93	peptidase			0.00211	C3AR1,C5AR1,TNF
HAS1		enzyme			0.00211	CCNB1,CD44,CDK1
LRP2		transporter			0.00211	CTSB,DAB2,NLRP3
UCN		other			0.00211	FOS,TLR4,TNF
P2RY4		g-protein coupled receptor			0.00211	ICAM1,MMP9,TIMP1
CSF3R	1.097	transmembrane receptor			0.00211	FCGR1A,FOS,LYZ
IGBP1	-1.304	phosphatase			0.00211	CASP1,IRF1,RAC1
Hrg		other			0.00211	CCL2,CCL22,MMP9
ENPP2	1.457	enzyme			0.00211	ENPP2,PPARGC1B,SLC2A1
CYBA	2.043	enzyme			0.00211	CDKN1A,SOD2,TNF
CKS2	-0.841	kinase			0.00211	CCNA2,CCNB1,CDK1
CDX2		transcription regulator		-0.064	0.00217	BCL2,CDKN1A,ETS1,EZR,LAMP2,POU5F1,PRDM1,TFEB
PAX5	-2.151	transcription regulator		-1.304	0.00217	BCL2,CD19,CD22,CD40,CD79A,CSF1R,POU2AF1,PRDM1
KRT17		other	Activated	2.646	0.00225	CCL22,CCR1,CCR5,CLEC7A,CXCL10,MMP9,TNF
IL12 (family)		group		1.309	0.00225	BCL2,BCL3,CCR6,CD44,IDO1,IRF1,PDCD1
PPRC1	0.023	transcription regulator		0.378	0.00225	DDIT4,GK,HK2,NAMPT,OSCAR,TMEM154,ZFP36L1
IRF9	1.106	transcription regulator		0.254	0.00225	CXCL10,GBP1,IFIT2,IRF1,STAT1,STAT2,TNF
NEUROG1		transcription regulator		-1.134	0.00225	ADD3,CD82,FAM65B,INHBA,MMP9,SLC43A3,SQRDL
DDIT3	0.48	transcription regulator	Activated	2.559	0.00232	ATF3,ATF5,CASP4,HMOX1,HSPA5,ITGAM,NFE2L2,PPP1R15A,RUNX3,WARS
Gm-csf		group		1.648	0.00232	BCL2,BCL3,BIRC5,CD40,FOS,JUNB,LAMP3,MMP9,PIM1,TNF
Fcer1		complex		1.566	0.00232	CCL2,FOS,IDO1,IFIT2,IL16,IL1RN,INHBA,ITPR1,SPHK1,TNF
MAP2K1/2		group		1.409	0.00232	ATF3,CDK1,DUSP1,DUSP4,EGR2,HK2,HSPA5,HSPB1,MMP9,TNF
RAC2	-2.443	enzyme			0.00232	ALDOA,ANXA1,BCL2,CCR5,EGR2,FOS,MIF,RAC1,S100A6,ZYX
UCP1		transporter		-0.15	0.00238	ALDH18A1,ATF5,ATG7,BTF3,EEF1A1,EMB,GPX4,GSTO1,ITPR1,MTHFD2,ODC1,PGD,PHGDH,PSAT1,PYCR1,SHMT2,SLC3A2,SLC41A1,UBC
SMARCB1	-0.597	transcription regulator		1.765	0.00254	ACSL1,BTG1,CCNA2,CD44,CDC6,CDKN1A,DAPK1,ETS2,FBP1,GSN,OAS3
SREBF1		transcription regulator		-0.12	0.00257	ACSL1,BHLHE40,CDKN1A,CFD,DHCR7,FDFT1,HK2,HMOX1,HSPA1A/HSPA1B,HSPA5,IDI1,LGALS3,MEF2C,MSMO1,NCF2,PMPCA,RPLP0,RPS24,RPS27,TNF
LDL		complex		1.418	0.00265	BCL2,CD36,CD68,DUSP1,GPX1,HSPA5,ITPR1,LIMS1,NAMPT,OSCAR,SPHK1,TNF
GH1		growth factor		0.395	0.00267	ACSL1,AKR1A1,AKR1B1,ATF3,ATP5G2,BCL2,FOS,FTH1,IRF1,JUNB,NDRG2,SLC2A1,SOD1
PLAU	0.416	peptidase	Activated	2.335	0.00273	CCR5,FCGR1A,HSPA5,ICAM1,MMP9,OAS3,PLAUR,SLC2A1,TNF
POU5F1	-0.085	transcription regulator		-0.924	0.00273	BCL2,CASP1,CD27,CD40,CD70,COBLL1,DAPK1,DUSP1,DUSP4,GBP4,HOPX,INHBA,LTA,MEF2C,MMP9,NAIP,POU5F1,RIPK2,TNF,TNFRSF1A,TNFSF10
IL17RA		transmembrane receptor	Activated	2.236	0.00278	CCR1,CSF3R,MMP9,TIMP1,TNF
DYRK1A		kinase	Activated	2.216	0.00278	CCNB1,CDC6,CDK1,CDKN1A,UBE2C
LAMA5		other	Activated	2.213	0.00278	CCR1,CXCL10,MMP9,STAT1,TNF
THBS4		other	Activated	2.213	0.00278	CALR,CD40,CXCL10,HSPA5,ICAM1
ELANE		peptidase		1.342	0.00278	CTSB,FOS,MMP9,SERPINA1,TNF
Hsp70		group		1.259	0.00278	BCL2,HCST,ICAM1,TNF,TYROBP
NOTCH3		transcription regulator		0.064	0.00278	BCL2,BIRC5,CDKN1A,DLGAP5,MMP9
Tgf beta		group		-0.322	0.00278	BCL2,CXCL10,MMP9,TGFBI,TNF
TGFB3		growth factor		-0.44	0.00278	BCL2,EEF1D,ENG,ETS1,ZEB2
Ptprd		phosphatase		-0.447	0.00278	BIRC5,CCL2,CDK1,CDKN1A,IFI35
TNFRSF18	-0.5	transmembrane receptor		-0.762	0.00278	CCL2,CD247,ICAM1,MMP9,TNF
WAS	0.338	other			0.00278	CCR6,SELPLG,STAT1,TLR1,TNFAIP2
SQSTM1	1.764	transcription regulator		1.265	0.00309	CD70,FGL2,HMOX1,IL15RA,IRF1,LTA,NFE2L2,NFKBIA,RSAD2,TNF
STAT5B		transcription regulator		-1.554	0.0031	AHNAK,ASAP1,BCL2,CASP4,CD70,CDKN1A,EBF1,IL2RB,LTA,LTBR,POU2F2,RPA1,SRP9,TNF,TNFRSF1A
Rb		group		0.896	0.00312	AURKB,CCL2,CCNA2,CCNE2,CDC6,CDKN1A,MCM7,TYMS
BSCL2	0.099	other			0.00312	ACSL1,CD36,CFD,CLEC10A,CYFIP2,PPARGC1B,RSAD2,TIMP1
REL	-0.933	transcription regulator		0.076	0.00315	ARHGEF11,BCL2,BCL3,CD40,CDC6,CDKN1A,CXCL10,CXCR3,DUT,EGR2,FOS,ICAM1,MMP9,NFE2L2,NFKBIA,PCBP4,PDCD1,PHGDH,PPP1R15A,RSAD2,TNF,TNFAIP3,TNFRSF13B,TNFSF13B,UBE2Z
CFB	1.677	peptidase	Activated	2	0.00327	C3AR1,C5AR1,HSPA5,ITGAM
CLCN5		ion channel		1.067	0.00327	CTSB,MKI67,SOD1,TXN
CRKL	-0.327	kinase		1.067	0.00327	CXCL10,FGL2,IL15RA,LTA
PLCG2	-0.91	enzyme		0.805	0.00327	BCL2,IFIT2,TNF,TNFSF10
PROCR	0.3	other		0.283	0.00327	CCL22,GBP2,GBP4,MMP9
HAS2		enzyme		0	0.00327	CD44,MMP9,PTK2,TIMP1
ITGA1		other		-0.13	0.00327	CD36,MMP9,RAC1,TNF
SRSF1	-0.586	other		-1.154	0.00327	BIRC5,ENG,KLF6,RAC1
Ifn		group			0.00327	IDO1,IFNAR1,OAS3,STAT1
REN		peptidase			0.00327	ADD3,FOS,ICAM1,TNF
CX3CR1	-0.305	g-protein coupled receptor			0.00327	ANXA5,HMOX1,MYD88,TNF
CDH5		other			0.00327	BCL2,BIRC5,CDKN1A,ICAM1
CBFA2T3		transcription regulator			0.00327	CD4,ITGAM,PTPRC,TLR9
NOTCH1	0.228	transcription regulator	Activated	2.587	0.00328	BCL2,CD44,CD82,CDCA7,CDKN1A,CFD,ICAM1,IRF1,ITGAM,RUNX3,TNF
CNR1		g-protein coupled receptor		0.426	0.00328	BIRC5,CCNB2,CDK1,CXCL10,GLO1,NME2,PAX5,PLSCR1,RAC1,S100A6,TNF
CBX5	-1.455	transcription regulator		-1.265	0.00335	ANKRD22,BCL11A,BIRC5,CD68,CDC6,CDKN1A,CYP1B1,GCHFR,RARRES3,RIN2,SLC7A7,TGFBI
GNAI2	1.092	enzyme		-0.221	0.00339	BHLHE40,CCR5,CCR7,CXCR4,SELL,TNF
NDRG1		kinase		-0.294	0.00339	ATF3,BCL2,CASP4,CD82,PARP1,PML
COMMD1	-0.549	transporter		-1	0.00339	ALDOA,DDIT4,HK2,LGALS2,STAT1,TLR1
USP18	0.865	peptidase	Inhibited	-2.393	0.00339	CXCL10,IFI6,IFITM3,IRF1,IRF7,TNFSF10
ASXL1	-0.523	transcription regulator	Inhibited	-2.449	0.00339	CFD,GPD2,HK2,HSD11B1,PDCD4,PPARGC1B
STK40	0.341	kinase			0.00339	C1QA,C1QB,CCL2,CCR5,HLA-DQA1,TLR4
BCOR	-0.166	transcription regulator			0.00339	BANK1,CD37,ETV6,MS4A1,STAT2,TLR4
ATF1	0.068	transcription regulator			0.00339	BCL2,CD79A,FTH1,INHBA,RHOA,SOD2
TNFSF10	3.377	cytokine		1.709	0.0034	BCL2,BIRC5,FOS,IL1RN,ITGAM,NFKBIA,TNFSF10
PTX3		other	Inhibited	-2.363	0.0034	CCR5,EGR2,FOS,MMP9,TLR2,TLR4,TNF
SMAD4		transcription regulator		0.553	0.00351	CDKN1A,DOCK4,HEBP1,ICAM1,IRAK3,ITGB7,NAMPT,NFKBIA,PILRA,PNOC,PTPRC,RAC1,SAE1,SLC23A2,SPI1,TNF
SHC1	1.11	other	Activated	2.267	0.00371	BCL2,CCR7,CDKN1A,FOS,FTH1,FTL,HMGB2,SOD2,TXN
EPAS1		transcription regulator		-0.306	0.00394	BCL2,C1QA,CCR5,CORO1A,FOS,GPX1,HLA-DRB3,ITPR1,MIF,POU5F1,SLC2A1,SOD1,SOD2,SPHK1
RB1	0.8	transcription regulator		1.789	0.00396	ATP1B1,ATP6V1F,AURKB,BCL2,BIRC5,CASP4,CBX5,CCNA2,CCNB1,CCNE2,CDC6,CDK1,CDKN1A,FOS,HSBP1,KIAA0101,LACTB,LCK,MCM6,MCM7,MEF2C,OAZ2,PARP1,PGAM2,PGD,PIM1,PPARGC1B,RRM2,SOD2,TNF,TYMS,ZEB2
FOS	2.186	transcription regulator		0.725	0.00408	ALAS1,ASAP1,C3AR1,CCL2,CD44,COBLL1,FOS,FTH1,GM2A,HMOX1,ICAM1,JUNB,KLF6,LGALS3BP,MMP9,NCF2,NFE2L2,ODC1,PRDM1,PTTG1,QKI,RALB,SIRPA,STMN1,STX11,TIMP1,TNF,TPD52,TPP1
FSH		complex		1.054	0.00415	ACP2,BCL11A,CASP4,CREBL2,CXCR4,CYFIP2,DAB2,DAPK1,DHCR7,DHRS3,DUSP1,DUSP3,EZR,GBP1,GK,HK2,HSD11B1,IL1RN,INHBA,ITPR1,MMP9,MSMO1,MT2A,NPC2,PIK3CD,POP5,PTGER2,PTPRE,RAB1A,RAB5C,SLC2A1,STAT1,TK1,TLK1,TNFAIP3
INSIG1	1.083	other		0.081	0.00418	CCL22,CCR5,CCR6,CCR7,CD68,CLEC7A,CXCL10,CXCR4,DHCR24,DHCR7,FDFT1,HLA-DQA1,IDI1,LIPA,PLA2G7,SELPLG
CCR2	0.14	g-protein coupled receptor		0.617	0.00436	CCL2,CCL22,CCR1,CCR5,CD40,CXCL10,TIMP1,TNF
IL3		cytokine		0.311	0.00436	CD40,CSF1R,FCGR2A,FOS,ITGAM,LAMP3,PIM1,SPI1
NR1H2	0.259	ligand-dependent nuclear receptor	Inhibited	-2.752	0.00494	CXCL10,FDFT1,HSD11B1,IL1RN,ITGAX,MMP9,NFKBIA,RPS14,TNF
TMEM173	-0.035	other		1.89	0.00495	CXCL10,GBP5,HOPX,IRF7,MB21D1,RSAD2,TNF
C5		cytokine		1.672	0.00495	BCL2,FCGR1A,FCGR2A,ICAM1,ITGAM,MMP9,TNF
EIF3E	-1.494	other		1.054	0.00495	CD36,CD40,CDCA8,LIG1,MAD2L1,RIN2,ZEB2
NCOA3	-1.374	transcription regulator		-0.488	0.00495	CDC6,CDKN1A,HMOX1,IRF1,MCM7,MMP9,SLC2A1
IL27RA	-0.585	transmembrane receptor		-1.082	0.00495	CCR5,CD44,LTA,PRDM1,STAT1,TBX21,TNF
TNFAIP3	1.834	enzyme		-1.413	0.00495	BCL2,BIRC5,ICAM1,MMP9,NFKBIA,TNF,TNFAIP3
ACTL6A	-0.803	other		-1.633	0.00495	CCNA2,CCNB1,CCNB2,CCNE2,CDKN1A,ETS2,HMOX1
ZBTB16		transcription regulator		-1.724	0.00495	CCR6,CD3E,CXCL10,EMB,MMP9,TMEM176B,TNF
TAL1		transcription regulator	Inhibited	-2.385	0.00496	CCNB1,CD1E,CDKN1A,CDKN3,CENPU,ETS1,HELLS,HLA-A,HLA-C,IFNAR1,IKZF3,IL10RA,MCTP1,MELK,OIP5,PTPRCAP,RNASE6,RPS3A,SLAMF1,SPI1,TNFAIP3,TNFSF10
CAPN3	0.039	peptidase	Activated	2.236	0.00498	DUSP1,FTH1,HMOX1,NCF2,SOD2
IFNA1/IFNA13		cytokine	Activated	2.219	0.00498	IFI6,IFIT2,IRF1,RSAD2,STAT1
CARM1		transcription regulator		1.41	0.00498	CDKN1A,CXCR3,FTH1,FTL,ICAM1
ALOX15		enzyme		0.796	0.00498	BCL2,CD36,HMOX1,ICAM1,TNF
CD70	-0.901	cytokine		0.332	0.00498	CD27,CD44,CD70,CXCL10,SELL
RHOA	0.967	enzyme		0.277	0.00498	BCL2,CDKN1A,FOS,MMP9,RHOA
ICOS	-0.329	transmembrane receptor		-1.069	0.00498	CXCR4,IL2RB,MKI67,TBX21,TNF
IL15RA	1.632	transmembrane receptor		-1.195	0.00498	BCL2,CD44,ITGAX,PTPRC,TNF
NODAL		growth factor		-1.342	0.00498	CCR7,CD40,CXCL10,ITGAX,TNF
BTNL2		transmembrane receptor		0.632	0.00522	CHD7,CYP2S1,EMB,FGL2,GBP4,GPD2,IFITM3,SELL,TNF,TNFSF10
HDAC3	-0.155	transcription regulator			0.00522	CCNB2,CD36,CD82,CDKN1A,CXCL10,ICAM1,MMP9,NFKBIA,TLR9,TNF
RIPK2	2.204	kinase	Activated	2.392	0.00529	ACADM,ACOD1,ACSL1,CD36,CD40,CXCL10,GPR84,ICAM1,SLC2A6,SOD2,TNF
RNASE1	0.331	enzyme		0.896	0.0053	CCL2,CCL22,CXCL10,CXCL9,IL16,TNF
ALDH2	2.282	enzyme		0.128	0.0053	ATF5,MTHFD2,PHGDH,PSAT1,SHMT2,SLC3A2
H2AFY	1.41	other		0.128	0.0053	CD36,CDKN1A,ETS1,IRF7,NBN,PARP1
JAG2		growth factor		-1.664	0.0053	CCR1,CXCL9,IL10RA,IL1RN,MIF,TNF
DRAP1	0.352	transcription regulator			0.0053	DLGAP5,GAPDH,RPL7A,RPLP0,RPS27,SOD1
SP3	-0.175	transcription regulator			0.00535	ACSL1,ADD3,ATF3,BIRC5,CD40,CDKN1A,HSPA5,NCF2,PLAUR,PTTG1,RASGRP2,SOD2,SRC,STAT1,TLR2
ELK1	0.536	transcription regulator		1	0.00594	CDKN1A,EGR2,FOS,JUNB,MTHFD2,SLC2A1,TLR9,TNF
KLF6	2.183	transcription regulator		0.468	0.00594	ATF3,CCL2,CDKN1A,MKI67,MMP9,NFKBIA,PDCD1LG2,TNF
RORA		ligand-dependent nuclear receptor		0.277	0.00639	ABCD2,ATP1B1,CCNB1,CCR6,CD36,CXCL10,DHCR24,FDFT1,GPX1,ITPR1,NFKBIA,TNF
RETNLB		other		1	0.00647	CCL2,CCR1,CCR5,STK17B,STOM,TIMP1,TLR2,UBE2C,UBE2T
STAT5a/b		group		-0.739	0.00665	BCL2,CDKN1A,DUSP1,FCMR,IDI1,IRF1,LCP2,LRMP,PIM1,STK17B
PSEN1	0.758	peptidase		-0.473	0.00679	ACSL1,ALDOA,ATP1B1,ATP6V1A,C1QA,C1QB,C1QC,C3AR1,CCR5,CTSC,CTSS,CYFIP2,DUSP1,EEF1G,ENPP2,FBL,FKBP1A,FOS,GAPDH,GDI2,HSPA5,IRF7,MMP9,PAK1,PEBP1,PPIA,SELPLG,SOD1,SPTAN1,SRC,STMN1,TNF,TPT1,TUBB6,TXN,UBC,WARS
TNFSF14	-0.55	cytokine		1.953	0.00685	CD40,ICAM1,MMP9,TNF
CYBB	4.414	enzyme		1.732	0.00685	CXCL10,CYBA,CYBB,TNF
RPS6KA5	0.062	kinase		1.02	0.00685	DUSP1,FOS,JUNB,TNF
GAST		other		0.283	0.00685	HMGB2,JAK2,RUNX3,SRC
ADIPOR1	0.951	transmembrane receptor		0	0.00685	ACADM,CLEC10A,MEF2C,SOD2
DDB2	0.417	other		-0.11	0.00685	CDKN1A,MMP9,NFKBIA,SOD2
HSPA1A/HSPA1B	1.755	enzyme		-0.882	0.00685	CDK1,CDKN1A,FOS,TNF
PLA2G2D		enzyme		-1.982	0.00685	CD68,ITGAM,ITGAX,TNF
IFN type 1		group			0.00685	CXCL10,IDO1,STAT1,TNFSF10
TRA		transmembrane receptor			0.00685	CD79A,CXCR3,SELPLG,TNF
TFEC	2.281	transcription regulator			0.00685	BCL11A,CSF3R,LGALS2,PSMA6
LMNA	2.116	other			0.00685	DUSP4,IRF1,LMNA,STAT1
SSTR2		g-protein coupled receptor			0.00685	BCL2,FOS,MMP9,TNFRSF1A
CASP8	0.171	peptidase		0.415	0.00699	CASP1,CCL22,CCR5,CD44,CXCL10,NLRP3,TNF
NFYA	-0.123	transcription regulator		-1.103	0.00699	BCL2,CALR,CCNB1,CDCA8,CDKN1A,FTH1,PTTG1
GATA3		transcription regulator		0.282	0.00734	BCL11A,BCL2,BLVRB,CCR1,CD3E,EBF1,ETS1,FOS,PAX5,PDCD1,RAD50,SPI1,TBX21
BCL6	0.99	transcription regulator		-0.832	0.00748	BCL2,BCL3,CCR6,CCR7,CD19,CD44,CD79B,CLEC10A,DUSP6,FCGRT,FTH1,JUNB,MITF,PRDM1,TNF
CLEC4G		other			0.00763	RUNX3,TBX21,TNF
AGPAT2	0.979	enzyme			0.00763	ACSL1,PLD3,PLD4
IL23		complex			0.00763	BCL2,CCR6,TBX21
Hmgb1		transcription regulator			0.00763	BCL2,CDKN1A,TNF
LIN9		other			0.00763	CDC6,CDK1,CDKN1A
PBRM1	0.491	other			0.00763	CCNB1,CDK1,CDKN1A
PSMB10	1.238	peptidase			0.00763	NFKBIA,RPS3,TNFAIP3
VIP		other			0.00763	CD274,LYZ,PDCD1
DEF6	-1.28	other			0.00763	FOS,MMP9,ZEB2
TYR		enzyme			0.00763	CCR1,CXCR3,CXCR4
RASSF1	-0.658	other			0.00763	BCL2,CCNA2,CDKN1A
PSMB8	0.474	peptidase			0.00763	NFKBIA,RPS3,TNFAIP3
CD274	4.304	enzyme			0.00763	IDO1,PDCD1,TNF
RHOH	-2.006	enzyme			0.00763	CDKN1A,IL3RA,ITGB2
HLA-G		other			0.00763	LILRB1,LILRB2,LILRB4
FANCD2	-0.985	other			0.00763	CDKN1A,GPX1,TNF
NFYC	-0.281	transcription regulator			0.00763	CDCA8,FTH1,PTTG1
DPP4		peptidase			0.00763	EGR2,IL1RN,TNF
MSC	0.846	transcription regulator			0.00763	CD19,CD79A,POU2F2
NTRK1		kinase			0.00763	FOS,MMP9,SOD2
IL9		cytokine			0.00763	BCL3,PIM1,TNF
PLAT	0.195	peptidase			0.00763	FOS,MMP9,TNF
PTGER1		g-protein coupled receptor			0.00763	EGR2,FOS,ICAM1
SH3BP2	1.358	other			0.00763	CD44,FOS,MITF
RBCK1	-0.377	transcription regulator			0.00763	CCNB1,ICAM1,TNFAIP3
PPP5C	-0.389	phosphatase			0.00763	CD36,CDKN1A,DUSP1
FOXP1	-0.73	other			0.00763	CSF1R,ITGAM,POU5F1
RHOC	0.995	enzyme			0.00763	ATF3,CDKN1A,RHOA
TRIM21	0.368	enzyme			0.00763	CXCL10,TNF,TRIM25
SRF		transcription regulator		-0.652	0.00782	CD19,CDKN1A,CXCR4,EGR2,ETS1,FCN1,FOS,GSN,HEATR5B,ITGAM,JUNB,LBH,MMP9,MTMR6,NFATC2,RNH1,SLC2A1,TBXAS1,TMBIM4
IL1R1		transmembrane receptor	Activated	2.162	0.00788	CXCL10,FOS,ICAM1,MMP9,TIMP1,TNF
RNASE2		enzyme		1.612	0.00788	CCL2,CCL22,CXCL10,CXCL9,TNF,TNFRSF1A
Ccl2		cytokine		0.641	0.00788	CFD,CTSB,CXCL10,ETS1,TLR4,TNF
LTBR	3.274	transmembrane receptor		0.557	0.00788	ENPP2,ICAM1,LYZ,POU2AF1,SERPINA1,TNF
ITGB3		transmembrane receptor		-0.203	0.00788	CD36,CD40,CDK1,FOS,LIMS1,RHOA
RPSA	-2.105	translation regulator		-0.686	0.00788	DUSP1,GBP4,STAT1,TAP1,TLR4,TNF
EIF2AK4		kinase		-0.928	0.00788	ATG3,CD247,PHGDH,PSAT1,SOD2,TNF
IRF2	0.524	transcription regulator		-1.387	0.00793	BCL2,CASP1,CXCL10,IRF1,IRF7,PSME2,TLR4,TNFSF10
JAK2	2.306	kinase		1.671	0.00815	CASP1,CD36,CXCL10,CYBB,FOS,ICAM1,LYN,NKG7,ODC1,SET,SLC1A3
WT1		transcription regulator		0.768	0.00816	ANXA11,BCL2,CCL2,CDC45,CDKN1A,CSF1R,ELK4,ETS1,EZR,FDFT1,IDI1,ITGAM,ITM2B,JUNB,LGALS3,MMP9,MPP1,ODC1,PLAUR,RALGPS2,RPL19,ST6GAL1,TYROBP,WARS
TRPV4		ion channel	Activated	2.213	0.00818	CXCL10,FOS,RHOA,TIMP1,TLR2
F2RL1		g-protein coupled receptor	Activated	2.197	0.00818	FOS,GBP2,GBP4,MMP9,TNF
PTK2	-0.558	kinase		1.949	0.00818	CDKN1A,FOS,ITGA5,MMP9,TIMP1
NLRC5	-0.344	transcription regulator		0.617	0.00818	CD40,HLA-A,HLA-C,TAP1,TNF
CCR1	4.167	g-protein coupled receptor		0.6	0.00818	CCR1,CTSS,FOS,MMP9,TNF
SOD2	5.12	enzyme		-0.115	0.00818	CCNB1,CDKN1A,ODC1,SOD2,TNF
APOA1		transporter		-0.418	0.00818	ICAM1,SLC2A1,SOD2,TLR4,TNF
CASP3	-0.031	peptidase		-0.447	0.00818	BCL2,CASP4,CDKN1A,MMP9,TNF
TSC22D3	0.563	transcription regulator		-0.506	0.00818	ANXA1,BCL2,DUSP1,TLR2,TNF
GTF2B	0.789	transcription regulator			0.00818	CDKN1A,ETS2,GAPDH,NFKBIA,TNFAIP3
SMARCA2	-0.221	transcription regulator			0.00818	CD36,CD44,ITGAM,RRM2,TYMS
THRA		ligand-dependent nuclear receptor		0.426	0.00833	CCL2,CXCL10,FOS,HMOX1,IRF1,PTAFR,PTTG1,SLC6A12,TNF
DUSP1	1.4	phosphatase		-0.706	0.00836	BCL2,CD40,CLEC10A,DUSP1,DUSP6,IL1RN,PRDM1,SH2D2A,TLR2,TNF
FGFR1		kinase		-1.667	0.00836	BIRC5,CDKN1A,DUS2,EEF1A1,FOS,GRINA,PDCD4,PLXNB2,POU2F2,RPS6
MAPT		other		0.762	0.00861	AIF1,ALDOA,ATP1B1,ATP6V1A,CCNB1,CDKN1A,CYFIP2,EEF1G,FBL,FKBP1A,FOS,GAPDH,GDI2,GLO1,GPX4,HSPA1A/HSPA1B,HSPA5,PAK1,PEBP1,PPIA,SOD1,SPTAN1,STMN1,TNF,TPT1,TUBB6,TXN,UBC
CREM	-0.714	transcription regulator		1.276	0.00941	ATF3,BHLHE40,CD247,EGR2,FOS,GPD2,IDI1,JUNB,MSMO1,NPC2,PPP1R15A,TNF
MKL1	0.459	transcription regulator		-0.156	0.00941	ARHGEF11,CXCR4,CYBA,CYFIP2,DHCR24,ETV6,FCN1,HLA-A,LILRB4,MMP9,RAC1,TBXAS1
IL12A		cytokine		0.954	0.00958	CXCL10,ICAM1,LTA,MMP9,STAT1,STAT2,TNF
NLRP12		other		-1.912	0.00958	BCL3,CASP1,CXCR4,ICAM1,IL1RN,TLR4,TNF
EP400		other	Inhibited	-2.598	0.00958	CCNA2,CDC20,CDC6,CDKN1A,H2AFZ,NCAPG2,RCC1
26s Proteasome		complex		-0.579	0.0096	ATF5,BCL3,CCL2,CDKN1A,CTSA,CTSB,CTSD,HSBP1,IGLL1/IGLL5,JUNB,MCOLN1,RUNX3,STAT1,TK1
FGF2		growth factor		-1.203	0.00997	BIRC5,CXCR4,FTH1,ID3,JUNB,LMNA,MGMT,MIF,MMP9,SLC2A1,TOP2A
Hdac		group	Inhibited	-2.22	0.00997	ATF3,BCL2,BIRC5,CDKN1A,CSF1R,CSF2RA,CXCR4,FOS,KLF6,TNF,ZEB2
NKX2-1		transcription regulator			0.00997	ENPP2,HCK,HELLS,HLA-A,HMGB2,LCK,LYZ,QKI,QSOX1,RAC2,RRM2
OSM		cytokine		1.934	0.0104	BCL2,CCL2,CDKN1A,FOS,HSPA5,SERPINA1,TIMP1,TNF
ARHGAP21		other		1.414	0.0104	CD70,CXCL10,FGL2,IFIT3,IL15RA,IRF1,LTA,TNF
PRNP	0.909	other		-0.255	0.0104	BCL2,CCL2,CD44,CTSD,DAB2,ETS2,LAMP2,PLAUR
HRAS		enzyme		1.744	0.0104	BCL2,BIRC5,CDKN1A,CXCL10,CXCR3,HMOX1,ITGA5,MMP9,PRKCD,TNF
NR1I3		ligand-dependent nuclear receptor		1.706	0.0104	ALAS1,ALDH1A1,CDKN1A,ICAM1,IGF2R,NEDD9,RPA2,SAT1,TNFAIP2,TNFRSF1A
PDLIM2	-0.048	other		0.632	0.0104	ENPP2,FBP1,HLA-DOB,IFIT3,KCTD12,KYNU,LGALS3BP,OAS3,SLC43A3,STAT1
NR1H3	1.65	ligand-dependent nuclear receptor	Inhibited	-2.8	0.0106	CXCL10,FBP1,FDFT1,HSD11B1,IL1RN,MMP9,NFKBIA,RPS14,TNF
RBL1	-0.583	transcription regulator			0.0106	AURKB,CASP4,CCNA2,CDC6,CDK1,CDKN1A,RRM2,TNF,TYMS
PTTG1	-1.522	transcription regulator		1.715	0.0113	BCL2,CCNA2,CCNB1,CD44,CDKN1A,TLK1
RAC1	1.614	enzyme		0.647	0.0113	ATF3,DUSP1,MMP9,PAK1,RAC1,SOD2
NR5A2		ligand-dependent nuclear receptor		0.303	0.0113	BCL2,FOS,ICAM1,JUNB,POU5F1,TNF
EFNA1		other		0	0.0113	BACH1,DUSP4,DUSP6,IRF7,TCF3,UBE2C
ANXA1	3.513	enzyme		-1.687	0.0113	ANXA2,CXCR4,ITGAM,ITGB2,SELL,TLR4
S100A6	3.583	transporter	Inhibited	-2.449	0.0113	ATF3,CDKN3,INHBA,TMPO,TNFAIP3,TYMS
ADRA1B		g-protein coupled receptor			0.0113	CDKN1A,DUSP1,EGR2,FOS,PAK1,TMPO
ARNT	-0.005	transcription regulator		0.497	0.0113	ALDOA,BCL2,CCR5,CCR7,CXCR3,CXCR4,CYP1B1,CYP2S1,GAPDH,HK2,MPP1,SELL,SLC2A1,UBE2C
PML	1.751	transcription regulator		0.064	0.0113	ACADM,BIRC5,CDKN1A,FTL,HLA-DMB,HMOX1,HSPB1,NFE2L2,PCBP2,PRDX1,STMN1,TXN
LEPR		transmembrane receptor		0.711	0.0119	ANXA5,BCL2,BTG1,CD63,CD68,FYB,IDO1,IL18BP,IL1RN,ITGAM,NBN,STAT2,STK17B,TIMP1,TNF
CSF2RB	3.019	transmembrane receptor		1.982	0.0123	FOS,ITGAM,JUNB,PIM1
IL31		other		1.929	0.0123	CCL2,CCNB1,CDK1,JUNB
HSPD1	-0.982	enzyme		1.718	0.0123	ICAM1,NFATC2,TBX21,TNF
AKT2	-0.461	kinase		1.067	0.0123	MMP9,PDCD4,RAC1,TNF
ADCY7	0.887	enzyme		-1	0.0123	TLR1,TLR4,TLR9,TNF
FUT8	-0.455	enzyme	Inhibited	-2	0.0123	ALDH2,CYP1B1,IGLL1/IGLL5,NFE2L2
ACTB	-0.301	other	Inhibited	-2	0.0123	AURKB,CCNB2,RACGAP1,STMN1
PLP1		other			0.0123	CCR6,ENPP2,HSPA5,TIMP1
CD4	3.962	transmembrane receptor			0.0123	CD79A,LCK,TBX21,TNF
PRAME		other			0.0123	BCL2,CD40,CDKN1A,TOP2A
CXCR4	-2.339	g-protein coupled receptor			0.0123	CCL2,CXCL10,CXCR4,JUNB
SP4	-0.038	transcription regulator			0.0123	BIRC5,CDKN1A,HSPA5,IL2RB
OSTM1	1.148	other			0.0123	FOS,MAFB,OSCAR,PRDM1
ASXL2	0.212	other	Activated	2.236	0.0126	CFD,GPD2,HK2,HSD11B1,PPARGC1B
HDAC6	0.149	transcription regulator		1.091	0.0126	BCL2,BIRC5,CYP1B1,JUNB,TGFBI
KLF2		transcription regulator		0.359	0.0126	CCR5,CD36,CDKN1A,ITGB7,SELL
RPTOR		other		-0.277	0.0126	ACADM,CCR7,HK2,SLC2A1,TNF
EFNA5		kinase		-0.447	0.0126	DUSP4,DUSP6,IRF1,IRF7,UBE2C
EFNA4	-0.175	kinase		-0.447	0.0126	DUSP4,DUSP6,IRF1,IRF7,UBE2C
EFNA3		kinase		-0.447	0.0126	DUSP4,DUSP6,IRF1,IRF7,UBE2C
CHD4	-1.43	enzyme			0.0126	BCL11A,CD4,HMOX1,RAD50,TBX21
E2F6	0.163	transcription regulator		1.414	0.0128	CBX5,CDC45,CDC6,CDC7,GINS2,KIAA0101,LIG1,MCM5,RPA2,RRM2
Igm		complex		-0.191	0.0128	BCL2,BIRC5,CCNA2,CD44,CDKN1A,PIM1,PTAFR,TNF,TNFRSF13B,ZFP36L1
GATA6		transcription regulator		-1.399	0.0128	ACOD1,ATP6V0A1,ATP6V0C,CLEC10A,DAB2,LDHB,MEF2C,POU5F1,PRDM1,TNFSF10
SRC	2.392	kinase		1.23	0.0128	CXCL10,DUSP1,FOS,GBP1,HMOX1,ICAM1,POU5F1
HOXA3		transcription regulator		0.956	0.0128	ANXA2,ENG,PLXND1,PRKCD,RAC2,SLAMF1,SPI1
mir-155		microrna		-0.709	0.0128	CXCL10,HK2,HMOX1,MYD88,RHEB,SPI1,TNF
ZFP36	1.502	transcription regulator	Inhibited	-2.421	0.0128	CDKN1A,CTSS,CYBB,FOS,ICAM1,PRDM1,TNF
ERG		transcription regulator		0.277	0.0129	ADD1,ARHGAP24,ARHGAP31,CCNA2,CXCR4,CYFIP1,EPB41L3,ETS1,FMNL2,HMGB1,PLAUR,PSTPIP2,PTPN22,RALGPS2,RPA1,RPL22,RPL27A,RPS11
RELB	0.627	transcription regulator		-0.254	0.0133	BCL2,LTA,LTBR,NFKBIA,SOD2,TBX21,TNF,TNFRSF1A
GATA1		transcription regulator		-0.378	0.0145	BCL2,BIRC5,CD36,CYFIP1,MS4A1,PIM1,PSTPIP2,RPL22,RPL27A,RPS11,SRC
NR4A1	-0.016	ligand-dependent nuclear receptor		-0.806	0.0145	BCL2,BIRC5,CD36,HMOX1,IL16,LY6E,PDCD1,PEBP1,SAT1,TNF,TNFSF10
HMGB1	-1.541	transcription regulator	Activated	2.169	0.0156	CCL2,CD40,CDKN1A,HLA-DRB1,ICAM1,TNF
CCR5	2.405	g-protein coupled receptor		1.71	0.0156	CCR5,CXCL10,MMP9,SERPINA1,TNF,TNFRSF1A
ETS2	1.464	transcription regulator		1.664	0.0156	DUSP6,JUNB,LYZ,MMP9,TLR9,TNF
ABCA1		transporter		0.41	0.0156	ANXA1,FDFT1,NAMPT,SLC2A1,TLR4,TNF
NEDD9	-0.95	other		0.128	0.0156	AOAH,BHLHE40,DDIT4,FOS,MMP9,SLC2A1
TBX21	-0.713	transcription regulator		-0.128	0.0156	CXCR3,HLX,IL2RB,PRDM1,RUNX3,SELPLG
HNF1A		transcription regulator		1.89	0.0162	ANPEP,CREBL2,FBP1,GLUL,HCAR2,HNMT,HOPX,IFNAR1,LIPA,NAPA,RACK1,SEMA4A,SERPINA1,SERPING1,SRC,TRPM2
RORC		ligand-dependent nuclear receptor			0.0164	ABCD2,ATP1B1,CCNB1,CCR6,CD36,DHCR24,FDFT1,IL4I1,TNF
ADRA1		group			0.0165	FOS,JUNB
CDK4/6		group			0.0165	CDC45,CDC6
Sphk		group			0.0165	CCL2,TNF
Cbp/p300		group			0.0165	MGMT,UBE2C
MSK1/2		group			0.0165	DUSP1,FOS
Calcb		other			0.0165	SPI1,TNF
MBNL3	-0.835	other			0.0165	ABLIM1,CD44
DHX58	0.913	enzyme			0.0165	IFIH1,RARRES3
C10orf54		other			0.0165	CXCL10,TNF
DNAJB4	0.227	other			0.0165	CDKN1A,STAT1
RNU1-1		other			0.0165	CXCL10,IDO1
FCGR3A/FCGR3B	4.71	transmembrane receptor			0.0165	FCGR3A/FCGR3B,SELL
HRH3		g-protein coupled receptor			0.0165	CXCL10,CXCR3
ZC3HAV1	-0.132	other			0.0165	CXCL10,TNF
CNDP2	1.004	peptidase			0.0165	CD44,CXCR3
PACS2		other			0.0165	HLA-C,HSPA5
SPTAN1	-0.945	other			0.0165	CDKN1A,ITGA5
GIT1		kinase			0.0165	MMP9,PTK2
SLAMF1	-1.657	transmembrane receptor			0.0165	SH2D1A,TBX21
CD27	-1.867	transmembrane receptor			0.0165	CD70,CXCL10
PAK4		kinase			0.0165	BCL2,CTSB
ARTN		growth factor			0.0165	ALDH1A1,BCL2
UBP1		transcription regulator			0.0165	CD40,CD79A
MED14		transcription regulator			0.0165	CD36,DUSP1
LATS2	0.558	kinase			0.0165	AURKB,CCNB1
MC3R		g-protein coupled receptor			0.0165	HMOX1,TNF
GSTA4	-0.115	enzyme			0.0165	CCNB1,CDK1
miR-292b-5p (and other miRNAs w/seed CUCAAAA)		mature microrna			0.0165	BCL11A,BTG1
DNMT3L		transcription regulator			0.0165	IGF2R,SNRPN
RALBP1		enzyme			0.0165	GAPDH,TNF
SDHA	-0.595	enzyme			0.0165	HMOX1,SLC2A1
DRD1		g-protein coupled receptor			0.0165	FOS,S100A10
CYP4F2		enzyme			0.0165	CYBB,NCF2
PRDM8		transcription regulator			0.0165	ANTXR2,NRP2
IL9R		transmembrane receptor			0.0165	BCL3,PIM1
GAL		other			0.0165	CDKN1A,FOS
DOK2	2.262	other			0.0165	DOK2,TNF
IFNE		cytokine			0.0165	RARRES3,STAT1
GRM5		g-protein coupled receptor			0.0165	FOS,TNF
ASF1A	-0.314	other			0.0165	CCNA2,POU5F1
NELFA	0.077	other			0.0165	CDKN1A,CYP1B1
A4GALT		enzyme			0.0165	IRF1,TNF
PAX2		transcription regulator			0.0165	MITF,PAX5
RARG	-0.172	ligand-dependent nuclear receptor			0.0165	EGR2,MAFB
TRADD	0.166	other			0.0165	MMP9,TNF
OTX1		transcription regulator			0.0165	ENPP2,MITF
ZNF423		transcription regulator			0.0165	CD79A,CD79B
MOGAT1		enzyme			0.0165	CXCL10,TIMP1
F2RL3		g-protein coupled receptor			0.0165	FOS,TNF
ACOD1	1.529	enzyme			0.0165	TNF,TNFAIP3
ARL5B	0.159	enzyme			0.0165	CXCL10,TNF
DDX4		enzyme			0.0165	IFITM3,POU5F1
TCEB3	0.025	transcription regulator			0.0165	ATF3,CDKN1A
KHDRBS2		other			0.0165	CDKN1A,STAT1
AQP4		transporter			0.0165	HK3,SLC2A1
CDC20	-1.274	other			0.0165	CCNB1,UBE2C
MATK		kinase			0.0165	LYN,SRC
DDB1	-0.783	other			0.0165	CDKN1A,STAT1
EPOR	-0.147	transmembrane receptor			0.0165	JUNB,PIM1
ELK3	-0.473	transcription regulator			0.0165	FOS,HMOX1
PPIA	-0.639	enzyme			0.0165	POU5F1,PPIA
Cops2		transcription regulator			0.0165	CDKN1A,POU5F1
Pde4d		enzyme			0.0165	ITGB2,TNF
RHOB		enzyme			0.0165	ITGB2,RHOA
ADD2		other			0.0165	ADD1,ADD3
TERT		enzyme		0.507	0.0168	ATF3,CDKN1A,IFIT2,MMP9,NFKBIA,POU5F1,SOD2
MAP2K4	0.205	kinase		0.243	0.0168	BCL2,BIRC5,CDKN1A,CXCL10,MEF2C,PAK1,TNF
Gsk3		group		0.168	0.0168	BCL2,ICAM1,PDCD1,STAT1,TBX21,TNF,TNFAIP3
ADRA1A		g-protein coupled receptor			0.0168	CCNB1,CDK1,DUSP1,EGR2,FOS,PAK1,TMPO
ADRA1D		g-protein coupled receptor			0.0168	CCNB1,CDK1,DUSP1,EGR2,FOS,PAK1,TMPO
TCF		group			0.0168	ALDH1A1,BCL2,CD44,ID3,IDO1,LGALS3,SERPINA1
IL12B		cytokine		1.279	0.0169	CCR5,CXCL10,ICAM1,LTA,SELPLG,STAT1,STAT2,TNF
IL2RG	-0.365	transmembrane receptor		-0.116	0.0169	BCL2,FOS,HLA-A,IKBKE,IRF7,NPC2,RHOH,TNF
HDAC4		transcription regulator			0.0169	ATF3,C1QC,CCNB1,CDKN1A,CYFIP2,FOS,SLC2A1,TNF
EPHB1		kinase			0.0173	EGR2,FOS,JUNB
LIN28B		other			0.0173	BCL11A,EEF2,POU5F1
G6PC3	0.167	phosphatase			0.0173	CYBA,CYBB,NCF1
MOG		other			0.0173	CD40,CXCL10,TNF
DPY30	-0.12	enzyme			0.0173	CCNE2,CDKN1A,ID3
ADRB		group			0.0173	FOS,JUNB,SLC8A1
CMKLR1	2.943	g-protein coupled receptor			0.0173	CCNA2,CCNB2,TNF
ADGRF5		g-protein coupled receptor			0.0173	IL1RN,MMP9,TNF
Lymphotoxin		complex			0.0173	CCL2,ICAM1,TNF
Collagen Alpha1		group			0.0173	CDKN1A,MMP9,PLAUR
SLC4A1		transporter			0.0173	FCER1G,FCGR1A,FCGR2A
GRB2	0.524	kinase			0.0173	ACOD1,LTBR,PRDM1
GRK2	0.431	kinase			0.0173	C5AR1,FOS,TNF
ITGA5	1.001	transmembrane receptor			0.0173	FOS,JUNB,MMP9
PSMB9	0.467	peptidase			0.0173	NFKBIA,RPS3,TNFAIP3
GPNMB	0.397	enzyme			0.0173	FOS,MITF,SPI1
RCAN1		transcription regulator			0.0173	CCNA2,SOD1,TNF
COMMD3-BMI1	-0.355	transcription regulator			0.0173	EBF1,MS4A1,POU2AF1
NUMB	1.01	other			0.0173	CCNB1,CDK1,CDKN1A
FES	0.765	kinase			0.0173	CSF3R,ITGAM,ITGAX
LY96	1.394	transmembrane receptor			0.0173	CD40,TLR4,TNF
LBP		transporter			0.0173	CXCL10,IL1RN,TNF
PRTN3		peptidase			0.0173	CCL2,CDKN1A,TNF
HCK	3.249	kinase			0.0173	CD36,SRC,TNF
MTBP		other			0.0173	CDKN1A,NPM1,ODC1
NOS3		enzyme			0.0173	ICAM1,TLR4,TNF
CX3CL1		cytokine			0.0173	HMOX1,ICAM1,TNF
GPI	-0.073	enzyme			0.0173	RAC1,RHOA,ZEB2
AIMP2	0.046	other			0.0173	MKI67,MKNK1,SLC2A1
ING4	0.142	transcription regulator			0.0173	CDKN1A,CXCL10,NFKBIA
IDO1	4.835	enzyme			0.0173	FCGR1A,ITGAX,TNF
SAT1	3.205	enzyme			0.0173	CDKN1A,EIF3F,GAPDH
KDR		kinase			0.0173	ANXA2,HAVCR2,PDCD1
VIPR1		g-protein coupled receptor			0.0173	CD40,CXCL10,IRF1
MAPKAPK3	0.825	kinase			0.0173	HSPA5,HSPB1,MKNK1
ABCB7	-0.53	transporter			0.0173	FTH1,FTL,TXN
FCER1G	6.514	transmembrane receptor			0.0173	IDO1,IL1RN,TNF
RARRES2		transmembrane receptor			0.0173	CCNA2,CCNB2,PHB
GSK3A		kinase			0.0173	PDCD1,TNF,TNFSF10
KLRC4-KLRK1/KLRK1	-0.62	transmembrane receptor			0.0173	CD44,TNF,TNFSF10
ACTN4	-0.287	transcription regulator			0.0173	CCL2,PDLIM1,RHOA
MEF2D	-0.271	transcription regulator		1.342	0.0183	CCNE2,CDC6,FOS,MCM5,MCM6
ING1	-0.096	transcription regulator		0.447	0.0183	AES,CDKN1A,HSPA1A/HSPA1B,JAK2,TPT1
NCOA2	0.351	transcription regulator		0.229	0.0183	CFD,CXCL10,HCAR2,IFIT2,TNF
AURKB	-1.679	kinase		-0.651	0.0183	ATF3,CCNA2,CD70,CD82,CDKN1A
BACH1	1.884	transcription regulator	Inhibited	-2.15	0.0183	CALM1 (includes others),CXCR4,FTH1,HMOX1,TFE3
TYROBP	6.683	transmembrane receptor			0.0183	GPX1,IDO1,ITGAM,RBM47,TNF
TCF3	-0.994	transcription regulator		-1.51	0.0187	ATF3,CD79A,CD79B,CDKN1A,IFNAR1,IGLL1/IGLL5,PAX5,PTPRCAP,RPS3A,TCF3
PTEN	-0.453	phosphatase		1.879	0.0196	ACSL1,BCL2,BIRC5,CCNB1,CCNB2,CD40,CDKN1A,CFD,CTSB,CXCL10,ETS1,FOS,LDHB,MKI67,MMP9,NAIP,PARP1,PIM1,PTPRC,RPS6,SRC,TNF
IFNL4		cytokine		1.997	0.02	CXCL10,CXCL11,IFIH1,STAT1
MAP2K6	-0.201	kinase		1.992	0.02	CXCL10,CXCL9,STAT1,TNFSF10
SPHK2	0.794	kinase		1.983	0.02	CDKN1A,LYN,SRC,TNF
SRC (family)		group		1.98	0.02	CD36,ICAM1,STAT1,TNF
TLR1	1.89	transmembrane receptor		1.969	0.02	CSF2RA,IL15RA,TNF,TNFAIP3
NCF1	2.571	enzyme		1.953	0.02	CD44,CDKN1A,ICAM1,TNF
PRKACA		kinase		1.951	0.02	ALAS1,ANTXR2,HSPA1A/HSPA1B,PRKACB
FOSL1	0.122	transcription regulator		1.114	0.02	CD44,FOS,MMP9,PLAUR
PF4		cytokine		1.02	0.02	CCL2,CCL22,SPHK1,TNF
TNFAIP2	3.217	other		1	0.02	FGL2,IL15RA,IRF1,LTA
LIPG		enzyme		0.254	0.02	BCL2,CCL2,CD36,TNF
OSMR		transmembrane receptor		-0.283	0.02	BCL2,BIRC5,PIM1,SERPINA1
JAK3	-0.317	kinase		-0.469	0.02	BCL2,CD274,PDCD1,TNF
IGHM		transmembrane receptor		-1	0.02	CD22,LGALS3,SLAMF1,SLAMF7
CIDEC		other		-1	0.02	ACADM,CCL2,PPARGC1B,TNF
ABCG1	0.193	transporter		-1.184	0.02	IL10RA,SLC2A1,TLR4,TNF
CHRNA7		transmembrane receptor		-1.934	0.02	CXCL10,IL1RN,ITGAM,TNF
Mt1		other		-1.982	0.02	ATF3,ETS2,FOS,TNF
Mt2		other		-1.982	0.02	ATF3,ETS2,FOS,TNF
CBX7		other	Inhibited	-2	0.02	CTSS,CYP1B1,KYNU,PRDM1
Ren2		peptidase			0.02	CYBA,CYBB,RAC1,TIMP1
MSR1	1.011	transmembrane receptor			0.02	ACOD1,CXCL10,MMP9,TNF
DNMT1	0.623	enzyme			0.02	BIRC5,CDK1,CDKN1A,POU5F1
NR1D1		ligand-dependent nuclear receptor			0.02	MEF2C,NAMPT,STAT1,TLR4
FASLG		cytokine			0.02	CCL2,CD44,EGR2,TNF
OTX2		transcription regulator			0.02	ENPP2,FLVCR2,MITF,PRDM1
BDNF		growth factor		1.067	0.02	BHLHE40,CD36,CDKN1A,CXCR4,DUSP1,DUSP6,EGR2,FOS,ITPR1
CXCL8	1.275	cytokine	Activated	2.387	0.0209	ITGA5,ITGAM,ITGB2,MMP9,RAC1,SELL
EGLN1		enzyme		0.896	0.0209	CXCR4,ICAM1,INHBA,SELL,SLC2A1,TNF
LGALS1	0.656	other		0.896	0.0209	CDKN1A,CXCL16,IFNGR2,LGALS3,MMP9,PDCD1
MYBL2		transcription regulator			0.0209	BCL2,BIRC5,CCNB1,CDK1,SLC25A3,TFEC
AKT1	0.105	kinase		1.987	0.021	CD40,CDKN1A,CXCL10,HMOX1,NFATC2,NFE2L2,SLC2A1,TIMP1
LDLR	-0.103	transporter		-1.71	0.021	CD36,CD40,CD68,HSPA5,ICAM1,MMP9,PSME2,TNF
EPO		cytokine		0.052	0.0215	BCL2,FOS,PIM1,PRKCD,SPTAN1,TLR4,TNF
Ap1		complex			0.0215	C3AR1,EZR,MMP9,MT2A,PRDM1,TLR4,TNF
WHSC1		enzyme			0.0215	BCL2,CCNE2,CXCR4,FOS,IRF7,ITGB7,STAT1
PRKCA		kinase		1.372	0.0242	BCL11A,CCL2,CTSB,ETS1,HSPA1A/HSPA1B,ID3,MMP9,PML,TNF
PRDM1	1.387	transcription regulator		-0.555	0.0242	FOS,ID3,PAX5,PDCD1,PRDM1,SLC6A12,TBX21,TNF,TNFSF13B
RBPJ	0.242	transcription regulator		-0.928	0.0242	CD44,CDCA7,CDKN1A,DUSP1,ETS1,FOS,INHBA,PRDM1,RUNX3
PRKAG3		other			0.0242	ALAS1,ATP1B1,CD36,FTL,OXCT1,RPL13A,RPL22,RPL5,SLC2A1
Collagen type II		complex		0.447	0.0255	IL1RN,JAK2,TLR8,TNF,TNFSF10
Vegf		group		0.277	0.0255	BIRC5,HOPX,ICAM1,MIF,NPL
KEAP1	0.538	transcription regulator		0.13	0.0255	BCL2,HMOX1,MMP9,OSCAR,PRDX1
PNPLA2	0.415	enzyme		0.128	0.0255	ACADM,ACSL1,CD36,HSPA5,PPARGC1B
EOMES		transcription regulator		-0.277	0.0255	DUSP4,IL2RB,NRP2,POU5F1,TNFSF10
HLX	1.292	transcription regulator	Inhibited	-2.236	0.0255	CCNB1,CTSS,CYP1B1,KYNU,PRDM1
NANOG		transcription regulator		0.816	0.0259	BIRC5,FOS,HOPX,HSPA1A/HSPA1B,PDCD4,POU5F1,S100A6,SET
PPARGC1A		transcription regulator		0.504	0.0263	ACADM,ALAS1,CD36,CD68,CDC42EP1,CDKN1A,GK,GPX1,HK2,LIPA,MITF,OXCT1,PPARGC1B,SOD1,SOD2,TNF,UQCRH
HNRNPA2B1	-0.166	other			0.0265	CPVL,CRIP1,DSE,GSN,HNMT,KCTD12,SERPINA1,SETBP1,STOM,TNS3
EHF		transcription regulator		1.134	0.0271	ANPEP,CDK1,HMOX1,IL1RN,LYN,PLAUR,ZFP36L1
HIC1		transcription regulator		-1.134	0.0271	CCNE2,INHBA,ITPR1,RIN2,SRGN,TNS3,WDR6
BCL2	-0.664	transporter	Activated	2.236	0.0273	BCL2,HAVCR2,ICAM1,PRDM1,SPHK1,TNF
FGF1		growth factor		1.501	0.0273	AKR1B1,CDKN1A,GPX1,HMOX1,NFE2L2,TCF3
AGER		transmembrane receptor		1.432	0.0273	BCL2,CCL2,CDKN1A,ICAM1,MMP9,TNF
PELP1	0.087	other		1	0.0273	DAB2,FOS,MMP9,PSAT1,SRC,TCN2
BCL2L1	0.444	other		0	0.0273	CD44,LTA,TIMP1,TNF,TNFRSF1A,TNFSF10
SMAD7	0.155	transcription regulator		-1.308	0.0273	CDKN1A,ICAM1,ID3,NFKBIA,RAC1,TNF
mir-1		microrna		-1.671	0.0273	ADD1,ANXA2,ATP6V0A1,CCL2,MMP9,RHEB
EGF		growth factor	Activated	2.798	0.0281	CD44,CTSD,DUSP1,DUSP6,EGR2,EZR,FOS,MMP9,PSMB3,S100A10,SERPINA1
CAV1		transmembrane receptor		0.469	0.029	CDKN1A,CSF1R,HK2,IDO1,NPM1,RPL17,RPS13,RPS9,TNFRSF1A
CXCL2	0.299	cytokine		1.969	0.0299	CXCL10,ICAM1,ITGAM,TNF
DCN		other		1.154	0.0299	CDKN1A,CXCL10,ICAM1,TNF
ADCYAP1		other		1.114	0.0299	CCNI,ENPP2,ITGAM,TGFBI
ADRB2	-0.197	g-protein coupled receptor		0.254	0.0299	ATP1B1,CYP1B1,POU2AF1,TNF
ABCB4		transporter		-1.131	0.0299	ABCD2,CXCL10,LGALS3,TIMP1
ADAMTS12		peptidase	Inhibited	-2	0.0299	ACOD1,CXCL10,S100A6,TNFAIP2
ELF1	0.178	transcription regulator			0.0299	FCER1G,NCF2,SPI1,TLR9
TLR5		transmembrane receptor			0.0299	ATF3,CD40,ICAM1,TNF
NFKBIB	0.088	transcription regulator			0.0299	DAPK1,NFKBIA,TNF,TNFSF10
ZBTB7B		transcription regulator			0.0299	CCR6,CD4,RUNX3,TNF
PDPK1	0.673	kinase			0.0299	CCR7,CST3,SELL,TNF
IRAK4	-0.609	kinase			0.0312	ATF3,CXCL10,DAB2,FOS,IRF1,IRF7,NFKBIA,PLSCR1,TNF,TNFAIP3
Pkg		group			0.0312	BCL2,FOS,TXN
ETS		group			0.0312	C3AR1,ENG,ICAM1
HCAR2	1.526	g-protein coupled receptor			0.0312	CCNE2,SLC37A2,TNF
NQO2	1.362	enzyme			0.0312	BCL2,CXCR4,MMP9
ABCA4		transporter			0.0312	CFB,CXCL10,GLO1
TIRAP	0.169	other			0.0312	CXCL10,ICAM1,TNF
NFAT5	-0.113	transcription regulator			0.0312	DDIT4,SLC6A12,TNF
PPP2CA	0.202	phosphatase			0.0312	CASP1,CD70,IRF1
TRPM2	1.365	ion channel			0.0312	SLC2A1,SOD2,TNF
PDGFB		growth factor			0.0312	FOS,MMP9,TIMP1
U1 snRNP		complex			0.0312	LY9,SLAMF7,TNF
LRAT		enzyme			0.0312	CCNA2,CCNB1,CDKN1A
HES1		transcription regulator			0.0312	BCL2,CFD,PAX5
PRF1	-0.921	transporter			0.0312	CD44,CXCL10,TNF
MC4R		g-protein coupled receptor			0.0312	FOS,TNF,UBC
ROCK1	-0.057	kinase			0.0312	CD44,ETS1,ICAM1
miR-542-3p (miRNAs w/seed GUGACAG)		mature microrna			0.0312	RPL11,RPL22,RPS23
mir-127		microrna			0.0312	CLEC10A,DUSP1,TNF
mir-145		microrna			0.0312	CCNA2,POU5F1,SOD2
CTSZ	0.549	peptidase			0.0312	LILRB2,LILRB4,TNF
AKT3		kinase			0.0312	ETS1,MMP9,RAC1
GDF9		growth factor			0.0312	ID3,INHBA,PTGER2
ATP2B2		transporter			0.0312	BCL2,CALR,HSPA5
CHADL		other			0.0312	CDKN1A,MEF2C,NCF1
HSPA9	-0.425	other			0.0312	CDKN1A,NEDD9,SOD2
CTSB	4.269	peptidase			0.0312	CTSB,PLAUR,TNF
FCGR2A	1.878	transmembrane receptor			0.0312	CCL2,CCL22,TNF
CKS1B	-0.688	kinase			0.0312	CCNA2,CCNB1,CDK1
S1PR2	0.731	g-protein coupled receptor			0.0312	ICAM1,SPHK1,TIMP1
MAP2K7		kinase			0.0312	CXCL10,JUNB,TNF
CXCR3	-2.262	g-protein coupled receptor			0.0312	BCL2,CXCL10,HMOX1
ARRB1	2.261	other			0.0312	BCL2,JUNB,TNF
TNFSF9		cytokine			0.0312	CCR7,TNF,TNFRSF1A
VCP	-0.13	enzyme			0.0312	BCL2,CCL2,TNFSF13B
VTN		other			0.0312	BCL2,BHLHE40,TNF
ESRRB		ligand-dependent nuclear receptor			0.0312	BCL2,HK2,MEF2C
NR6A1		ligand-dependent nuclear receptor			0.0312	LMNA,POU5F1,TLR4
Foxp1		transcription regulator			0.0312	EGR2,HOPX,RASGRP2
IL37		cytokine			0.0312	CXCL10,TIMP1,TNF
CD3E	-0.579	transmembrane receptor			0.0315	FOS,LCP2,MMP9,NFKBIA,PIK3CD,SPHK1,TNF,ZAP70
NUPR1		transcription regulator		1.809	0.0335	ANP32E,ATF3,ATP6V0A1,BTG1,CCNA2,CCNB2,CD63,CD68,CDCA8,CXCR4,DHCR24,ETS1,ETV6,EXO1,GBP2,GK,HK2,IFIT2,KIFC1,KLF6,KNL1,LHFPL2,MKI67,MTFR2,MYD88,PARP1,PARP9,PIM1,PMPCA,PPP1R15A,RAB20,RNF19B,RPA1,SAMHD1,SAT1,SLC2A1,SPC24,ST6GALNAC6,SYNE2,TMPO,TNS3,TRAFD1,ZDHHC13,ZFP36L1
IFN Beta		group		1.969	0.0336	CDKN1A,EEF1A1,IDO1,IFI6,RPL23A,STAT1,TNF
GMNN	-0.767	transcription regulator		-0.816	0.0336	CDKN1A,COBLL1,DUSP1,DUSP4,GBP4,INHBA,POU5F1
C3		peptidase		1.342	0.0343	CXCL10,CXCL16,SELL,TNF,TNFRSF1A
SPDEF		transcription regulator			0.0343	CD40,CDKN1A,CYFIP1,ITGA5,PLAUR
POU2AF1	-1.793	transcription regulator			0.0343	CXCR5,LCK,PAX5,PRDM1,S100A10
CBFB	0.391	transcription regulator		-0.333	0.0345	CCR5,CCR6,CD4,ICAM1,IKZF3,IL2RB,LGALS3BP,RUNX3,TBX21
CD14	0.359	transmembrane receptor	Activated	2.16	0.0348	CCL2,CXCL10,ICAM1,IL10RA,TLR2,TNF
KLF5		transcription regulator		-0.03	0.0348	ACADM,BIRC5,CDKN1A,CXCR4,DUSP1,MMP9
INHBA	1.624	growth factor		-0.398	0.0348	BCL2,CCL2,CDKN1A,ETS2,JUNB,MAFB
ATG7	1.576	enzyme	Inhibited	-2.219	0.0348	IFIH1,IKBKE,NFKBIA,TLR4,TNF,TNFRSF1A
SLC13A1		transporter		0.632	0.0364	ALDH1A1,EEF1G,GBP2,HK2,HLA-DMB,HNMT,HSPA5,HSPB1,RPL41,RPL8
Mek		group		-0.123	0.0376	CDCA7,CDKN1A,CSF1R,CXCL10,CXCL11,CXCL9,DUSP4,DUSP6,ETS1,HSPB1,MMP9,MS4A1,SLC43A3,TNF,TNFAIP3
SPP1	0.25	cytokine		1.665	0.0381	BCL2,CCL2,CD44,CDC20,DHCR7,GPX4,MMP9,NDRG2,PGD,S100A6,TIMP1,TNF
NPPB		other	Activated	2	0.0424	EBP,FDFT1,IDI1,MSMO1
CTSS	2.671	peptidase	Activated	2	0.0424	MMP9,PRKCD,TNF,TNFSF10
NAMPT	2.375	cytokine		1.976	0.0424	CXCL10,MMP9,NAMPT,TNF
FN1		enzyme		1.154	0.0424	ITGA5,MMP9,POU5F1,TNF
SAA1		transporter		1.067	0.0424	BCL2,CXCL10,IL1RN,TNF
STK11		kinase		0.218	0.0424	CCL2,CCNA2,CD274,DOCK4
Fc gamma receptor		group		0.152	0.0424	CCL22,CCNA2,CDKN1A,TNF
KL		enzyme		0.061	0.0424	BCL2,CYBB,MITF,SOD2
ALOX5	-0.237	enzyme		-0.152	0.0424	CD36,MMP9,MYD88,TNF
MERTK		kinase		-0.277	0.0424	CD70,FGL2,INHBA,TNF
CYB5R4	0.912	enzyme		-1.969	0.0424	ATF3,CD36,HMOX1,HSPA5
NPC2	3.808	other	Inhibited	-2	0.0424	PTGER2,STAT1,STAT2,TLR4
Collagen(s)		complex			0.0424	C3AR1,C5AR1,ITGAM,PPP1R15A
DPH5	-0.413	enzyme			0.0424	IRF1,NFKBIA,STAT1,TNF
STUB1	-0.318	enzyme			0.0424	CCNA2,CDK1,CDKN1A,FBL
IGF1		growth factor		0.732	0.0433	BCL2,BHLHE40,BIRC5,CDKN1A,CTSD,FOS,IFNGR2,PLAUR,SLC2A1,TAP1,TGFBI,TNF
FOXO4		transcription regulator		1.744	0.0436	CDKN1A,DHCR24,FDFT1,IDI1,MMP9,NAMPT
FANCC	-0.212	other			0.0436	ATP1B1,GSAP,IFI44L,MYOF,PTPRC,TNF
DGCR8		enzyme	Activated	2.213	0.0448	EGR2,FOS,MITF,PDCD4,SPI1
PIN1	0.132	enzyme		1.732	0.0448	MMP9,PHB,PML,RUNX3,TIMP1
SERPINA1	4.34	other		-1.091	0.0448	CCL2,HSPA5,TLR2,TLR4,TNF
MKL2		transcription regulator			0.0449	CXCR4,CYBA,DHCR24,ETV6,FCN1,HLA-A,LILRB4,TBXAS1
SYK/ZAP		group			0.0452	TIMP1,TNF
nicotinic acetylcholine receptor		complex			0.0452	FOS,JUNB
PPT1	2.341	enzyme			0.0452	CXCL10,TNF
SCGB3A2		other			0.0452	CTSD,CTSS
KMT2E	-0.854	enzyme			0.0452	CDC6,CDK1
TRIM29		transcription regulator			0.0452	CD44,CDKN1A
P2RY14	0.81	g-protein coupled receptor			0.0452	ITPR1,MAFB
ARID5A	0.948	transcription regulator			0.0452	TBX21,TNF
Relaxin		group			0.0452	MMP9,TIMP1
MTF1	1.197	transcription regulator			0.0452	MMP9,MT2A
CREB3L2	0.484	transcription regulator			0.0452	ATF5,HSPA5
ERFE		other			0.0452	ATG7,CD36
COL1A1		other			0.0452	CDKN1A,CXCR4
CACNA1C		ion channel			0.0452	ANXA2,S100A10
PHLPP2		enzyme			0.0452	PRKCD,TNF
Ap2 alpha		group			0.0452	BCL2,PLAUR
CD80/CD86		group			0.0452	IDO1,MKI67
SMAD1/5		group			0.0452	ID3,PLAUR
SOX7		transcription regulator			0.0452	ACOD1,PRDM1
IL13RA2		transmembrane receptor			0.0452	LILRB3,MMP9
TOLLIP	0.34	other			0.0452	TLR4,TNF
UNC5B		transmembrane receptor			0.0452	CCL22,TNF
TYRO3		kinase			0.0452	EGR2,TNF
APLN		other			0.0452	NCF1,SOD1
OPRK1		g-protein coupled receptor			0.0452	FOS,PLXND1
COL2A1		other			0.0452	CXCR4,TNF
ERN2		kinase			0.0452	HSPA5,ICAM1
CXCL10	4.518	cytokine			0.0452	CXCR3,MMP9
CBX1	-0.827	transcription regulator			0.0452	BIRC5,CDKN1A
LILRB4	4.868	other			0.0452	CXCL10,CXCL11
DAB2	1.133	other			0.0452	DAB2,FOS
ITGA4	-1.124	transmembrane receptor			0.0452	ITGA5,TNF
mir-218		microrna			0.0452	SRC,ZEB2
miR-491-5p (and other miRNAs w/seed GUGGGGA)		mature microrna			0.0452	MMP9,PTK2
miR-199a-5p (and other miRNAs w/seed CCAGUGU)		mature microrna			0.0452	BIRC5,ETS1
PDE3A		enzyme			0.0452	CDKN1A,DUSP1
APAF1	0.343	other			0.0452	BCL2,HSPA5
NPY1R		g-protein coupled receptor			0.0452	FOS,TNF
SWAP70	-1.885	other			0.0452	ITGAM,RHOA
HSPB3		other			0.0452	CCL2,ICAM1
TNFRSF25		transmembrane receptor			0.0452	CCL2,TNF
RLN2		other			0.0452	CD36,TIMP1
LPAR1	0.75	g-protein coupled receptor			0.0452	MMP9,SPHK1
KLRD1	-0.593	transmembrane receptor			0.0452	CD3E,TYROBP
VSX2		transcription regulator			0.0452	MITF,TFEC
KLF3	0.503	transcription regulator			0.0452	KLF12,SELL
GMFG	-0.018	growth factor			0.0452	ITGA5,TNF
IL1RAP		transmembrane receptor			0.0452	CXCL10,TNF
HSPB6		other			0.0452	CCL2,ICAM1
GABPB1	0.249	transcription regulator			0.0452	IL16,ITGB2
CD163		transmembrane receptor			0.0452	HMOX1,TNF
ADAM8	-0.417	peptidase			0.0452	CXCL10,TNF
AIP	-0.999	transcription regulator			0.0452	BIRC5,CYP1B1
NOS1		enzyme			0.0452	FOS,SLC2A1
ABCC8		transporter			0.0452	SOD1,SOD2
MAD2L1	-2.038	other			0.0452	BCL2,PTTG1
TIGIT	-1.002	other			0.0452	FGL2,TBX21
BMPR1B		kinase			0.0452	CFD,ID3
ADCYAP1R1		g-protein coupled receptor			0.0452	EGR2,FOS
PTGDS	0.167	enzyme			0.0452	DUSP4,PTK2
ARID1A	-0.294	transcription regulator			0.0452	CCNB2,CDKN1A
TAPBP	0.43	transporter			0.0452	HLA-A,TAP1
RNF128		enzyme			0.0452	CD247,TNF
FRK		kinase			0.0452	PTK2,SRC
CCR6	-1.456	g-protein coupled receptor			0.0452	CXCL10,TNF
GRN	1.973	growth factor			0.0452	GRN,TNF
KISS1R		g-protein coupled receptor			0.0452	FOS,MMP9
S1PR3		g-protein coupled receptor			0.0452	CD44,ETS1
ADAM15	1.087	peptidase			0.0452	CD44,TNF
FTH1	2.578	enzyme			0.0452	FTH1,FTL
CACNA1A		ion channel			0.0452	BTG1,GRN
IL1RL1		transmembrane receptor			0.0452	ITGAM,TNF
ANPEP	3.339	peptidase			0.0452	ANPEP,IL1RN
JMJD1C	-0.48	enzyme			0.0452	CDKN1A,ETV6
MRC1	0.807	transmembrane receptor			0.0452	ACOD1,CXCL10
PPP1R15A	1.904	other			0.0452	HSPA5,TNF
PAX1		transcription regulator			0.0452	ACOD1,PRDM1
BUB1B		kinase			0.0452	CDC20,PTTG1
CDKN1B	0.312	kinase		0.781	0.0473	AGTRAP,BCL11A,CDKN1A,LGALS3,NFATC2,PAX5,PDCD1,PTK2,TK1
SCD	-0.34	enzyme		-0.891	0.0495	ATF3,BCL2,CD36,CXCL10,HSPA5,SLC2A1,TNF
WWTR1		transcription regulator			0.0495	CD44,ITGB2,POU5F1
ZMPSTE24	0.233	peptidase			0.0495	JAK2,LMNA,SIRPA
SLC5A8		transporter			0.0495	BCL2,BIRC5,TNFSF10
MB21D1	1.867	enzyme			0.0495	CXCL10,IRF7,RSAD2
FH	-0.45	enzyme			0.0495	BLVRB,CDKN1A,HMOX1
Iga		complex			0.0495	CXCL10,FCGR1A,TNF
CD200	-0.554	other			0.0495	TLR2,TLR4,TNF
F2R		g-protein coupled receptor			0.0495	FOS,MMP9,RHOA
IL11		cytokine			0.0495	BCL2,FOS,TIMP1
GPER1		g-protein coupled receptor			0.0495	CDKN1A,FOS,HSPA5
UBE3A	-0.104	enzyme			0.0495	CDKN1A,PML,SNRPN
ADRB3		g-protein coupled receptor			0.0495	FOS,JUNB,TNF
PIK3R2		kinase			0.0495	CXCL10,IRF7,MKI67
IGFBP3		other			0.0495	CDKN1A,ICAM1,TNF
NT5E		phosphatase			0.0495	MKI67,TIMP1,TNF
CTBP1	-1.126	enzyme			0.0495	CDKN1A,ENPP2,RAC1
CCNE1		transcription regulator			0.0495	CCNB1,CDC45,CDC6
CHRNA3		transmembrane receptor			0.0495	BCL2,CDKN1A,STAT1
BAG1	0.244	other			0.0495	BCL2,CDKN1A,FOS
EHMT2	-0.248	transcription regulator			0.0495	BIRC5,CDKN1A,SNRPN
CBX3	-1.348	transcription regulator			0.0495	BIRC5,CDK1,CDKN1A
Gm21596/Hmgb1		transcription regulator			0.0495	CXCR4,TLR4,TNF
FLT3LG	-0.188	cytokine			0.0495	CD19,CD79A,PAX5
PAF1	-0.696	other	Activated	2.828	0.0529	FAM46A,IDO1,IFI44L,IFIT3,IFITM3,OAS3,PLAUR,SOD2
ATF2	-0.379	transcription regulator		1.98	0.0537	ATF3,BCL2,CD79A,DUSP1,SOD2,TNF
INS		other	Activated	2.422	0.0556	ACADM,CD36,CDKN1A,CST3,EGR2,FOS,HSPA5,JUNB,OGT,SOD1,TNF
mir-146		microrna		-1.981	0.0573	CCL2,CXCL10,MYD88,TNF
CXCL12		cytokine	Activated	2.578	0.063	BCL2,CCL2,CD44,CXCL10,CXCR4,FOS,JUNB,MMP9,TIMP1
PTH		other		1.919	0.0651	BCL2,CDKN1A,CXCR4,DUSP1,EGR2,FOS
miR-155-5p (miRNAs w/seed UAAUGCU)		mature microrna	Inhibited	-2.395	0.0651	BACH1,CASP1,CSF1R,MAFB,SPI1,TNF
MKNK1	1.84	kinase		1.897	0.0715	ANXA2,ANXA5,EEF1D,FOS,IFIT2,PLXNB2,RNH1,TFDP1,TNF,TPP1
IFNAR2	0.806	transmembrane receptor	Activated	2	0.0943	IFIH1,PSME2,UBD,UBE2L6
SYK	0.251	kinase		1.981	0.14	CCL2,CXCL10,FGL2,TNF
KMT2A		transcription regulator	Inhibited	-2	0.14	ABCD2,BCL2,ETS1,KLF6
KDM5B	-0.218	transcription regulator	Activated	2.496	0.148	CCNB1,CDK1,DHCR24,DLGAP5,GCA,LGALS3BP,NDC80,NEDD9,OIP5,SAT1,SWAP70,TMEM14A,TOP2A
UXT	-0.253	transcription regulator		1.98	0.165	CCNA2,CDC6,NFKBIA,TNFAIP3
TRAF6		enzyme		1.925	0.165	CCL2,CD274,ICAM1,TNF
TCF7L2		transcription regulator		1.786	0.182	ACSL1,ADD1,ANXA1,BIN1,CD4,CDKN1A,DHCR24,ENPP2,FBP1,FKBP1A,FMNL2,FTH1,GLUL,GSN,ID3,MTMR6,NPC2,PLEKHG3,PPP1R16B,QKI,RHOA,RNF13,STK17B
BAK1	0.723	other		1.98	0.192	CXCL10,HLA-A,IRF7,TNF
INHA		growth factor		-1.964	0.221	CYP1B1,INHBA,LMNA,PIK3CD
PAX6		transcription regulator	Activated	2.804	0.283	CARD9,CDC45,CDC6,CDCA7,ETV6,GAA,LPCAT1,MCM6,MITF,MMP9,PCNX1
FOXA1		transcription regulator		-1.962	0.549	ANXA1,DSE,LYN,SOD1
mir-122		microrna	Inhibited	-2.449	1	ALDOA,FKBP1A,H1F0,MTHFD2,SH3BGRL3,WARS

## Sheet: c2 vs c3-5 Canonical Pathways
Ingenuity Canonical Pathways	-log(B-H p-value)	Ratio	z-score	Molecules
EIF2 Signaling	23.1	0.247	-5.385	RPL11,RPL36A,RPS3A,ATF5,RPS18,RPL7A,RPS11,RPL7,RPS4X,RPL18A,RPL13,RPL23A,RPS9,RPL19,RPS17,RPS3,RPS5,RPL18,RPL32,RPL4,ATF3,RPL3,RPS8,RPL17,RPL30,RPL29,RPL23,RPL12,RPL10A,RPL9,RPS6,RPL15,WARS,RPL8,RPS4Y1,RPS16,RPL5,RPS15A,RPL6,RPL13A,RPSA,RPLP0
Agranulocyte Adhesion and Diapedesis	3.47	0.208	#NUM!	CXCL10,CXCL16,CXCL11,MYL6,EZR,RDX,CXCL9,ITGB7,CCL19,SELPLG
Granulocyte Adhesion and Diapedesis	2.9	0.196	#NUM!	CXCL10,CXCL16,CXCL11,EZR,RDX,CXCL9,ITGAL,CCL19,SELPLG
Regulation of eIF4 and p70S6K Signaling	2.79	0.12	#NUM!	RPS3A,RPS8,RPS18,RPS11,RPS4X,RPS6,RPS4Y1,RPS16,RPS9,RPS15A,RPS5,RPS17,RPS3,RPSA
mTOR Signaling	2.48	0.11	#NUM!	RPS3A,RPS8,RPS18,RPS11,RPS4X,RPS6,RPS4Y1,RPS16,RPS9,RPS15A,RPS5,RPS17,RPS3,RPSA
Crosstalk between Dendritic Cells and Natural Killer Cells	2.48	0.161	#NUM!	CSF2RB,IL15RA,ICAM3,TYROBP,FSCN1,CD83,LTBR,ITGAL,CCR7
PI3K Signaling in B Lymphocytes	2.1	0.128	-0.632	BLK,CD19,ATF3,CD79B,DAPP1,ATF5,NFATC2,CD79A,ITPR1,INPP5D
B Cell Receptor Signaling	1.93	0.104	-0.905	PAX5,RAC2,CD19,PTPN6,CD79B,INPP5F,DAPP1,POU2F2,NFATC2,MEF2C,CD79A,INPP5D
B Cell Development	1.82	0.238	#NUM!	IL7R,CD19,CD79B,HLA-DMB,CD79A
Tryptophan Degradation to 2-amino-3-carboxymuconate Semialdehyde	1.73	0.5	#NUM!	IDO1,IDO2,KYNU
Glutathione Redox Reactions I	1.65	0.286	#NUM!	CLIC2,GPX1,GPX4,GSTP1
Pathogenesis of Multiple Sclerosis	1.57	0.429	#NUM!	CXCL10,CXCL11,CXCL9
NAD biosynthesis II (from tryptophan)	1.41	0.375	#NUM!	IDO1,IDO2,KYNU
Putrescine Degradation III	1.14	0.3	#NUM!	ALDH2,SAT1,IL4I1
RhoA Signaling	1.1	0.111	0	PFN1,SEPT9,NRP2,MYL6,EZR,RDX,SEPT1
Leukocyte Extravasation Signaling	1.01	0.0964	#NUM!	F11R,RAC2,MYL6,ICAM3,EZR,RDX,ITGAL,SELPLG
Tryptophan Degradation III (Eukaryotic)	0.47	0.167	#NUM!	IDO1,IDO2,KYNU
1D-myo-inositol Hexakisphosphate Biosynthesis II (Mammalian)	0.438	0.25	#NUM!	INPP5F,INPP5D
Phenylalanine Degradation IV (Mammalian, via Side Chain)	0.438	0.25	#NUM!	ALDH2,IL4I1
Caveolar-mediated Endocytosis Signaling	0.438	0.111	#NUM!	CD48,FLOT1,ITGAL,ITGB7
IL-4 Signaling	0.438	0.0926	#NUM!	PTPN6,INPP5F,HLA-DMB,NFATC2,INPP5D
Dendritic Cell Maturation	0.438	0.0753	1.633	TYROBP,FSCN1,HLA-DMB,LY75,CD83,LTBR,CCR7
Tryptophan Degradation X (Mammalian, via Tryptamine)	0.438	0.222	#NUM!	ALDH2,IL4I1
D-myo-inositol (1,3,4)-trisphosphate Biosynthesis	0.438	0.222	#NUM!	INPP5F,INPP5D
D-myo-inositol (1,4,5)-trisphosphate Degradation	0.438	0.222	#NUM!	INPP5F,INPP5D
Maturity Onset Diabetes of Young (MODY) Signaling	0.438	1	#NUM!	GAPDH
Melatonin Degradation II	0.438	1	#NUM!	IL4I1
Calcium-induced T Lymphocyte Apoptosis	0.424	0.103	-2	HLA-DMB,NFATC2,ATP2A3,ITPR1
Communication between Innate and Adaptive Immune Cells	0.424	0.103	#NUM!	CXCL10,TLR10,CD83,CCR7
Natural Killer Cell Signaling	0.423	0.0862	#NUM!	RAC2,PTPN6,INPP5F,TYROBP,INPP5D
Actin Cytoskeleton Signaling	0.423	0.0714	0.378	RAC2,PFN1,MYL6,EZR,RDX,GSN,TMSB10/TMSB4X
Primary Immunodeficiency Signaling	0.412	0.125	#NUM!	IL7R,CD19,CD79A
Granzyme A Signaling	0.372	0.182	#NUM!	SET,NME1
Phospholipase C Signaling	0.372	0.0635	-0.447	MARCKS,CD79B,MYL6,RACK1,NFATC2,MEF2C,CD79A,ITPR1
Dopamine Degradation	0.372	0.167	#NUM!	ALDH2,IL4I1
Glutathione-mediated Detoxification	0.372	0.167	#NUM!	ANPEP,GSTP1
Superpathway of D-myo-inositol (1,4,5)-trisphosphate Metabolism	0.372	0.167	#NUM!	INPP5F,INPP5D
Calcium Signaling	0.372	0.0769	#NUM!	MYL6,NFATC2,ATP2A3,MEF2C,ITPR1
3-phosphoinositide Degradation	0.372	0.0698	#NUM!	SET,PTPN6,DUSP5,INPP5F,DUSP1,INPP5D
Altered T Cell and B Cell Signaling in Rheumatoid Arthritis	0.372	0.087	#NUM!	TLR10,CD79B,HLA-DMB,CD79A
Remodeling of Epithelial Adherens Junctions	0.372	0.087	#NUM!	NME1,TUBA4A,ZYX,TUBA1C
Pyruvate Fermentation to Lactate	0.372	0.5	#NUM!	LDHB
Phenylethylamine Degradation I	0.372	0.5	#NUM!	ALDH2
Eumelanin Biosynthesis	0.372	0.5	#NUM!	MIF
Glycine Biosynthesis I	0.372	0.5	#NUM!	SHMT2
Germ Cell-Sertoli Cell Junction Signaling	0.372	0.0682	#NUM!	RAC2,TUBA4A,ZYX,TUBA1C,GSN,RAB8B
Superpathway of Inositol Phosphate Compounds	0.364	0.0631	#NUM!	SET,CD19,PTPN6,DUSP5,INPP5F,DUSP1,INPP5D
Role of NFAT in Regulation of the Immune Response	0.359	0.0625	-2.236	CD79B,RACK1,HLA-DMB,NFATC2,MEF2C,CD79A,ITPR1
Regulation of Actin-based Motility by Rho	0.359	0.0816	#NUM!	RAC2,PFN1,MYL6,GSN
IL-17A Signaling in Gastric Cells	0.359	0.143	#NUM!	CXCL10,CXCL11
PCP pathway	0.359	0.143	#NUM!	PFN1,JUNB
Systemic Lupus Erythematosus Signaling	0.33	0.0603	#NUM!	PTPN6,CD79B,NFATC2,CD79A,LSM7,INPP5D,LSM2
Pyrimidine Deoxyribonucleotides De Novo Biosynthesis I	0.33	0.133	#NUM!	DUT,NME1
FcγRIIB Signaling in B Lymphocytes	0.33	0.0938	#NUM!	CD79B,CD79A,INPP5D
Noradrenaline and Adrenaline Degradation	0.321	0.125	#NUM!	ALDH2,IL4I1
Cardiomyocyte Differentiation via BMP Receptors	0.321	0.333	#NUM!	MEF2C
NADH Repair	0.321	0.333	#NUM!	GAPDH
Spermine and Spermidine Degradation I	0.321	0.333	#NUM!	SAT1
Inosine-5'-phosphate Biosynthesis II	0.321	0.333	#NUM!	ATIC
Myo-inositol Biosynthesis	0.321	0.333	#NUM!	INPP5F
Complement System	0.294	0.118	#NUM!	SERPING1,C1QBP
3-phosphoinositide Biosynthesis	0.294	0.06	#NUM!	SET,CD19,PTPN6,DUSP5,INPP5F,DUSP1
D-myo-inositol (1,4,5,6)-Tetrakisphosphate Biosynthesis	0.286	0.0633	#NUM!	SET,PTPN6,DUSP5,INPP5F,DUSP1
D-myo-inositol (3,4,5,6)-tetrakisphosphate Biosynthesis	0.286	0.0633	#NUM!	SET,PTPN6,DUSP5,INPP5F,DUSP1
PTEN Signaling	0.286	0.069	0	RAC2,INPP5F,CDKN1A,INPP5D
p38 MAPK Signaling	0.286	0.0678	-2	DUSP1,HMGN1,MAP4K1,MEF2C
Antiproliferative Role of Somatostatin Receptor 2	0.286	0.0789	#NUM!	PTPN6,RACK1,CDKN1A
Heme Degradation	0.286	0.25	#NUM!	BLVRA
Thioredoxin Pathway	0.286	0.25	#NUM!	TXN
dTMP De Novo Biosynthesis	0.286	0.25	#NUM!	SHMT2
Folate Polyglutamylation	0.286	0.25	#NUM!	SHMT2
Netrin Signaling	0.286	0.105	#NUM!	RAC2,NFATC2
Serotonin Degradation	0.286	0.105	#NUM!	ALDH2,IL4I1
RhoGDI Signaling	0.275	0.0602	-1	MYL6,EZR,RACK1,RDX,ARHGDIB
Axonal Guidance Signaling	0.275	0.0513	#NUM!	RAC2,PFN1,NRP2,MYL6,RACK1,TUBA4A,NFATC2,TUBA1C
D-myo-inositol-5-phosphate Metabolism	0.27	0.0595	#NUM!	SET,PTPN6,DUSP5,INPP5F,DUSP1
Role of JAK1 and JAK3 in γc Cytokine Signaling	0.265	0.075	#NUM!	IL7R,IL15RA,CRLF2
Cell Cycle: G1/S Checkpoint Regulation	0.265	0.0732	#NUM!	RPL11,CDKN1A,RPL5
Pyrimidine Ribonucleotides Interconversion	0.265	0.0952	#NUM!	NME1,ENTPD1
GABA Receptor Signaling	0.265	0.0952	#NUM!	UBD,SLC6A12
Calcium Transport I	0.265	0.2	#NUM!	ATP2A3
Glycogen Degradation II	0.265	0.2	#NUM!	TYMP
Superoxide Radicals Degradation	0.265	0.2	#NUM!	SOD2
Salvage Pathways of Pyrimidine Deoxyribonucleotides	0.265	0.2	#NUM!	TYMP
Glycine Betaine Degradation	0.265	0.2	#NUM!	SHMT2
p70S6K Signaling	0.265	0.0615	-2	RPS6,CD19,CD79B,CD79A
Pyrimidine Ribonucleotides De Novo Biosynthesis	0.265	0.0909	#NUM!	NME1,ENTPD1
Hepatic Fibrosis / Hepatic Stellate Cell Activation	0.265	0.0698	#NUM!	MYL6,CXCL9,CCR7
TREM1 Signaling	0.265	0.0698	#NUM!	TLR10,TYROBP,CD83
Reelin Signaling in Neurons	0.265	0.0698	#NUM!	BLK,MAP4K1,ITGAL
Epithelial Adherens Junction Signaling	0.262	0.0606	#NUM!	MYL6,TUBA4A,ZYX,TUBA1C
Integrin Signaling	0.259	0.0522	-1	RAC2,PFN1,ZYX,GSN,ITGAL,ITGB7
Superpathway of Serine and Glycine Biosynthesis I	0.236	0.167	#NUM!	SHMT2
Glycogen Degradation III	0.236	0.167	#NUM!	TYMP
Antioxidant Action of Vitamin C	0.231	0.0652	#NUM!	CSF2RB,CSF2RA,TXN
Role of Macrophages, Fibroblasts and Endothelial Cells in Rheumatoid Arthritis	0.231	0.05	#NUM!	IL16,TLR10,MIF,NFATC2,LTBR,TRAF1
Signaling by Rho Family GTPases	0.231	0.05	-0.447	SEPT9,MYL6,EZR,RACK1,RDX,SEPT1
Th1 and Th2 Activation Pathway	0.231	0.0526	#NUM!	HLA-DMB,NFATC2,CD274,CRLF2,SPI1
Eicosanoid Signaling	0.231	0.08	#NUM!	ALOX15B,PTGIR
GM-CSF Signaling	0.231	0.0638	#NUM!	CSF2RB,CSF2RA,RACK1
VDR/RXR Activation	0.224	0.0769	#NUM!	CXCL10,CDKN1A
Transcriptional Regulatory Network in Embryonic Stem Cells	0.224	0.143	#NUM!	SET
Leucine Degradation I	0.224	0.143	#NUM!	ACADM
Fc Epsilon RI Signaling	0.224	0.0612	#NUM!	RAC2,INPP5F,INPP5D
Phagosome Formation	0.224	0.0612	#NUM!	MARCKS,TLR10,INPP5D
Sertoli Cell-Sertoli Cell Junction Signaling	0.224	0.0541	#NUM!	F11R,TUBA4A,TUBA1C,RAB8B
iCOS-iCOSL Signaling in T Helper Cells	0.224	0.0533	#NUM!	HLA-DMB,NFATC2,ITPR1,INPP5D
Th2 Pathway	0.224	0.0533	#NUM!	HLA-DMB,NFATC2,CRLF2,SPI1
IL-3 Signaling	0.224	0.0588	#NUM!	CSF2RB,PTPN6,INPP5D
Virus Entry via Endocytic Pathways	0.224	0.0588	#NUM!	RAC2,ITGAL,ITGB7
Toll-like Receptor Signaling	0.224	0.0588	#NUM!	UBD,TLR10,TRAF1
Agrin Interactions at Neuromuscular Junction	0.224	0.0714	#NUM!	RAC2,ITGAL
TNFR2 Signaling	0.224	0.0714	#NUM!	BIRC3,TRAF1
γ-glutamyl Cycle	0.224	0.125	#NUM!	ANPEP
Histamine Degradation	0.224	0.125	#NUM!	ALDH2
Fatty Acid α-oxidation	0.224	0.125	#NUM!	ALDH2
Folate Transformations I	0.224	0.125	#NUM!	SHMT2
Serotonin Receptor Signaling	0.224	0.125	#NUM!	IL4I1
Wnt/β-catenin Signaling	0.204	0.0566	#NUM!	UBD,APPL2,MAP4K1
April Mediated Signaling	0.201	0.0667	#NUM!	NFATC2,TRAF1
TWEAK Signaling	0.201	0.0667	#NUM!	BIRC3,TRAF1
Purine Nucleotides De Novo Biosynthesis II	0.201	0.111	#NUM!	ATIC
Superpathway of Melatonin Degradation	0.201	0.111	#NUM!	IL4I1
Vitamin-C Transport	0.201	0.111	#NUM!	TXN
Acute Myeloid Leukemia Signaling	0.201	0.0545	#NUM!	CSF2RB,CSF2RA,SPI1
B Cell Activating Factor Signaling	0.201	0.0645	#NUM!	NFATC2,TRAF1
Cellular Effects of Sildenafil (Viagra)	0.201	0.0645	#NUM!	MYL6,ITPR1
STAT3 Pathway	0.201	0.0645	#NUM!	PTPN6,CDKN1A
Fcγ Receptor-mediated Phagocytosis in Macrophages and Monocytes	0.195	0.0536	#NUM!	RAC2,EZR,INPP5D
Breast Cancer Regulation by Stathmin1	0.19	0.0459	#NUM!	RACK1,CDKN1A,TUBA4A,TUBA1C,ITPR1
Role of Hypercytokinemia/hyperchemokinemia in the Pathogenesis of Influenza	0.189	0.1	#NUM!	CXCL10
Oxidative Ethanol Degradation III	0.189	0.1	#NUM!	ALDH2
RANK Signaling in Osteoclasts	0.167	0.0508	#NUM!	NFATC2,GSN,BIRC3
Protein Kinase A Signaling	0.161	0.0414	-1.342	PTPN6,DUSP5,MYL6,DUSP1,RACK1,NFATC2,ITPR1
NRF2-mediated Oxidative Stress Response	0.16	0.0439	#NUM!	SOD2,JUNB,TXN,GSTP1,FTH1
CD28 Signaling in T Helper Cells	0.16	0.046	#NUM!	PTPN6,HLA-DMB,NFATC2,ITPR1
RAR Activation	0.153	0.0455	#NUM!	CSF2RB,DUSP1,PNRC1,RPL7A
Ethanol Degradation IV	0.145	0.0833	#NUM!	ALDH2
Glutamate Receptor Signaling	0.145	0.0833	#NUM!	SLC38A1
Atherosclerosis Signaling	0.138	0.0541	#NUM!	ALOX15B,SELPLG
FGF Signaling	0.138	0.0541	#NUM!	PTPN6,ITPR1
GADD45 Signaling	0.135	0.0769	#NUM!	CDKN1A
HER-2 Signaling in Breast Cancer	0.135	0.0526	#NUM!	CDKN1A,ITGB7
Ephrin B Signaling	0.135	0.0526	#NUM!	RAC2,RACK1
Nitric Oxide Signaling in the Cardiovascular System	0.135	0.0526	#NUM!	ATP2A3,ITPR1
IL-17 Signaling	0.123	0.0513	#NUM!	CXCL10,CXCL11
MIF-mediated Glucocorticoid Regulation	0.116	0.0714	#NUM!	MIF
α-Adrenergic Signaling	0.115	0.05	#NUM!	RACK1,ITPR1
Corticotropin Releasing Hormone Signaling	0.105	0.0488	#NUM!	MEF2C,ITPR1
Estrogen-mediated S-phase Entry	0.104	0.0667	#NUM!	CDKN1A
Triacylglycerol Degradation	0.104	0.0667	#NUM!	MGLL
Gap Junction Signaling	0.104	0.0429	#NUM!	TUBA4A,TUBA1C,ITPR1
Gαs Signaling	0.104	0.0476	#NUM!	PTGIR,RACK1
G Protein Signaling Mediated by Tubby	0.0996	0.0625	#NUM!	RACK1
Role of JAK2 in Hormone-like Cytokine Signaling	0.0996	0.0625	#NUM!	PTPN6
Gluconeogenesis I	0.0996	0.0625	#NUM!	GAPDH
Ethanol Degradation II	0.0996	0.0625	#NUM!	ALDH2
fMLP Signaling in Neutrophils	0.0996	0.0417	#NUM!	RACK1,NFATC2,ITPR1
Lymphotoxin β Receptor Signaling	0.0959	0.0455	#NUM!	LTBR,TRAF1
Polyamine Regulation in Colon Cancer	0.0933	0.0588	#NUM!	SAT1
Role of JAK1, JAK2 and TYK2 in Interferon Signaling	0.0933	0.0588	#NUM!	PTPN6
Glycolysis I	0.0933	0.0588	#NUM!	GAPDH
Tight Junction Signaling	0.0863	0.0395	#NUM!	F11R,MYL6,RAB13
MIF Regulation of Innate Immunity	0.0863	0.0556	#NUM!	MIF
GPCR-Mediated Integration of Enteroendocrine Signaling Exemplified by an L Cell	0.0863	0.0556	#NUM!	ITPR1
Amyotrophic Lateral Sclerosis Signaling	0.0863	0.0426	#NUM!	GPX1,BIRC3
Mouse Embryonic Stem Cell Pluripotency	0.0863	0.0426	#NUM!	ID2,ID3
Induction of Apoptosis by HIV1	0.0863	0.0417	#NUM!	BIRC3,TRAF1
CXCR4 Signaling	0.0863	0.0385	#NUM!	MYL6,RACK1,ITPR1
Role of Osteoblasts, Osteoclasts and Chondrocytes in Rheumatoid Arthritis	0.0863	0.0385	#NUM!	NFATC2,GSN,BIRC3
Th1 Pathway	0.0863	0.0385	#NUM!	HLA-DMB,NFATC2,CD274
Factors Promoting Cardiogenesis in Vertebrates	0.0863	0.0526	#NUM!	MEF2C
Wnt/Ca+ pathway	0.0863	0.0526	#NUM!	NFATC2
Gαq Signaling	0.0846	0.038	#NUM!	RACK1,NFATC2,ITPR1
PKCθ Signaling in T Lymphocytes	0.0846	0.0375	#NUM!	RAC2,HLA-DMB,NFATC2
Autoimmune Thyroid Disease Signaling	0.0846	0.05	#NUM!	HLA-DMB
Tumoricidal Function of Hepatic Natural Killer Cells	0.0846	0.05	#NUM!	ITGAL
Role of IL-17F in Allergic Inflammatory Airway Diseases	0.0846	0.05	#NUM!	CXCL10
Cholecystokinin/Gastrin-mediated Signaling	0.0846	0.04	#NUM!	MEF2C,ITPR1
PI3K/AKT Signaling	0.0846	0.037	#NUM!	INPP5F,CDKN1A,INPP5D
PAK Signaling	0.0846	0.0392	#NUM!	ARHGAP10,MYL6
JAK/Stat Signaling	0.0846	0.0392	#NUM!	PTPN6,CDKN1A
Cell Cycle Regulation by BTG Family Proteins	0.0846	0.0476	#NUM!	BTG2
Role of Oct4 in Mammalian Embryonic Stem Cell Pluripotency	0.0846	0.0476	#NUM!	PHB
Fatty Acid β-oxidation I	0.0846	0.0476	#NUM!	ACADM
PDGF Signaling	0.0823	0.0385	#NUM!	INPP5F,INPP5D
4-1BB Signaling in T Lymphocytes	0.0692	0.0435	#NUM!	TRAF1
Graft-versus-Host Disease Signaling	0.0692	0.0435	#NUM!	HLA-DMB
MSP-RON Signaling Pathway	0.0692	0.0435	#NUM!	CSF2RB
Role of p14/p19ARF in Tumor Suppression	0.0692	0.0435	#NUM!	NPM1
Role of NFAT in Cardiac Hypertrophy	0.0682	0.0345	#NUM!	RACK1,MEF2C,ITPR1
ILK Signaling	0.0682	0.0341	#NUM!	MYL6,TMSB10/TMSB4X,ITGB7
CCR3 Signaling in Eosinophils	0.0682	0.0357	#NUM!	RACK1,ITPR1
Paxillin Signaling	0.0682	0.0357	#NUM!	ITGAL,ITGB7
GPCR-Mediated Nutrient Sensing in Enteroendocrine Cells	0.0682	0.0417	#NUM!	ITPR1
Thrombin Signaling	0.0657	0.0337	#NUM!	MYL6,RACK1,ITPR1
Bladder Cancer Signaling	0.0611	0.04	#NUM!	CDKN1A
Hereditary Breast Cancer Signaling	0.0584	0.033	#NUM!	UBD,NPM1,CDKN1A
Renin-Angiotensin Signaling	0.0584	0.0339	#NUM!	PTPN6,ITPR1
Cardiac β-adrenergic Signaling	0.0584	0.0339	#NUM!	RACK1,ATP2A3
Prostate Cancer Signaling	0.0558	0.0333	#NUM!	CDKN1A,GSTP1
Dopamine-DARPP32 Feedback in cAMP Signaling	0.0558	0.0333	#NUM!	ATP2A3,ITPR1
Allograft Rejection Signaling	0.0534	0.037	#NUM!	HLA-DMB
SAPK/JNK Signaling	0.0534	0.0328	#NUM!	RAC2,MAP4K1
Gα12/13 Signaling	0.049	0.0323	#NUM!	MYL6,MEF2C
Regulation of Cellular Mechanics by Calpain Protease	0.0403	0.0345	#NUM!	EZR
Interferon Signaling	0.0336	0.0333	#NUM!	IFITM3
Melanoma Signaling	0.0274	0.0323	#NUM!	CDKN1A

## Sheet: c2 vs c3-5 Upstream Analysis
Upstream Regulator	Expr Log Ratio	Molecule Type	Predicted Activation State	Activation z-score	p-value of overlap	Target molecules in dataset	Mechanistic Network
TNF	-0.343	cytokine	Activated	3.558	2.11e-13	ALDH2,ALOX15B,ARHGDIB,ATF3,BIRC3,BTG2,CCL19,CCR7,CD274,CD83,CDKN1A,CXCL10,CXCL11,CXCL16,CXCL9,DUSP1,DUSP5,FTH1,GBP1,GPX4,GSTP1,IDO1,IFI16,IL7R,ITGAL,ITPR1,JUNB,KYNU,LAMP3,MARCKSL1,NINJ1,NME1,NR4A3,RPS3,SAT1,SOD2,TMEM176B,TNFAIP2,TRAF1,TYMP	96 (16)
RICTOR	-0.26	other	Activated	4.345	1.67e-11	ATP5A1,ATP5F1,IFI16,IL7R,RPL10A,RPL11,RPL12,RPL13A,RPL17,RPL18,RPL23,RPL30,RPL4,RPL6,RPL7,RPL7A,RPL8,RPL9,RPLP0,RPS11,RPS18,RPS3,RPS4Y1,RPS5,RPS6,RPS8,RPS9,RPSA
SMARCA4		transcription regulator		0.791	2.49e-10	ALDH2,ANTXR2,ARHGDIB,BIN1,CD52,CDKN1A,CFP,CLIC2,CSF2RA,GAPDH,GPX1,GSTP1,HAPLN3,ID3,IFI16,IFI30,IFITM3,IL15RA,IL7R,ITPR1,LPXN,LRMP,NRP2,RAC2,RGS1,UBD	27 (3)
TSC2	-0.44	other	Inhibited	-2.882	4.49e-08	ANXA2,ATF3,CDKN1A,CREG1,CXCL10,FAM129A,GSN,IFITM3,LDHB,RASSF4,S100A11,TMEM176A,TMEM176B
POLG	-0.121	enzyme			4.77e-08	EEF1B2,RACK1,RPL13,RPL23,RPL5,RPL7,RPS16,RPS5
TCF3	-1.204	transcription regulator		-0.216	1.71e-07	ATF3,CD79A,CD79B,CDKN1A,ID2,IL7R,NR4A3,PAX5,PTPRCAP,RPS3A
SPI1	2.722	transcription regulator		0.689	2.43e-07	CCR7,CD79A,CD79B,CDKN1A,CSF2RA,CSF2RB,FTH1,IL7R,MEF2C,MS4A1,PTPN6,RACK1,RPL18,SPI1	28 (3)
RUNX1	-0.101	transcription regulator		1.188	3.86e-07	BLK,CD79A,CDKN1A,CSF2RA,CSF2RB,FSCN1,IL7R,NR4A3,SPI1	32 (6)
TLR7	-0.488	transmembrane receptor	Activated	2.801	5.47e-07	ATF3,CCR7,CD274,CD83,CXCL10,CXCL9,FCMR,IDO1,IL4I1,INPP5D,JUNB,SOD2	73 (15)
MAPK9		kinase		-1.252	1.75e-06	BIRC3,CDKN1A,GAPDH,IFI16,IL15RA,JUNB,MARCKSL1,MIF,RPSA,SELPLG,SOD2,ZYX	89 (14)
FAAH		enzyme		1.633	2.21e-06	IDO2,RPL17,RPL5,RPL7,RPS18,RPS6
NFkB (complex)		complex	Activated	3.535	3.48e-06	BIRC3,BLVRA,CCR7,CD83,CDKN1A,CXCL10,CXCL11,CXCL9,DUSP5,FTH1,HLA-DMB,IDO1,IL15RA,JUNB,KYNU,LSP1,SOD2,TRAF1	94 (15)
SATB1	-0.446	transcription regulator		0.398	3.57e-06	CDKN1A,EVI2A,FAM129A,FAM65B,HLA-DMB,ID3,IL16,IL7R,RGS1,RPLP0,SPI1,TUBA4A,WARS	27 (3)
IGF1R		transmembrane receptor		0.788	4.21e-06	ACADM,ATP5A1,CD37,CD48,CD53,CDKN1A,FTH1,ID2,IL16,NME1,RPL10A,RPL3,RPL7,RPL9,TXN	21 (3)
Pka		complex		1.982	6.1e-06	ANTXR2,CCR7,CXCL10,DUSP1,JUNB,NR4A3,SPI1	44 (7)
P38 MAPK		group		1.692	6.65e-06	ATF3,CCR7,CD82,CD83,CDKN1A,CXCL10,CXCL11,CXCL9,DUSP1,GBP1,JUNB,MIF,NR4A3	74 (15)
mir-21		microrna		0.153	8.6e-06	BTG2,CCL19,CD19,CD274,CDKN1A,CXCL10,IDO1,IFI16,PDCD4,SIGLEC1,TRAF1	49 (7)
IL4		cytokine		0.081	9.54e-06	ALDH2,ANXA2,BIN1,CCR7,CD83,CDKN1A,CXCL10,CXCL16,GPX4,IDO1,IFI30,IL7R,ITGB7,LSP1,NFATC2,PHB,PTPRCAP,S100A10,SLAMF7,SYNGR2	73 (13)
SMARCC1	-0.379	transcription regulator		-1.195	1.17e-05	CD79A,CD79B,CDKN1A,IL7R,PAX5
FLT3LG	-0.501	cytokine		-1	1.36e-05	CD19,CD79A,IL7R,PAX5
PTGS2		enzyme		1.96	1.49e-05	ANXA2,BIRC3,CCR7,CXCL10,DUSP1,EZR,ITGAL,RPS3A,TRAF1	55 (8)
NFKB1	2.392	transcription regulator		1.343	1.5e-05	CCL19,CD82,CSF2RA,CXCL10,CXCL11,CXCL9,FSCN1,HLA-DMB,POU2F2,PTPN6,SOD2	67 (11)
IRF4	2.212	transcription regulator		-0.707	2.25e-05	CXCL10,CXCL11,CXCL9,ENTPD1,GBP1,IL7R,INPP5D,PAX5	52 (7)
FOXP3		transcription regulator			2.43e-05	CDKN1A,ID2,IL7R,PDCD4,RGS1,TLR10
ZBED1	0.025	enzyme			3.07e-05	RPL10A,RPL12,RPS6
STAT3	0.917	transcription regulator		1.433	3.14e-05	CCDC88A,CD274,CD83,CDKN1A,CXCL10,CXCL9,FSCN1,IFI16,IFI30,IFITM3,JUNB,LTBR,NFATC2,PHB,SOD2,WARS	89 (17)
FAS	0.661	transmembrane receptor		0.104	3.31e-05	BIRC3,CDKN1A,CXCL10,CXCL11,CXCL9,INPP5D,MIF,SOD2	58 (14)
RNA polymerase II		complex			3.39e-05	CD83,CDKN1A,GAPDH,JUNB,MEF2C,RPL10A,RPL12,RPL13A,RPS3,RPS6,SOD2,SPI1,TXN
TLR9	-1.239	transmembrane receptor	Activated	2.238	3.84e-05	ATF3,CCR7,CD274,CD83,CXCL10,CXCL9,DUSP1,FCMR,IDO1,IFI16,IL4I1,LYST	79 (16)
ATF2	-0.051	transcription regulator		1.067	4.43e-05	ATF3,CD79A,DUSP1,DUSP5,ENTPD1,SOD2
IRF8	-0.878	transcription regulator		1	4.75e-05	BANK1,CCR7,CD37,CXCL16,IDO1,LSP1,MS4A1,TYROBP
IFNG		cytokine	Activated	2.457	5.03e-05	ATF3,CD274,CDKN1A,CXCL10,CXCL11,CXCL16,CXCL9,DUSP1,FTH1,GBP1,IDO1,IFI16,IL7R,ITGAL,ITPR1,JUNB,LAMP3,MARCKSL1,RACK1,RPL23A,SOD2,SPI1,TYMP,TYROBP,UBD	94 (15)
JUN	0.521	transcription regulator		-0.285	5.16e-05	BIRC3,CD274,CDKN1A,CXCL10,DUSP1,DUSP5,FTH1,IFI16,IL7R,JUNB,SOD2	79 (11)
PTGES		enzyme			5.84e-05	ANXA2,CDKN1A,EZR,ITGAL,RPS3A,TRAF1	22 (3)
RRP1B		other			5.92e-05	CDKN1A,RPL11,RPL13,RPL13A,RPL19,RPL6,RPS3,RPS5,RPS8,RPS9
NELFB	-0.15	other	Inhibited	-2	6.04e-05	ATF3,CDKN1A,RPLP0,RPS3
RELA	1.644	transcription regulator		1.994	7.08e-05	ARHGDIB,BIRC3,BTG2,CCL19,CCR7,CDKN1A,CXCL10,CXCL11,CXCL9,FSCN1,PTPN6,SOD2	69 (12)
VHL	0.497	transcription regulator		1.192	9.69e-05	CDKN1A,FTH1,MIF,RPS6,SOD2	45 (7)
TFRC	0.191	transporter	Inhibited	-2	9.72e-05	ANKRD22,ANXA2,CDKN1A,ID2,LY75,RGS1
ELAVL1	-0.28	other		1.98	0.000108	ATF3,CD83,CDKN1A,DUSP1,RACK1,RPL13,RPS6,SAT1	46 (7)
MSC	2.079	transcription regulator			0.00012	CD19,CD79A,POU2F2
IL1B	0.112	cytokine	Activated	2.086	0.000121	ATF3,BIRC3,BTG2,CDKN1A,CSF2RB,CXCL10,CXCL11,CXCL9,DUSP1,MIF,NFATC2,NR4A3,SOD2,UBD	92 (17)
INSR		kinase		-1.165	0.000122	ACADM,ALDH2,ATF3,ATP2A3,ATP5A1,CD83,CDKN1A,CORO1A,DUSP1,GAPDH,JUNB,MARCKSL1,PDCD4,RPL5,RPL7A,RPS16,SAT1,SKAP2
SHC1	-0.001	other		0.777	0.000123	CCR7,CDKN1A,FTH1,GSTP1,SOD2,TXN	46 (4)
STAT1	1.681	transcription regulator	Activated	2.38	0.000125	CCL19,CCR7,CD274,CDKN1A,CXCL10,CXCL11,CXCL9,GBP1,IDO1,IFI16,TRAFD1,UBD	57 (12)
S100A8		other		0.194	0.000146	ATF3,CORO1A,CSF2RB,CXCL10,CXCL9,IDO1,NR4A3,SLC6A12	63 (11)
CREBBP	-0.023	transcription regulator			0.000152	BANK1,CCR7,CD53,CDKN1A,CXCL10,CXCL9,DUSP1,EVI2A,IL7R,ITGB7,MEF2C,NR4A3,ST6GAL1,TRAF1
HNF4A		transcription regulator	Activated	2.131	0.000163	ALDH2,ANPEP,CDKN1A,F11R,FTH1,GPX1,GSN,IFI30,LAD1,NPM1,RPLP0,TXN
Notch		group		1.977	0.00018	CCL19,CDKN1A,DUSP1,ID2,S100A11
SOX4	0.916	transcription regulator		-1.219	0.000181	BLK,CD53,KYNU,MARCKSL1,SPI1,ST6GAL1,TMEM176B
CEBPA		transcription regulator	Activated	2.137	0.000211	ANPEP,BIN1,BTG2,CDKN1A,CREG1,CSF2RA,GBP1,GSTP1,ID2,ITGAL,NFATC2,SECTM1,SOD2
Histone h3		group			0.000228	CDKN1A,CXCL10,GAPDH,ICAM3,ID2,IFITM3,MGLL,PAX5,RPL10A,RPL12,RPS6,RPS9,SOD2	20 (2)
Interferon alpha		group	Activated	2.378	0.000237	ATF3,CDKN1A,CSF2RB,CXCL10,CXCL11,CXCL9,GBP1,IDO1,IFI16,RPL23A,SIGLEC1	61 (14)
FLI1	-0.972	transcription regulator			0.000239	ID2,INPP5D,NPM1,RACK1,RPL18
DOT1L		phosphatase			0.000264	RPL19,RPLP0,SPI1,TUBA1C
MIF	-2.617	cytokine		0.883	0.000286	CXCL16,DUSP1,IL15RA,IL16,IL7R,LTBR
TCR		complex		-0.562	0.000309	BIRC3,CCR7,CXCL10,CXCL11,CXCL9,ID3,IL16,IL7R,ITGB7,JUNB,NFATC2,NME1,PDCD4,TLR10	76 (15)
IRF1	1.478	transcription regulator		0.853	0.000327	CCL19,CD274,CDKN1A,CXCL10,CXCL11,CXCL16,IDO1,SPI1	58 (10)
ID2	4.61	transcription regulator	Activated	2.425	0.000374	CCR7,CD19,CD79A,CD83,CDKN1A,DUSP1,IL7R,NR4A3,POU2F2,TRAF1
EP300		transcription regulator			0.000382	BANK1,CCR7,CD53,CDKN1A,EVI2A,ID2,ID3,IL7R,ITGB7,MEF2C,SOD2,ST6GAL1,TRAF1	19 (2)
HOXA3		transcription regulator		0.277	0.000397	ANXA2,DAPP1,EVI2A,RAC2,SPI1
IKBKB	0.309	kinase		1.756	0.00041	ATF3,CCL19,CDKN1A,CXCL10,FSCN1,IFI16,JUNB,SOD2,TMEM176B,TNFAIP2	60 (13)
HMOX1	1.317	enzyme		-0.625	0.0005	CD274,CXCL10,CXCL9,ID3,TYMP	46 (7)
PRKCD	0.552	kinase		1.559	0.000529	BIRC3,CDKN1A,CXCL10,LYST,PDCD4,PTPN6,SETBP1,TRAF1	47 (9)
IL10		cytokine		-0.611	0.000529	CCL19,CD274,CD83,CDKN1A,CXCL10,INPP5D,ITGAL,LAMP3	76 (16)
TREM1		transmembrane receptor		0.632	0.000538	ATF3,CCR7,CD274,CD83,CXCL10,IDO1,IL15RA,LAMP3,RGS1,SLAMF7	51 (7)
BCOR	0.444	transcription regulator			0.000545	BANK1,CD37,LSP1,MS4A1
PDE4B	0.764	enzyme			0.000572	CXCL10,CXCL11,DUSP1	59 (9)
ADIPOR1	-0.451	transmembrane receptor			0.000572	ACADM,MEF2C,SOD2
KDM1A		enzyme			0.000744	ARHGDIB,CDKN1A,DAPP1,ID2
TCF12	0.455	transcription regulator			0.000767	ID2,IL7R,NR4A3,PTPRCAP,RPS3A
BNIP3L	-0.313	other		-0.816	0.00093	CD19,CD79B,CST3,GSN,IL16,MAP4K1
VCAN		other		-1.342	0.00093	CDKN1A,MEF2C,MIF,SERPING1,SOD2,ST6GAL1
HIF1A	0.117	transcription regulator		-0.405	0.000938	CCR7,CD274,CDKN1A,CORO1A,FSCN1,GAPDH,ITPR1,MEF2C,MIF,NPM1,SOD2,TNFAIP2	47 (8)
TNFSF15		cytokine			0.000978	BIRC3,CCR7,CD83	52 (8)
RNU1-1		other			0.000984	CXCL10,IDO1
miR-208a-3p (and other miRNAs w/seed UAAGACG)		mature microrna			0.000984	PDCD4,PTGIR
KAT6A		enzyme			0.000984	CDKN1A,GSTP1
PRDM8		transcription regulator			0.000984	ANTXR2,NRP2
ZNF423		transcription regulator			0.000984	CD79A,CD79B
TCEB3	0.778	transcription regulator			0.000984	ATF3,CDKN1A
GZMB		peptidase			0.000984	CD274,ENTPD1
BCL3	1.172	transcription regulator			0.000989	ACADM,CD82,CXCL10,ID2
EZH2	-0.605	transcription regulator		0.816	0.00108	BIRC3,CD82,CDKN1A,CXCL10,CXCL11,UBD
BCL6	0.058	transcription regulator		-1.387	0.00111	CCR7,CD19,CD79B,ENTPD1,FTH1,IL7R,JUNB
Mek		group		0.557	0.00112	CDKN1A,CXCL10,CXCL11,CXCL9,DUSP5,ID2,MS4A1,SPRED2	55 (11)
TLR4	0.037	transmembrane receptor		1.948	0.00115	ATF3,CCR7,CD274,CXCL10,IFI16,IFITM3,IL15RA,LYST,NR4A3,RGS1,SLC6A12,SOD2,TRAF1	87 (13)
FOXL2		transcription regulator		1	0.00129	ATF3,NFATC2,NR4A3,SOD2
IPMK		kinase		1	0.00129	CORO1A,JUNB,MYL6,PFN1
MYOD1		transcription regulator		0.064	0.00129	BIN1,CDKN1A,DUSP1,IFI16	27 (3)
APP	0.546	other			0.0014	ATP5A1,C1QBP,EEF1G,GAPDH,GSTP1,LDHB,MEF2C,NME1,PAX5,SOD2,TNFAIP2,TUBA1C,TUBA4A,TXN
PAEP		other			0.00153	CD274,CD83,CXCL16
MAP2K1	0.345	kinase		1.103	0.0016	ATF3,CD274,CDKN1A,DUSP1,DUSP5
HOXD10		transcription regulator		-0.447	0.0016	DAPP1,EZR,FCRLA,NME1,RPSA
IL1A		cytokine	Activated	2.392	0.00162	BIRC3,CD274,CDKN1A,CXCL10,FTH1,SOD2	58 (13)
S100A9		other		0.288	0.00162	ATF3,CORO1A,CSF2RB,CXCL10,NR4A3,SLC6A12
IgG		complex		-0.644	0.00163	CDKN1A,DUSP1,EZR,GPX1,IFITM3,IL16,MS4A1,SLAMF7
ZBTB16		transcription regulator		0.152	0.00164	CXCL10,EMB,IL7R,TMEM176B
TP53	-1.862	transcription regulator	Activated	3.388	0.00168	ATF3,BIRC3,BTG2,CDKN1A,DUSP1,DUSP5,DUT,F11R,GAPDH,GBP1,GPX1,GSN,GSTP1,HMGB1,ID2,ID3,IFI16,IFI30,IL16,IL4I1,ITGB7,JUNB,LSP1,MAP4K1,MSRB1,NINJ1,NME1,PFN1,PTPN6,SAT1,SOD2,TMSB10/TMSB4X,TNFAIP2,TRAF1	87 (12)
BCR (complex)		complex		1.237	0.00173	CCR7,FCMR,JUNB,POU2F2,S100A10,SLAMF7,TLR10
DYSF		other			0.00173	ANXA2,CD48,CD53,CD83,CXCL10,EVI2A,IFI16
IL21		cytokine		-0.109	0.00184	CCR7,CXCL10,ID2,IDO1,IL7R,TYROBP	56 (10)
SOX11		transcription regulator		-1.709	0.00208	CD19,CD52,FCMR,MS4A1,PAX5,SKAP2
FOLR1		transporter			0.00213	ARHGDIB,BIRC3,LSP1,PDCD4,PFN1,ST3GAL6,SYNGR2
MTOR		kinase		0.853	0.00215	ACADM,ATP5F1,CD274,LDHB,PFN1,RPL12,RPL32,RPS11,RPS18
Immunoglobulin		complex	Activated	2.213	0.00221	CD83,CXCL10,CXCL11,CXCL9,UBD	57 (13)
BDNF		growth factor			0.00221	CDKN1A,DUSP1,FSCN1,ITPR1,SPRED2
ZFHX3		transcription regulator			0.00221	GSTP1,ID2,ID3,IFITM3,MIF
RNASE1		enzyme			0.00224	CXCL10,CXCL9,IL16
TNFRSF1A	0.644	transmembrane receptor		0.557	0.00256	CD83,CDKN1A,CXCL10,POU2AF1,SOD2	61 (14)
MYC	-1.198	transcription regulator		-1.594	0.00274	C1QBP,CD19,CD274,CDKN1A,DUSP1,DUSP5,FTH1,GAPDH,ID2,IFI16,LDHB,NPM1,PAX5,PDCD4,PHB,RAB10,S100A10,SAT1,SHMT2,SLC38A1,TMSB10/TMSB4X
IL13		cytokine		0.905	0.00286	ATF3,BLVRA,CD37,CD48,CD52,FLOT1,GPX4,GSN,SAMSN1,ST3GAL6,SYNGR2
STAT6	0.842	transcription regulator		-0.239	0.00289	ALDH2,CCR7,CDKN1A,CXCL10,IFI16,ITGB7,NFATC2,S100A10,SYNGR2	50 (7)
IKK (complex)		complex			0.00289	BIRC3,CXCL10	44 (8)
CACNA1C		ion channel			0.00289	ANXA2,S100A10
SMAD1/5		group			0.00289	ID2,ID3
S100A10	2.741	other			0.00289	ANXA2,S100A10
BMP10		growth factor			0.00289	ID2,MEF2C
ANG		enzyme			0.00289	CXCL10,CXCL9
BMP15		growth factor			0.00289	ID2,ID3
LILRB4	0.874	other			0.00289	CXCL10,CXCL11	42 (7)
PDE3A		enzyme			0.00289	CDKN1A,DUSP1
TWSG1		other			0.00289	ID2,PAX5
CYBA	0.262	enzyme			0.00289	CDKN1A,SOD2
STAT5a/b		group		0.651	0.00296	CDKN1A,DUSP1,FCMR,ID2,LRMP
BTNL2		transmembrane receptor		0.277	0.00296	APPL2,DAPP1,EMB,ENTPD1,IFITM3
NFE2L2	2.729	transcription regulator		0.015	0.00308	CREG1,CXCL10,FTH1,GPX1,GSTP1,MEF2C,MGLL,RACK1,RPL18,RPLP0,RPS16,SOD2,TXN
IL3		cytokine		0.762	0.0031	BIRC3,CD83,LAMP3,SPI1
ATF3	2.159	transcription regulator			0.0031	ATF3,BIRC3,CD82,GSN
Calcineurin protein(s)		complex			0.00313	ITPR1,NFATC2,NR4A3
IFI16	-2.281	transcription regulator			0.00313	CDKN1A,CXCL10,ID2	56 (11)
CAPN3	-0.178	peptidase			0.00313	DUSP1,FTH1,SOD2
ATF1	-0.268	transcription regulator			0.00313	CD79A,FTH1,SOD2	8 (2)
NR1I3		ligand-dependent nuclear receptor		1.446	0.0034	CDKN1A,GSTP1,SAT1,TNFAIP2,TUBA4A
IL18	-0.161	cytokine		1.428	0.0034	CXCL10,CXCL11,CXCL16,CXCL9,INPP5D	67 (14)
PRKAA1	-0.206	kinase		1.342	0.0034	ARHGDIB,ATF3,GPX1,SOD2,ZYX
CTNNB1	-0.003	transcription regulator		0.765	0.00361	CDKN1A,ID2,ID3,IDO1,ITGAL,ITGB7,LAP3,LIMD2,NRP2,SPI1,TRAF1	19 (2)
GAPDH	-1.774	enzyme		-1.934	0.00374	DUSP1,GAPDH,NUB1,WARS
Tlr		group			0.00374	DUSP1,ID2,IDO1,PAX5
CDKN2A	-0.151	transcription regulator	Activated	2.148	0.00376	CCL19,CCR7,CDKN1A,CXCL10,MS4A1,NPM1,POU2AF1	44 (7)
MAPT		other			0.00382	ATP5A1,C1QBP,CDKN1A,EEF1G,GAPDH,GPX4,GSTP1,NME1,TUBA1C,TUBA4A,TXN
CAV1		transmembrane receptor			0.00389	CDKN1A,IDO1,NPM1,RPL17,RPS9
IL6		cytokine		-0.289	0.00408	CD82,CDKN1A,CST3,CXCL10,ID2,IL7R,JUNB,PHB,WARS	85 (15)
ACOX1	0.876	enzyme		-0.378	0.0041	ACADM,ANXA2,CDKN1A,GPX4,GSTP1,MGLL,RPL12
TGFA		growth factor			0.0042	BIRC3,GSTP1,S100A10
ECSIT	-0.657	transcription regulator	Activated	2	0.00446	CD83,JUNB,SOD2,TRAF1	30 (5)
MAP2K4	0.425	kinase		1.067	0.00446	BIRC3,CDKN1A,CXCL10,MEF2C	75 (11)
PRKCE		kinase		0.591	0.00446	BIRC3,CDKN1A,JUNB,PDCD4	68 (9)
IFNLR1	-1.195	transmembrane receptor			0.00446	ATF3,CXCL10,SOD2,TNFAIP2
NR3C1	-0.931	ligand-dependent nuclear receptor	Activated	2.214	0.00461	BCL2L14,BIN1,BIRC3,CDKN1A,CXCL10,DUSP1,DUT,GPX1,IL15RA,IL7R,LAD1,LYST,MSRB1,PDCD4,SLC38A1,TNFAIP2,TRAF1,TUBA4A,TXN	28 (2)
LONP1	-0.364	peptidase			0.005	ANXA2,ATP5A1,C1QBP,PFN1,S100A11,SOD2
RIPK2	2.103	kinase		1.434	0.00501	ACADM,CXCL10,MARCKSL1,SOD2,TRAF1	32 (5)
CAMP		other		-0.621	0.00527	CCR7,CD83,CXCL10,TNFAIP2	67 (12)
IRS1		enzyme			0.00527	ATP5A1,MEF2C,PHB,SIGLEC1
RUNX3	-0.594	transcription regulator			0.00547	CCR7,CDKN1A,ITGAL
IFNL1		cytokine	Activated	2.425	0.00551	ATF3,CXCL10,CXCL11,CXCL9,GBP1,IFITM3	52 (10)
Smad		complex			0.00566	CDKN1A,INPP5D
RASSF6		other			0.00566	BTG2,CDKN1A
RARRES3	1.898	enzyme			0.00566	CXCL10,CXCL11	30 (5)
PRMT5	-1.142	enzyme			0.00566	CXCL10,NME1
LARP1	0.965	translation regulator			0.00566	RPL32,RPS6
MYOG		transcription regulator			0.00566	CDKN1A,IFI16
GDF9		growth factor			0.00566	ID2,ID3
IL36G		cytokine			0.00566	CD83,CXCL10	30 (5)
FANCD2	-0.703	other			0.00566	CDKN1A,GPX1
CALR	-0.074	transcription regulator			0.00566	CDKN1A,MEF2C
NBEAL2	0.483	other			0.00566	CXCL10,CXCL16
PAX3		transcription regulator			0.00566	ID2,ID3
PPP5C	-0.994	phosphatase			0.00566	CDKN1A,DUSP1	28 (3)
RHOC	1.659	enzyme			0.00566	ATF3,CDKN1A	42 (7)
CREB1	-0.657	transcription regulator		0.808	0.00571	ATF3,BTG2,CD79A,ENTPD1,JUNB,NR4A3,SOD2	8 (2)
Irgm1		other		0	0.00617	CXCL10,ID2,ID3,IFI16
IL12B		cytokine		-0.283	0.00617	CXCL10,DUSP5,INPP5D,SELPLG
GPX1	2.102	enzyme			0.00617	CXCL10,GPX4,SOD2,TXN
PAX7		transcription regulator			0.00617	EMB,HMGN1,ID2,ID3
AHR	0.292	ligand-dependent nuclear receptor		1.142	0.00626	ALDH2,BTG2,CDKN1A,CXCL10,JUNB,LYST,SOD2,TXN	61 (13)
MAPK1	0.263	kinase		-1.023	0.00627	CDKN1A,CXCL11,DUSP1,FCMR,GBP1,IFI16,IFITM3,LAD1,LAMP3,LAP3,POU2F2,SECTM1
KRAS	-0.173	enzyme		0.049	0.00654	ANPEP,BIRC3,CDKN1A,DUSP5,FTH1,GSN,IFITM3,RPS6,RPSA,TNFAIP2	36 (5)
WT1		transcription regulator		-0.216	0.00676	BTG2,CDKN1A,EZR,JUNB,NME1,RPL19,ST6GAL1,TYROBP,WARS
TGM2	0.812	enzyme		1.726	0.00691	BIRC3,BTG2,CFP,CXCL10,ICAM3,LSP1,PNRC1,SLAMF7,TNFAIP2,TYROBP
MYOCD		transcription regulator			0.00695	CDKN1A,MEF2C,NFATC2
AURKB	-1.686	kinase			0.00695	ATF3,CD82,CDKN1A
NR3C2		ligand-dependent nuclear receptor		1	0.00708	GPX1,LYST,MSRB1,PTPRCAP,TUBA4A
N-cor		group			0.00708	BIN1,CDKN1A,CXCL10,GSTP1,RNF144B
PDGF BB		complex	Activated	2.445	0.00725	ATF3,DUSP1,DUSP5,JUNB,NR4A3,RGS1	63 (10)
SMAD3		transcription regulator		0.919	0.00789	CDKN1A,CXCL10,INPP5D,JUNB,ZYX	32 (6)
BTK	-2.014	kinase		-1.633	0.00791	CCR7,CD274,CXCL10,CXCL9,IL4I1,SPI1	60 (13)
STAT5A	0.814	transcription regulator		-1	0.00805	ANKRD22,BIRC3,CDKN1A,DUSP5,ID2,IL7R,LTBR,SETBP1,TRAF1	60 (7)
TAL1		transcription regulator		-1.387	0.00814	CDKN1A,ID2,LYST,MARCKS,NR4A3,PTPRCAP,RPS3A,SPI1	13 (3)
RELB	2.296	transcription regulator			0.00826	BIRC3,CCL19,LTBR,SOD2	42 (6)
PTGER4	1.114	g-protein coupled receptor		-0.647	0.00835	CCR7,CXCL10,IFI16,IL4I1,PDCD4,RNF144B,ST6GAL1	18 (2)
Histone h4		group			0.00862	CDKN1A,CXCL10,MEF2C,RPL10A,RPL12,RPS6
SMAD4		transcription regulator			0.00862	CDKN1A,FSCN1,ID2,INPP5D,ITGB7,SPI1	35 (6)
DGCR8		enzyme			0.00864	ID2,PDCD4,SPI1
RAC1	2.225	enzyme			0.00864	ATF3,DUSP1,SOD2	40 (4)
DRAP1	-1.119	transcription regulator			0.00864	GAPDH,RPL7A,RPLP0
PI3K (family)		group	Activated	2.2	0.00877	BIRC3,CD274,CXCL10,CXCL11,CXCL9	71 (14)
DPY30	0.071	enzyme			0.00924	CDKN1A,ID3
ABCA4		transporter			0.00924	CFP,CXCL10
PRKDC	0.248	kinase			0.00924	BIRC3,CDKN1A
PLSCR1	0.539	enzyme			0.00924	CDKN1A,ITPR1
H2AFZ	-1.061	other			0.00924	CDKN1A,RPS6
MTBP		other			0.00924	CDKN1A,NPM1
CHADL		other			0.00924	CDKN1A,MEF2C
RPS6KA4		kinase			0.00924	DUSP1,JUNB
ING4	-0.424	transcription regulator			0.00924	CDKN1A,CXCL10	53 (10)
SAT1	3.411	enzyme			0.00924	CDKN1A,GAPDH
ATF7	0.071	transcription regulator			0.00924	DUSP1,DUSP5	6 (2)
NEK6	-0.311	kinase			0.00924	CXCL10,RGS1
DMTF1	0.527	transcription regulator			0.00924	ANPEP,CDKN1A
ABCB7	-0.341	transporter			0.00924	FTH1,TXN
BTG2	-3.221	transcription regulator			0.00924	BTG2,SOD2
TAF6	-0.57	transcription regulator			0.00924	CDKN1A,GAPDH
NAB2	-0.443	transcription regulator			0.00924	CDKN1A,ID2
NOD2	-0.531	other		1.982	0.00946	CXCL10,MARCKSL1,SOD2,TRAF1	53 (9)
STAT2	0.595	transcription regulator			0.00946	CCL19,CXCL10,GBP1,WARS	44 (6)
FOXO3		transcription regulator	Activated	2.1	0.0097	CDKN1A,CXCL10,GPX1,JUNB,SOD2	53 (6)
KLF4		transcription regulator		0.649	0.0097	CDKN1A,DUSP1,DUSP5,IFITM3,MEF2C
PRL		cytokine		1.35	0.0101	ANXA2,CDKN1A,CST3,CXCL10,CXCL11,CXCL9,ID3,LAMP3,RPSA
ERK		group		1.49	0.0102	CDKN1A,CXCL10,DUSP1,ICAM3,JUNB,MS4A1
CD40	1.152	transmembrane receptor		0.092	0.0103	BIRC3,CD83,CDKN1A,CXCL10,LTBR,SAMSN1,SLAMF7
NGF		growth factor			0.0106	CCR7,CD83,CDKN1A
SLC29A1	-0.527	transporter			0.0106	CDKN1A,RPL10A,RPL3
SPHK1	1.383	kinase			0.0106	BIRC3,CDKN1A,TRAF1
GABPA	-0.294	transcription regulator			0.0106	IL16,IL7R,SPI1
IRF7	1.354	transcription regulator		1.286	0.0107	CCL19,CXCL10,CXCL9,IFI16,IFITM3
IL7R	4.416	transmembrane receptor			0.0108	ARHGAP10,CD19,CD79A,PAX5
HDAC3	-1.187	transcription regulator			0.0108	BIRC3,CD82,CDKN1A,CXCL10
HTT		transcription regulator			0.0116	ACADM,ATF3,ATP5A1,DUSP5,GAPDH,GSN,HAPLN3,ITPR1,LDHB,RAB10,SERPING1,SOD2
EGF		growth factor		1.491	0.0118	DUSP1,DUSP5,EZR,GSTP1,S100A10
ATF4	0.912	transcription regulator	Activated	2.216	0.0119	ATF3,ATF5,CDKN1A,SHMT2,SOD2,WARS
AHI1		other			0.0127	BIN1,IL4I1,LAPTM5
ITGB2	-1.237	transmembrane receptor			0.0127	CXCL10,ITGAL,RAC2
IRF9	0.418	transcription regulator			0.0127	CCL19,CXCL10,GBP1
BMP6		growth factor			0.0127	ACADM,ID2,ID3
ZNF217	-1.15	transcription regulator			0.0127	IFI16,ST3GAL6,ST6GAL1
ADCY		group			0.0136	CDKN1A,ENTPD1
COMMD3-BMI1	-0.414	transcription regulator			0.0136	MS4A1,POU2AF1
mir-145		microrna			0.0136	FSCN1,SOD2
MYT1		transcription regulator			0.0136	ARHGDIB,DAPP1
MTA2	-0.563	transcription regulator			0.0136	CDKN1A,ID2
CRKL	-0.604	kinase			0.0136	CXCL10,IL15RA
SPRY2		other			0.0136	CDKN1A,ID2
DDB2	0.855	other			0.0136	CDKN1A,SOD2
HSPA9	-1.412	other			0.0136	CDKN1A,SOD2
TBX5		transcription regulator			0.0136	MEF2C,NFATC2
MAP2K7		kinase			0.0136	CXCL10,JUNB
RPS6KA5	-0.661	kinase			0.0136	DUSP1,JUNB
CXCR2		g-protein coupled receptor			0.0136	CXCL10,ITGAL
TFAP2C		transcription regulator			0.0136	GPX1,SOD2
POU2F2	-2.414	transcription regulator			0.0136	MS4A1,POU2F2
NCR2		transmembrane receptor			0.0136	NR4A3,TYROBP
PSEN1	0.391	peptidase		-0.064	0.0136	ATP5A1,C1QBP,DUSP1,EEF1G,GAPDH,GSTP1,NME1,SELPLG,TUBA1C,TUBA4A,TXN,WARS
PAF1	-0.665	other	Activated	2	0.0137	BIRC3,IDO1,IFITM3,SOD2
TP73		transcription regulator		0.337	0.0138	ATF3,CD83,CDKN1A,ID2,PNRC1,RNF144B,SAT1,SERPING1,TNFAIP2
ERK1/2		group		0.223	0.0138	CCR7,CDKN1A,EZR,JUNB,MAP4K1,NR4A3
CD40LG		cytokine			0.0138	ATF5,BIRC3,CD83,LAMP3,MARCKS,TRAF1
TLR3		transmembrane receptor		1.741	0.0139	ATF3,CD274,CXCL10,CXCL11,DUSP1,IFI16,JUNB,RGS1
PML	1.848	transcription regulator		0.225	0.0141	ACADM,CDKN1A,HLA-DMB,ID2,TXN
Pkc(s)		group			0.0141	ATF3,CDKN1A,JUNB,MS4A1,NR4A3
DMD	0.515	other			0.0141	BTG2,CDKN1A,FAM65B,MEF2C,ST3GAL6
SMAD7		transcription regulator			0.0151	CDKN1A,ID2,ID3
FGF1		growth factor			0.0151	CDKN1A,GPX1,GSTP1
NQO1	0.69	enzyme			0.0151	BIRC3,CDKN1A,SPI1
TAB1	-0.072	enzyme			0.0151	BIRC3,CXCL10,GBP1
PLK4		kinase			0.0151	CXCL10,IL15RA,RGS1
PPARA		ligand-dependent nuclear receptor		-1.275	0.0154	ACADM,ALDH2,ANXA2,CDKN1A,ENTPD1,GSTP1,HMGN1,IFITM3,MGLL,SAT1,TXN
Akt		group		-0.218	0.0154	ATP5A1,CCR7,CD274,CDKN1A,IL7R
IL10RA	1.243	transmembrane receptor		0	0.0155	ALDH2,CCR7,IFI16,IL15RA,ITGB7,MSRB1,SECTM1,ST3GAL6
IL2		cytokine		1.219	0.0164	ATF5,CDKN1A,CXCL10,ENTPD1,IL7R,LRMP,PTGIR,TRAF1
INS		other		1.969	0.0168	ACADM,ATP5A1,CDKN1A,CST3,JUNB
IKZF1	0.454	transcription regulator			0.0172	CD79B,IFI16,IL7R,SPI1
PLK2		kinase			0.0177	CXCL10,IL15RA,RGS1
MGEA5	-0.558	enzyme		0.302	0.0181	CD48,CD53,CDKN1A,CSF2RB,CXCL16,FSCN1,GSN,ITGB7,LPXN,MGLL,TUBA4A
TLR2	0.067	transmembrane receptor	Activated	2.2	0.0182	ATF3,CSF2RA,CXCL10,DUSP1,IL15RA
EIF2AK3		kinase			0.0183	ATF3,ATF5,BIRC3,BTG2,SHMT2,WARS
TLR8	1.349	transmembrane receptor			0.0186	CCR7,CD83
IFN type 1		group			0.0186	CXCL10,IDO1
TRA		transmembrane receptor			0.0186	CD79A,SELPLG
LYL1		transcription regulator			0.0186	BTG2,ID3
NCOR1	0.936	transcription regulator			0.0186	CD82,CDKN1A
MTA3		enzyme			0.0186	CD19,CD79B
CXCR4	0.331	g-protein coupled receptor			0.0186	CXCL10,JUNB
HOXA9		transcription regulator			0.0186	IL7R,JUNB
SND1	-1.524	enzyme			0.0186	KYNU,LAPTM5
RBM5	-0.474	other		-0.254	0.0191	BIRC3,BTG2,IFITM3,TRAF1
TGFB1	-0.278	growth factor		0.927	0.0191	CCR7,CDKN1A,CXCL10,FSCN1,INPP5D,ITGAL,JUNB,RACK1,SOD2,TRAF1,TYMP,ZYX
CHUK	0.368	kinase		1.325	0.0197	CXCL10,IFI16,JUNB,TMEM176B,TNFAIP2
Nr1h		group		-0.571	0.0197	CCR7,CXCL10,ITGAL,ITPR1,MARCKSL1
EPAS1		transcription regulator			0.0197	CORO1A,GPX1,ITPR1,MIF,SOD2
PAX5	-2.202	transcription regulator			0.0205	CD19,CD79A,POU2AF1
PTH		other			0.0205	CDKN1A,DUSP1,RGS1
NFKB2	0.943	transcription regulator			0.0205	BIRC3,CCL19,TRAF1
KLF5		transcription regulator			0.0205	ACADM,CDKN1A,DUSP1
FGFR1		kinase		-1	0.0211	CDKN1A,PDCD4,POU2F2,RPS6
MED1	-0.152	transcription regulator			0.023	CD79A,CD79B,CDKN1A,GSTP1,ID2
TERT		enzyme			0.0236	ATF3,CDKN1A,SOD2
mir-155		microrna			0.0236	CXCL10,INPP5D,SPI1
SRC	1.014	kinase			0.0236	CXCL10,DUSP1,GBP1
TSC1	-0.388	other			0.0236	FAM129A,LDHB,RPS6
MAP3K7	-0.561	kinase			0.0236	BIRC3,CXCL10,GBP1
Tgf beta		group			0.0243	CXCL10,INPP5D
Nfat (family)		group			0.0243	ITPR1,TLR10
FZD9		g-protein coupled receptor			0.0243	CXCL10,IFI16
miR-27a-3p (and other miRNAs w/seed UCACAGU)		mature microrna			0.0243	IFI16,MEF2C
TRB		transmembrane receptor			0.0243	CD79A,SELPLG
MAP2K6		kinase			0.0243	CXCL10,CXCL9
Igkv1-117		other			0.0243	CDKN1A,JUNB
ADAMTS12		peptidase			0.0243	CXCL10,TNFAIP2
Mt1		other			0.0243	ATF3,GSTP1
Mt2		other			0.0243	ATF3,GSTP1
TET2	-1.019	other	Activated	2	0.0255	ANXA2,FAM129A,IFITM3,RGS1
FGF2		growth factor		0	0.0255	FTH1,ID3,JUNB,MIF
VEGFA		growth factor		-0.68	0.0255	CD83,CST3,CXCL10,NFATC2
CSF2		cytokine		1.57	0.0262	CDKN1A,CSF2RB,CXCL10,FAM65B,IDO1,IFITM3,NFATC2,SPI1,UBD
IFNAR1	0.987	transmembrane receptor			0.0267	ATF3,CXCL10,IFI16,SOD2,TNFAIP2
CD44	0.954	enzyme		1.4	0.0268	BIRC3,CCL19,CCR7,CDKN1A,PDCD4,ZYX
miR-145-5p (and other miRNAs w/seed UCCAGUU)		mature microrna			0.0269	F11R,FSCN1,SOD2
GNB2	0.958	enzyme			0.0269	CD83,CDKN1A,DUSP1
GNB1	0.559	enzyme			0.0269	CD83,CDKN1A,DUSP1
FMR1	-0.393	translation regulator			0.0269	GAPDH,PFN1,RPSA
IL27		cytokine		1.016	0.0279	CXCL10,CXCL11,CXCL9,HLA-DMB
MAPK8	0.93	kinase		-0.246	0.0279	BIRC3,CDKN1A,DUSP1,MIF
ADIPOQ		other		-0.849	0.0279	CDKN1A,CXCL10,CXCL11,CXCL9
GATA2		transcription regulator			0.0279	CSTA,FCRLA,RPL13,SPI1
STAT5B		transcription regulator		-1	0.0286	BIRC3,CDKN1A,LTBR,POU2F2,TRAF1
EBF1	-0.781	transcription regulator		-1.477	0.0286	CD79A,CD79B,CXCL10,INPP5D,PAX5
GMNN	-0.654	transcription regulator			0.0304	CDKN1A,DUSP1,DUSP5
GPS2	0.26	transcription regulator			0.0304	BIN1,CDKN1A,RNF144B
CTLA4		transmembrane receptor			0.0304	CXCL10,IDO1,NFATC2
Hbb-b2		other			0.0304	CXCL10,FTH1,IL16
Alpha catenin		group	Inhibited	-2	0.0305	BIRC3,CXCL10,TNFAIP2,ZYX
RNASE2		enzyme			0.0306	CXCL10,CXCL9
IL36B		cytokine			0.0306	CD83,CXCL10
STOX1		other			0.0306	RAB10,RPL17
NCOR2		transcription regulator			0.0306	BIRC3,CDKN1A
PURA		transcription regulator			0.0306	CDKN1A,ITGAL
MEF2C	-2.139	transcription regulator			0.0306	ATF3,CDKN1A
TLR1	-0.463	transmembrane receptor			0.0306	CSF2RA,IL15RA
IFNL4		cytokine			0.0306	CXCL10,CXCL11
WAS	-0.199	other			0.0306	SELPLG,TNFAIP2
PDPK1	0.382	kinase			0.0306	CCR7,CST3
IRAK3	0.28	kinase			0.0306	INPP5D,SOD2
JAK3	0.035	kinase			0.0306	CD274,IL7R
WDR82	-0.125	other			0.0314	CDKN1A
TFIIH		complex			0.0314	CDKN1A
NMDA Receptor		complex			0.0314	ATF3
APLNR		g-protein coupled receptor			0.0314	MEF2C
COLEC12		transmembrane receptor			0.0314	CXCL10
CYP26B1		enzyme			0.0314	ATF5
ARMC10		other			0.0314	CDKN1A
FKBPL	-0.308	other			0.0314	CDKN1A
EBF2		transcription regulator			0.0314	FAM129A
ZBTB7C		other			0.0314	CDKN1A
TADA2B	-0.105	other			0.0314	CD19
ZNF451	0.111	enzyme			0.0314	CDKN1A
TMEM184A		other			0.0314	DUSP1
SCARA5		other			0.0314	CXCL10
CUZD1		other			0.0314	ID2
CXXC1	-0.74	transcription regulator			0.0314	CDKN1A
Pde3		group			0.0314	ENTPD1
N4BP2L2	-0.22	transcription regulator			0.0314	CDKN1A
DAZ2		translation regulator			0.0314	IFITM3
FERMT3	-0.035	enzyme			0.0314	ITGAL
GRHL2		transcription regulator			0.0314	NRP2
RNF126	0.193	enzyme			0.0314	CDKN1A
H1FX		other			0.0314	ALOX15B
KIAA0101	-1.836	other			0.0314	CDKN1A
PRPF19	-0.574	enzyme			0.0314	CDKN1A
WNT16		other			0.0314	CDKN1A
Plk		group			0.0314	CXCL10
Gcn5l		group			0.0314	CDKN1A
P-TEFb		complex			0.0314	CDKN1A
AURK		group			0.0314	CDKN1A
RYR3		ion channel			0.0314	ATF3
DTNBP1	0.002	other			0.0314	SLC6A12
Ppp2c		group			0.0314	CDKN1A
NCF2	0.486	enzyme			0.0314	SOD2
MYO1C	0.731	enzyme			0.0314	GSN
CTSD	0.588	peptidase			0.0314	TXN
TCF21		transcription regulator			0.0314	CDKN1A
SETBP1	-1.701	other			0.0314	SET
IVNS1ABP	0.223	other			0.0314	SOD2
SCARA3		transmembrane receptor			0.0314	CXCL10
CTNNBIP1		other			0.0314	CDKN1A
ACVR2A	0.458	kinase			0.0314	ID2
RASSF5	-1.087	other			0.0314	CDKN1A
LRP8		transmembrane receptor			0.0314	GPX4
RYR1		ion channel			0.0314	GAPDH
U2AF2		other			0.0314	CDKN1A
GDF15		growth factor			0.0314	CDKN1A
TLN1	-0.016	other			0.0314	ITGAL
SALL2		transcription regulator			0.0314	CDKN1A
SPRY4-IT1		other			0.0314	F11R
AMPH		other			0.0314	BIN1
ADAR	0.373	enzyme			0.0314	SPI1
PBK		kinase			0.0314	BIRC3
SNX17	-0.975	transporter			0.0314	ITGAL
FRMD6		other			0.0314	CDKN1A
ZBTB5		other			0.0314	CDKN1A
DHX8	-0.277	enzyme			0.0314	CDKN1A
KAT7	0.142	enzyme			0.0314	CDKN1A
GCGR		g-protein coupled receptor			0.0314	DUSP1
ZNF613	-0.357	other			0.0314	ID2
ERCC1	-1.388	enzyme			0.0314	CDKN1A
PSMA1	-0.865	peptidase			0.0314	GSTP1
BCAR1		enzyme			0.0314	CDKN1A
NOXO1		other			0.0314	SOD2
FHIT		enzyme			0.0314	CDKN1A
FBXW8		other			0.0314	MAP4K1
ALDH3A1		enzyme			0.0314	CDKN1A
NASP	-2.288	other			0.0314	CDKN1A
PDCD1LG2	2.255	enzyme			0.0314	IDO1
TAB2	1.544	other			0.0314	CD82
CCT5	-1.491	other			0.0314	CDKN1A
DNASE1L3		enzyme			0.0314	CDKN1A
CCNI	-0.741	other			0.0314	CDKN1A
PPP2R2A	-0.226	phosphatase			0.0314	SAT1
NELFA	-0.369	other			0.0314	CDKN1A
TADA3	-0.87	transcription regulator			0.0314	CDKN1A
H3F3A/H3F3B	0.089	other			0.0314	CDKN1A
PAX2		transcription regulator			0.0314	PAX5
BRF1	-0.01	transcription regulator			0.0314	CDKN1A
NUMBL		other			0.0314	CDKN1A
EFNB1		other			0.0314	IL7R
PIGR		transporter			0.0314	CD79A
SLAMF6	-1.047	transmembrane receptor			0.0314	IL16
FKBP1A	0.557	enzyme			0.0314	CDKN1A
CR2		transmembrane receptor			0.0314	CD19
ARID4A	0.325	transcription regulator			0.0314	EMB
MXD4	-0.42	transcription regulator			0.0314	ID2
ACHE	1.669	enzyme			0.0314	SPI1
CD1D	-0.296	other			0.0314	PTPN6
DDX3X	-0.145	enzyme			0.0314	CDKN1A
ERBIN	-0.477	other			0.0314	CDKN1A
TRNAU1AP	-0.129	other			0.0314	GPX1
KRIT1	-0.141	other			0.0314	SOD2
TERF2		other			0.0314	MIF
IL21R	-0.643	transmembrane receptor			0.0314	CCR7
RPN2	-0.808	enzyme			0.0314	GSTP1
SNW1	-0.645	transcription regulator			0.0314	CDKN1A
ATP2B4		transporter			0.0314	ATP2A3
TCP1	-1.279	other			0.0314	CDKN1A
CDH13		other			0.0314	CDKN1A
MXD3		transcription regulator			0.0314	ID2
NDUFS1	-0.445	enzyme			0.0314	GPX1
RPL35A	-0.775	other			0.0314	PDCD4
BHLHE41		transcription regulator			0.0314	MEF2C
KLF16		other			0.0314	CDKN1A
CDC42	1.139	enzyme			0.0314	ATF3
RPLP2	-0.701	other			0.0314	PDCD4
Flt1		kinase			0.0314	ATF3
RPL12	-1.178	other			0.0314	PDCD4
NELFE	-0.731	other			0.0314	JUNB
PPP2R5B		phosphatase			0.0314	SAT1
EYA4		phosphatase			0.0314	CXCL10
TNFSF18		cytokine			0.0314	IDO1
ZFYVE16	0.097	transporter			0.0314	CDKN1A
ISCU	0.523	other			0.0314	FTH1
ETS1	-0.74	transcription regulator			0.0318	ARHGDIB,ATP2A3,CDKN1A,ID2,IL7R,SPI1
SOD1	-1.531	enzyme			0.0318	EZR,FTH1,GSTP1,JUNB,RDX,SOD2
TCF7L2		transcription regulator		-0.213	0.0321	ARAP2,BIN1,CDKN1A,EVI2A,EVI2B,FTH1,GSN,ID2,ID3
Ifnar		group		1.057	0.0327	CD274,CXCL10,IDO1,IFI16,IFITM3
IKBKG	0.026	kinase		0.927	0.0331	IFI16,JUNB,TMEM176B,TNFAIP2
SLC13A1		transporter		0	0.0331	EEF1G,HLA-DMB,RPL8,TUBA1C
IRAK4	-0.891	kinase			0.0331	ATF3,BIRC3,BTG2,CXCL10
HNRNPA2B1	-0.115	other			0.0331	ENTPD1,FSCN1,GSN,SETBP1
AMPK		complex			0.0342	CDKN1A,CXCL10,LDHB
IFN Beta		group			0.0342	CDKN1A,IDO1,RPL23A
TFAP2A		transcription regulator			0.0342	BIRC3,CDKN1A,SOD2
IRF5	-0.164	transcription regulator			0.0342	CCL19,CXCL10,IFITM3
PI3K (complex)		complex		0.152	0.035	CXCL10,DAPP1,DUSP1,IL7R,SPI1
CD28		transmembrane receptor		-0.342	0.0355	CRLF2,IL4I1,IL7R,ITGAL,NFATC2,PHB
SRF		transcription regulator			0.0355	CD19,CDKN1A,DUSP5,GSN,JUNB,NFATC2
RORA		ligand-dependent nuclear receptor			0.0359	CXCL10,GPX1,GSTP1,ITPR1
NR4A1	0.515	ligand-dependent nuclear receptor			0.0359	IL16,MARCKSL1,NR4A3,SAT1
Hsp27		group			0.0375	CD274,CDKN1A
Fc gamma receptor		group			0.0375	CCL19,CDKN1A
KDM2B	2.291	enzyme			0.0375	CDKN1A,CXCL10
NODAL		growth factor			0.0375	CCR7,CXCL10
HMGN1	-2.107	transcription regulator			0.0375	CSF2RB,IL4I1
NCL	-0.933	other			0.0375	CDKN1A,PDCD4
NEUROG1		transcription regulator			0.0375	CD82,FAM65B
KLF2		transcription regulator			0.0375	CDKN1A,ITGB7
HOXC8		transcription regulator			0.0375	CXCL10,EMB
CARM1		transcription regulator			0.0375	CDKN1A,FTH1
RPTOR		other			0.0375	ACADM,CCR7
DCN		other			0.0375	CDKN1A,CXCL10
Fcer1		complex			0.0382	IDO1,IL16,ITPR1
Hbb-b1		transporter			0.0382	CXCL10,FTH1,IL16
Map3k7		kinase			0.0382	CXCL10,IL15RA,NFATC2
MET		kinase			0.0389	CD274,CDKN1A,IL15RA,SOD2
IL1RN	0.371	cytokine	Inhibited	-2.213	0.0421	ATF3,CXCL11,GBP1,LAMP3,UBD
ESRRA	-0.098	ligand-dependent nuclear receptor			0.0421	ACADM,CCR7,GAPDH,LDHB,RPL19
JUNB	2.905	transcription regulator			0.0424	ATF3,CD274,FTH1
RHO		g-protein coupled receptor			0.0424	ACADM,MEF2C,SERPING1
FOXO1	0.902	transcription regulator		0.813	0.0446	BANK1,CCR7,CD79B,CDKN1A,CXCL10,IL7R,JUNB,PAX5
POLR2A	-0.061	enzyme			0.0449	CDKN1A,GAPDH
SOD2	4.438	enzyme			0.0449	CDKN1A,SOD2
GTF2B	-0.299	transcription regulator			0.0449	CDKN1A,GAPDH
C3		peptidase			0.0449	CXCL10,CXCL16
ID3	-3.157	transcription regulator			0.046	CCR7,CD83,DUSP1,IL7R,NR4A3,TRAF1
RXRA		ligand-dependent nuclear receptor			0.0468	ACADM,CXCL10,GPX1
THRA		ligand-dependent nuclear receptor			0.0468	CXCL10,IFI16,SLC6A12
ADORA2A	2.236	g-protein coupled receptor		-1	0.0473	CXCL10,DUSP1,GAPDH,IFITM3,NR4A3
Jnk		group		1.99	0.0485	BIRC3,CCR7,CD83,DUSP1
FADD	-0.228	other		-1	0.0485	BIRC3,CXCL10,JUNB,TRAFD1
GLI1		transcription regulator			0.0485	CDKN1A,ID2,MEF2C,RPL30
GH1		growth factor			0.0485	ATF3,FTH1,GSTP1,JUNB
SOX2		transcription regulator		-1.982	0.0844	ATF3,DUSP1,DUSP5,MEF2C
CST5		other		-1.897	0.0941	ANXA2,CORO1A,EEF1B2,EEF1G,EZR,ID3,LIMD2,MEF2C,S100A11,TXN
ERBB2		kinase		1.961	0.315	BIRC3,CD82,CDKN1A,CXCL10,FSCN1,ID2,JUNB,ST3GAL6,TRAF1

## Sheet: c1 vs c2 Canonical Pathways
Ingenuity Canonical Pathways	-log(B-H p-value)	Ratio	z-score	Molecules
Dendritic Cell Maturation	6.58	0.227	1.606	TYROBP,TNFRSF1A,FCGR2A,GRB2,IL32,IKBKE,CD83,NFKB1,FCGR1A,TLR2,TLR4,HLA-DMA,HLA-DRB3,FSCN1,HLA-DMB,FCER1G,HLA-DOB,LY75,STAT1,TNF,CCR7,FCGR3A/FCGR3B
TREM1 Signaling	3.69	0.261	2.309	TLR2,TLR4,CCL2,GRB2,TYROBP,TLR1,CASP1,LAT2,CD83,NFKB1,TNF,ITGAX
Production of Nitric Oxide and Reactive Oxygen Species in Macrophages	3.69	0.175	2.183	PTPN6,JAK1,TNFRSF1A,GRB2,IKBKE,NCF4,NFKB1,TLR2,TLR4,NCF1,LYZ,NCF2,CYBB,SERPINA1,STAT1,RHOF,TNF,FNBP1
Crosstalk between Dendritic Cells and Natural Killer Cells	3.39	0.226	#NUM!	TLR4,TYROBP,HLA-DRB3,FSCN1,ACTB,TNFSF10,CD83,NFKB1,TNF,ITGAL,ACTG1,CCR7
Phagosome Formation	3.39	0.226	#NUM!	TLR2,TLR4,MARCKS,CLEC7A,GRB2,FCGR2A,TLR1,FCER1G,RHOF,FCGR1A,FCGR3A/FCGR3B,FNBP1
Agranulocyte Adhesion and Diapedesis	3.39	0.222	#NUM!	ITGB2,CCL2,MYL6,CXCR4,TNFRSF1A,ACTB,RDX,PECAM1,CCL22,TNF,ACTG1,CCL19
Phagosome Maturation	3.39	0.172	#NUM!	ATP6V0C,CALR,ATP6V0B,PRDX1,ATP6AP1,ATP6V0A1,CTSD,CTSL,CTSH,CTSS,HLA-DRB3,NCF2,CTSB,CYBB,CTSC,ATP6V1B2
Leukocyte Extravasation Signaling	3.37	0.179	#NUM!	RAC2,MYL6,GRB2,CXCR4,ACTB,RDX,NCF4,ITGAL,ITGB2,F11R,NCF1,NCF2,CYBB,PECAM1,ACTG1
Natural Killer Cell Signaling	3.14	0.203	#NUM!	RAC2,PTPN6,LAIR1,GRB2,FCGR2A,TYROBP,FCER1G,HCST,LILRB1,FCGR3A/FCGR3B,LCP2,SIGLEC7
MSP-RON Signaling Pathway	3.14	0.308	#NUM!	TLR2,ITGB2,TLR4,CCL2,GRB2,ACTB,TNF,ACTG1
Th2 Pathway	2.74	0.171	-1.134	CCR1,ITGB2,CCR5,JAK1,GRB2,CXCR4,HLA-DMA,HLA-DRB3,HLA-DMB,HLA-DOB,CRLF2,NFKB1,HLA-DPA1
Granulocyte Adhesion and Diapedesis	2.74	0.196	#NUM!	ITGB2,FPR3,CCL2,CXCR4,TNFRSF1A,RDX,PECAM1,CCL22,TNF,ITGAL,CCL19
Fcγ Receptor-mediated Phagocytosis in Macrophages and Monocytes	2.73	0.193	2.111	RAC2,NCF1,PLD3,FCGR2A,ACTB,ARPC3,FYB,FCGR1A,ACTG1,FCGR3A/FCGR3B,LCP2
Type I Diabetes Mellitus Signaling	2.73	0.179	1.667	JAK1,TNFRSF1A,HLA-DMA,HLA-DMB,FCER1G,HLA-DOB,SOCS2,IKBKE,MAP2K3,STAT1,NFKB1,TNF
Allograft Rejection Signaling	2.38	0.269	#NUM!	HLA-DMA,HLA-DRB3,HLA-DMB,FCER1G,HLA-DOB,TNF,HLA-DPA1
CD28 Signaling in T Helper Cells	2.35	0.153	1.667	PTPRC,CALM1 (includes others),PTPN6,GRB2,ITPR2,HLA-DMA,HLA-DMB,FCER1G,HLA-DOB,ARPC3,IKBKE,NFKB1,LCP2
Role of PKR in Interferon Induction and Antiviral Response	2.28	0.222	#NUM!	TNFRSF1A,IKBKE,MAP2K3,TRAF5,STAT1,NFKB1,FCGR1A,TNF
Th1 and Th2 Activation Pathway	2.28	0.141	#NUM!	CCR1,CCR5,JAK1,CXCR4,GRB2,CRLF2,NFKB1,ITGB2,HLA-DMA,HLA-DRB3,HLA-DMB,HLA-DOB,STAT1,HLA-DPA1
Altered T Cell and B Cell Signaling in Rheumatoid Arthritis	2.26	0.196	#NUM!	TLR2,TLR4,HLA-DMA,TLR1,HLA-DMB,FCER1G,HLA-DOB,NFKB1,TNF
Role of Macrophages, Fibroblasts and Endothelial Cells in Rheumatoid Arthritis	2.25	0.128	#NUM!	TNFRSF1A,GRB2,IL32,IKBKE,NFKB1,FCGR1A,TLR2,TLR4,CALM1 (includes others),CCL2,TLR1,MAP2K3,TRAF5,TNF,FCGR3A/FCGR3B,TRAF1
Atherosclerosis Signaling	2.23	0.191	#NUM!	ITGB2,LYZ,ALOX15B,CCL2,CXCR4,SERPINA1,NFKB1,PLA2G7,TNF
ILK Signaling	2.19	0.143	-0.905	ITGB2,MYL6,LIMS1,TNFRSF1A,GRB2,ACTB,VIM,TMSB10/TMSB4X,RHOF,NFKB1,TNF,ACTG1,FNBP1
OX40 Signaling Pathway	2.16	0.205	#NUM!	HLA-DMA,HLA-DRB3,HLA-DMB,FCER1G,HLA-DOB,TRAF5,NFKB1,HLA-DPA1
IL-12 Signaling and Production in Macrophages	2.16	0.169	#NUM!	TLR2,TLR4,LYZ,GRB2,IKBKE,SERPINA1,STAT1,REL,NFKB1,TNF
iCOS-iCOSL Signaling in T Helper Cells	2.13	0.155	1.667	PTPRC,CALM1 (includes others),GRB2,ITPR2,HLA-DMA,HLA-DMB,FCER1G,HLA-DOB,IKBKE,NFKB1,LCP2
Communication between Innate and Adaptive Immune Cells	2.13	0.2	#NUM!	TLR2,TLR4,HLA-DRB3,TLR1,FCER1G,CD83,TNF,CCR7
Hepatic Fibrosis / Hepatic Stellate Cell Activation	2.13	0.18	#NUM!	TLR4,CCR5,CCL2,MYL6,TNFRSF1A,STAT1,NFKB1,TNF,CCR7
Colorectal Cancer Metastasis Signaling	2.08	0.13	1.387	TLR2,TLR4,ARRB1,JAK1,GRB2,TNFRSF1A,GRK3,TLR1,PTGER2,RHOF,STAT1,NFKB1,TNF,FNBP1
IL-10 Signaling	1.95	0.186	#NUM!	CCR1,CCR5,JAK1,FCGR2A,IKBKE,MAP2K3,NFKB1,TNF
Role of JAK2 in Hormone-like Cytokine Signaling	1.93	0.294	#NUM!	PTPN6,JAK1,PTPN1,SOCS2,STAT1
Tec Kinase Signaling	1.85	0.133	-0.632	TLR4,JAK1,GRB2,ACTB,FCER1G,TNFSF10,STAT1,RHOF,NFKB1,TNF,ACTG1,FNBP1
IL-9 Signaling	1.85	0.231	0.447	JAK1,GRB2,SOCS2,STAT1,NFKB1,TNF
IL-8 Signaling	1.85	0.126	2.309	RAC2,PLD3,GRB2,IKBKE,NFKB1,LIMK1,ITGB2,CCND3,NCF2,CYBB,RHOF,FNBP1,ITGAX
Caveolar-mediated Endocytosis Signaling	1.82	0.194	#NUM!	ITGB2,ACTB,PTPN1,CD48,ITGAL,ACTG1,ITGAX
Role of Osteoblasts, Osteoclasts and Chondrocytes in Rheumatoid Arthritis	1.82	0.138	#NUM!	CALM1 (includes others),GRB2,TNFRSF1A,IKBKE,MAP2K3,TRAF5,ACP5,NFKB1,BIRC3,TNF,CSF1R
Th1 Pathway	1.82	0.138	0.707	ITGB2,CCR5,JAK1,GRB2,HLA-DMA,HLA-DRB3,HLA-DMB,HLA-DOB,STAT1,NFKB1,HLA-DPA1
Antioxidant Action of Vitamin C	1.73	0.167	-0.816	PLD3,CSF2RA,IKBKE,TXN,NFKB1,PLA2G7,GLRX,TNF
Signaling by Rho Family GTPases	1.69	0.114	-0.535	MYL6,GRB2,ACTB,RDX,VIM,NFKB1,LIMK1,NCF2,CYBB,ARPC3,RHOF,SEPT6,ACTG1,FNBP1
LXR/RXR Activation	1.69	0.179	-1.134	TLR4,LYZ,CCL2,TNFRSF1A,SERPINA1,NFKB1,TNF
T Helper Cell Differentiation	1.69	0.179	#NUM!	TNFRSF1A,HLA-DMA,HLA-DMB,FCER1G,HLA-DOB,STAT1,TNF
autophagy	1.69	0.179	#NUM!	CTSD,CTSL,CTSS,CTSH,ATG3,CTSB,CTSC
Regulation of Actin-based Motility by Rho	1.67	0.16	-0.707	RAC2,PFN1,MYL6,ACTB,ARPC3,RHOF,FNBP1,LIMK1
Role of NFAT in Regulation of the Immune Response	1.67	0.117	2.309	ITPR2,FCGR2A,GRB2,IKBKE,NFKB1,FCGR1A,CALM1 (includes others),HLA-DMA,HLA-DMB,FCER1G,HLA-DOB,FCGR3A/FCGR3B,LCP2
Interferon Signaling	1.67	0.2	1.633	IFIT3,IFITM3,JAK1,MX1,STAT1,IFITM2
Role of Hypercytokinemia/hyperchemokinemia in the Pathogenesis of Influenza	1.67	0.308	#NUM!	CCR1,CCR5,CCL2,TNF
B Cell Development	1.67	0.238	#NUM!	IL7R,PTPRC,HLA-DMA,HLA-DMB,HLA-DOB
Inflammasome pathway	1.67	0.238	1.342	TLR4,PYCARD,CASP1,CTSB,NFKB1
Acute Phase Response Signaling	1.61	0.132	2.333	SERPING1,FTL,GRB2,TNFRSF1A,SOCS2,IKBKE,SERPINA1,MAP2K3,NFKB1,TNF
Death Receptor Signaling	1.61	0.132	1.265	TNFRSF1A,ACTB,TNFSF10,IKBKE,NFKB1,BIRC3,TNF,ACTG1,ARHGDIB,LIMK1
Graft-versus-Host Disease Signaling	1.61	0.227	#NUM!	HLA-DMA,HLA-DMB,FCER1G,HLA-DOB,TNF
Integrin Signaling	1.6	0.113	0.277	ITGB2,RAC2,PFN1,LIMS1,GRB2,ARF1,ACTB,ARPC3,RHOF,ACTG1,ITGAL,FNBP1,ITGAX
Toll-like Receptor Signaling	1.6	0.151	#NUM!	UBD,TLR2,TLR4,TLR1,MAP2K3,NFKB1,TNF,TRAF1
HMGB1 Signaling	1.6	0.138	0.707	TLR4,CCL2,GRB2,TNFRSF1A,MAP2K3,RHOF,NFKB1,TNF,FNBP1
Cellular Effects of Sildenafil (Viagra)	1.6	0.188	#NUM!	CALM1 (includes others),KCNN4,MYL6,ITPR2,ACTB,ACTG1
Germ Cell-Sertoli Cell Junction Signaling	1.6	0.122	#NUM!	RAC2,GRB2,TNFRSF1A,ACTB,MAP2K3,RHOF,TNF,ACTG1,RAB8B,FNBP1,LIMK1
iNOS Signaling	1.48	0.176	0.447	TLR4,CALM1 (includes others),JAK1,IKBKE,STAT1,NFKB1
Antigen Presentation Pathway	1.48	0.176	#NUM!	CALR,HLA-DMA,HLA-DRB3,HLA-DMB,HLA-DOB,HLA-DPA1
Calcium-induced T Lymphocyte Apoptosis	1.36	0.167	1.342	CALM1 (includes others),ITPR2,HLA-DMA,HLA-DMB,FCER1G,HLA-DOB
Induction of Apoptosis by HIV1	1.34	0.146	0.378	CXCR4,TNFRSF1A,IKBKE,NFKB1,BIRC3,TNF,TRAF1
Role of JAK1, JAK2 and TYK2 in Interferon Signaling	1.34	0.235	#NUM!	PTPN6,JAK1,STAT1,NFKB1
Renin-Angiotensin Signaling	1.34	0.133	1.633	PTPN6,CCL2,GRB2,ITPR2,PTGER2,STAT1,NFKB1,TNF
fMLP Signaling in Neutrophils	1.32	0.123	2.121	CALM1 (includes others),FPR3,NCF1,GRB2,ITPR2,NCF2,CYBB,ARPC3,NFKB1
EIF2 Signaling	1.32	0.0936	-2.53	RPLP1,GRB2,RPS27,ACTB,RPS23,HSPA5,RPL27,RPL27A,RPL14,RPL13,EIF4A1,RPL10,RPL37,RPS25,RPS12,RPL13A
Agrin Interactions at Neuromuscular Junction	1.25	0.179	0.447	ITGB2,RAC2,ACTB,ITGAL,ACTG1
TNFR2 Signaling	1.25	0.179	0	IKBKE,NFKB1,BIRC3,TNF,TRAF1
Role of Pattern Recognition Receptors in Recognition of Bacteria and Viruses	1.24	0.127	1.89	TLR2,TLR4,CLEC7A,GRB2,TLR1,CASP1,NFKB1,TNF
JAK/Stat Signaling	1.24	0.137	0.378	PTPN6,JAK1,GRB2,PTPN1,SOCS2,STAT1,NFKB1
RhoA Signaling	1.22	0.125	-1.414	PFN1,MYL6,ACTB,RDX,ARPC3,SEPT6,ACTG1,LIMK1
Autoimmune Thyroid Disease Signaling	1.21	0.211	#NUM!	HLA-DMA,HLA-DMB,FCER1G,HLA-DOB
PKCθ Signaling in T Lymphocytes	1.19	0.115	1.667	RAC2,GRB2,HLA-DMA,HLA-DMB,FCER1G,HLA-DOB,IKBKE,NFKB1,LCP2
IL-4 Signaling	1.13	0.13	#NUM!	PTPN6,JAK1,IRF4,GRB2,HLA-DMA,HLA-DMB,HLA-DOB
Phospholipase C Signaling	1.11	0.0976	-0.707	CALM1 (includes others),MARCKS,PLD3,MYL6,GRB2,FCGR2A,ITPR2,FCER1G,RHOF,NFKB1,FNBP1,LCP2
Cdc42 Signaling	1.08	0.11	1	MYL6,HLA-DMA,HLA-DRB3,HLA-DMB,FCER1G,HLA-DOB,ARPC3,HLA-DPA1,LIMK1
Paxillin Signaling	1.07	0.125	0	ITGB2,GRB2,ARF1,ACTB,ITGAL,ACTG1,ITGAX
RhoGDI Signaling	0.995	0.106	1.667	MYL6,ACTB,RDX,ARPC3,RHOF,ACTG1,FNBP1,ARHGDIB,LIMK1
Actin Cytoskeleton Signaling	0.923	0.098	-0.632	RAC2,PFN1,MYL6,GRB2,ACTB,RDX,ARPC3,TMSB10/TMSB4X,ACTG1,LIMK1
Coagulation System	0.863	0.333	#NUM!	PLAUR,SERPINA1
Differential Regulation of Cytokine Production in Macrophages and T Helper Cells by IL-17A and IL-17F	0.863	0.333	#NUM!	CCL2,TNF
Differential Regulation of Cytokine Production in Intestinal Epithelial Cells by IL-17A and IL-17F	0.863	0.333	#NUM!	CCL2,TNF
Tryptophan Degradation to 2-amino-3-carboxymuconate Semialdehyde	0.863	0.333	#NUM!	IDO1,KYNU
Salvage Pathways of Pyrimidine Deoxyribonucleotides	0.863	0.333	#NUM!	APOBEC3G,APOBEC3A
Clathrin-mediated Endocytosis Signaling	0.863	0.0989	#NUM!	UBD,ITGB2,LYZ,ARRB1,GRB2,ACTB,ARPC3,SERPINA1,ACTG1
NF-κB Activation by Viruses	0.855	0.12	-1.342	ITGB2,CCR5,GRB2,IKBKE,NFKB1,ITGAL
CD40 Signaling	0.855	0.12	0	GRB2,IKBKE,MAP2K3,TRAF5,NFKB1,TRAF1
IL-15 Production	0.849	0.2	#NUM!	JAK1,STAT1,NFKB1
Nur77 Signaling in T Lymphocytes	0.838	0.132	#NUM!	CALM1 (includes others),HLA-DMA,HLA-DMB,FCER1G,HLA-DOB
Virus Entry via Endocytic Pathways	0.838	0.118	#NUM!	ITGB2,RAC2,GRB2,ACTB,ITGAL,ACTG1
Cholecystokinin/Gastrin-mediated Signaling	0.838	0.118	0.816	GRB2,ITPR2,MAP2K3,RHOF,TNF,FNBP1
Gαq Signaling	0.832	0.101	0.707	CALM1 (includes others),PLD3,GRB2,ITPR2,IKBKE,RHOF,NFKB1,FNBP1
Chemokine Signaling	0.811	0.128	1.342	CALM1 (includes others),CCR5,CCL2,CXCR4,LIMK1
April Mediated Signaling	0.806	0.148	-1	IKBKE,TRAF5,NFKB1,TRAF1
Fc Epsilon RI Signaling	0.787	0.113	#NUM!	RAC2,GRB2,FCER1G,MAP2K3,TNF,LCP2
Role of JAK1 and JAK3 in γc Cytokine Signaling	0.784	0.125	#NUM!	IL7R,JAK1,GRB2,CRLF2,STAT1
B Cell Activating Factor Signaling	0.778	0.143	-1	IKBKE,TRAF5,NFKB1,TRAF1
Eicosanoid Signaling	0.778	0.143	#NUM!	ALOX15B,PTGER2,TBXAS1,PLA2G7
NF-κB Signaling	0.778	0.0928	1.667	TLR2,TLR4,GRB2,TNFRSF1A,TLR1,FCER1G,TRAF5,NFKB1,TNF
Activation of IRF by Cytosolic Pattern Recognition Receptors	0.776	0.122	2.236	IKBKE,STAT1,NFKB1,IFIT2,TNF
IL-17 Signaling	0.776	0.122	#NUM!	JAK1,CCL2,GRB2,MAP2K3,NFKB1
Lipid Antigen Presentation by CD1	0.776	0.176	#NUM!	CALR,FCER1G,PSAP
Complement System	0.776	0.176	#NUM!	ITGB2,SERPING1,ITGAX
Airway Inflammation in Asthma	0.765	1	#NUM!	TNF
Glutamine Biosynthesis I	0.765	1	#NUM!	GLUL
Thyroid Hormone Biosynthesis	0.765	1	#NUM!	CTSD
B Cell Receptor Signaling	0.752	0.087	0.707	PTPRC,CALM1 (includes others),RAC2,PTPN6,DAPP1,GRB2,FCGR2A,IKBKE,MAP2K3,NFKB1
NRF2-mediated Oxidative Stress Response	0.735	0.0862	1.633	AKR1A1,FTL,GRB2,PRDX1,ACTB,MAP2K3,TXN,ACTG1,GSTP1,CBR1
NAD biosynthesis II (from tryptophan)	0.732	0.25	#NUM!	IDO1,KYNU
TNFR1 Signaling	0.73	0.116	1.342	TNFRSF1A,IKBKE,NFKB1,BIRC3,TNF
Sphingosine-1-phosphate Signaling	0.726	0.105	-1.342	GRB2,CASP1,CASP4,RHOF,FNBP1,ASAH1
Lymphotoxin β Receptor Signaling	0.704	0.114	-0.447	GRB2,IKBKE,TRAF5,NFKB1,TRAF1
Acute Myeloid Leukemia Signaling	0.704	0.103	0	GRB2,CSF2RA,FLT3,MAP2K3,NFKB1,CSF1R
IL-17A Signaling in Fibroblasts	0.698	0.158	#NUM!	CCL2,IKBKE,NFKB1
Glioma Invasiveness Signaling	0.68	0.125	0	GRB2,PLAUR,RHOF,FNBP1
TWEAK Signaling	0.68	0.125	1	IKBKE,NFKB1,BIRC3,TRAF1
Role of IL-17A in Arthritis	0.68	0.125	#NUM!	CCL2,GRB2,MAP2K3,NFKB1
Role of Cytokines in Mediating Communication between Immune Cells	0.68	0.222	#NUM!	IL32,TNF
Pathogenesis of Multiple Sclerosis	0.68	0.222	#NUM!	CCR1,CCR5
Vitamin-C Transport	0.68	0.222	#NUM!	TXN,GLRX
RANK Signaling in Osteoclasts	0.676	0.1	0	CALM1 (includes others),GRB2,IKBKE,TRAF5,NFKB1,BIRC3
Sertoli Cell-Sertoli Cell Junction Signaling	0.674	0.0933	#NUM!	F11R,TNFRSF1A,ACTB,MAP2K3,TNF,ACTG1,RAB8B
Type II Diabetes Mellitus Signaling	0.656	0.0984	1.342	GRB2,TNFRSF1A,SOCS2,IKBKE,NFKB1,TNF
Tight Junction Signaling	0.609	0.0897	#NUM!	F11R,MYL6,TNFRSF1A,ACTB,NFKB1,TNF,ACTG1
PI3K Signaling in B Lymphocytes	0.595	0.0886	1.134	PTPRC,TLR4,CALM1 (includes others),DAPP1,ITPR2,IKBKE,NFKB1
PPAR Signaling	0.595	0.102	-1.342	GRB2,TNFRSF1A,IKBKE,NFKB1,TNF
Growth Hormone Signaling	0.595	0.114	1	PTPN6,GRB2,SOCS2,STAT1
Endothelin-1 Signaling	0.578	0.0875	1.89	PLD3,GRB2,ITPR2,CASP1,CASP4,PTGER2,PLA2G7
Regulation of the Epithelial-Mesenchymal Transition Pathway	0.572	0.0923	#NUM!	ID2,JAK1,GRB2,ZEB2,MAP2K3,NFKB1
Role of MAPK Signaling in the Pathogenesis of Influenza	0.57	0.111	#NUM!	CCL2,MAP2K3,PLA2G7,TNF
Ascorbate Recycling (Cytosolic)	0.569	0.5	#NUM!	GLRX
4-1BB Signaling in T Lymphocytes	0.566	0.13	#NUM!	IKBKE,NFKB1,TRAF1
Oncostatin M Signaling	0.566	0.13	#NUM!	JAK1,GRB2,STAT1
T Cell Receptor Signaling	0.566	0.0909	#NUM!	PTPRC,CALM1 (includes others),GRB2,IKBKE,NFKB1,LCP2
LPS-stimulated MAPK Signaling	0.566	0.098	2.236	TLR4,GRB2,IKBKE,MAP2K3,NFKB1
EGF Signaling	0.556	0.108	1	JAK1,GRB2,ITPR2,STAT1
FXR/RXR Activation	0.54	0.125	#NUM!	FBP1,SERPINA1,TNF
IL-6 Signaling	0.54	0.0882	1.633	GRB2,TNFRSF1A,IKBKE,MAP2K3,NFKB1,TNF
Sumoylation Pathway	0.54	0.0882	-1.342	SUMO2,RHOF,NFKB1,ISG20,FNBP1,ARHGDIB
CD27 Signaling in Lymphocytes	0.54	0.105	0	IKBKE,MAP2K3,TRAF5,NFKB1
IL-17A Signaling in Airway Cells	0.54	0.105	0	JAK1,GRB2,IKBKE,NFKB1
Glutamate Receptor Signaling	0.532	0.167	#NUM!	CALM1 (includes others),GLUL
Rac Signaling	0.524	0.087	1.633	GRB2,NCF2,CYBB,ARPC3,NFKB1,LIMK1
Actin Nucleation by ARP-WASP Complex	0.524	0.103	#NUM!	GRB2,ARPC3,RHOF,FNBP1
Hepatic Cholestasis	0.524	0.0926	#NUM!	TLR4,TNFRSF1A,IKBKE,NFKB1,TNF
Ceramide Signaling	0.524	0.0926	0.447	CTSD,GRB2,TNFRSF1A,NFKB1,TNF
Small Cell Lung Cancer Signaling	0.524	0.0926	#NUM!	GRB2,IKBKE,TRAF5,NFKB1,TRAF1
GDNF Family Ligand-Receptor Interactions	0.5	0.1	#NUM!	GRB2,DOK2,ITPR2,DOK3
IL-22 Signaling	0.495	0.154	#NUM!	JAK1,STAT1
Airway Pathology in Chronic Obstructive Pulmonary Disease	0.481	0.333	#NUM!	TNF
Sphingosine and Sphingosine-1-phosphate Metabolism	0.481	0.333	#NUM!	ASAH1
Trehalose Degradation II (Trehalase)	0.481	0.333	#NUM!	HK3
Glycerol Degradation I	0.481	0.333	#NUM!	GK
D-glucuronate Degradation I	0.481	0.333	#NUM!	AKR1A1
Ceramide Degradation	0.481	0.333	#NUM!	ASAH1
Oxidized GTP and dGTP Detoxification	0.481	0.333	#NUM!	DDX6
IL-17A Signaling in Gastric Cells	0.464	0.143	#NUM!	NFKB1,TNF
Semaphorin Signaling in Neurons	0.451	0.107	#NUM!	RHOF,FNBP1,LIMK1
IL-15 Signaling	0.451	0.093	#NUM!	JAK1,GRB2,NFKB1,TNF
Angiopoietin Signaling	0.451	0.093	0	GRB2,DOK2,IKBKE,NFKB1
mTOR Signaling	0.433	0.0709	0	PLD3,GRB2,RPS27,EIF4A1,RPS23,RPS25,RHOF,RPS12,FNBP1
Role of JAK family kinases in IL-6-type Cytokine Signaling	0.429	0.133	#NUM!	JAK1,STAT1
Axonal Guidance Signaling	0.428	0.0675	#NUM!	RAC2,PFN1,SDCBP,MYL6,GRB2,CXCR4,MKNK1,ADAM19,ARPC3,ADAM8,LIMK1
p38 MAPK Signaling	0.418	0.082	2.236	TNFRSF1A,MKNK1,MAP2K3,STAT1,TNF
MIF-mediated Glucocorticoid Regulation	0.418	0.125	#NUM!	TLR4,NFKB1
Gluconeogenesis I	0.418	0.125	#NUM!	FBP1,ALDOA
nNOS Signaling in Skeletal Muscle Cells	0.418	0.25	#NUM!	CALM1 (includes others)
Tetrapyrrole Biosynthesis II	0.418	0.25	#NUM!	ALAS1
CMP-N-acetylneuraminate Biosynthesis I (Eukaryotes)	0.418	0.25	#NUM!	NAGK
Thioredoxin Pathway	0.418	0.25	#NUM!	TXN
Glutathione Redox Reactions II	0.418	0.25	#NUM!	GLRX
Adenine and Adenosine Salvage III	0.418	0.25	#NUM!	CECR1
Purine Ribonucleosides Degradation to Ribose-1-phosphate	0.418	0.25	#NUM!	CECR1
Methylglyoxal Degradation III	0.418	0.25	#NUM!	AKR1A1
N-acetylglucosamine Degradation II	0.418	0.25	#NUM!	NAGK
CXCR4 Signaling	0.418	0.0759	-0.816	MYL6,GRB2,CXCR4,ITPR2,RHOF,FNBP1
D-myo-inositol (1,4,5,6)-Tetrakisphosphate Biosynthesis	0.405	0.075	#NUM!	PTPRC,PTPN6,PPP1R16B,PTPN1,ACP5,DUSP14
D-myo-inositol (3,4,5,6)-tetrakisphosphate Biosynthesis	0.405	0.075	#NUM!	PTPRC,PTPN6,PPP1R16B,PTPN1,ACP5,DUSP14
Amyotrophic Lateral Sclerosis Signaling	0.403	0.0851	#NUM!	GRB2,CASP1,GLUL,BIRC3
Calcium Signaling	0.4	0.0781	2	CALM1 (includes others),CALR,MYL6,ITPR2,SLC8A1
Systemic Lupus Erythematosus Signaling	0.4	0.069	#NUM!	PTPRC,PTPN6,GRB2,FCGR2A,FCER1G,FCGR1A,TNF,FCGR3A/FCGR3B
Tryptophan Degradation III (Eukaryotic)	0.4	0.118	#NUM!	IDO1,KYNU
Glycolysis I	0.4	0.118	#NUM!	FBP1,ALDOA
Endoplasmic Reticulum Stress Pathway	0.4	0.118	#NUM!	CALR,HSPA5
Superpathway of Inositol Phosphate Compounds	0.376	0.0678	#NUM!	PTPRC,CALM1 (includes others),PTPN6,PPP1R16B,GRB2,PTPN1,ACP5,DUSP14
CNTF Signaling	0.373	0.0909	#NUM!	JAK1,GRB2,STAT1
Prostanoid Biosynthesis	0.366	0.2	#NUM!	TBXAS1
Calcium Transport I	0.366	0.2	#NUM!	ANXA5
Regulation of IL-2 Expression in Activated and Anergic T Lymphocytes	0.366	0.08	#NUM!	CALM1 (includes others),GRB2,IKBKE,NFKB1
Pancreatic Adenocarcinoma Signaling	0.366	0.0746	0.447	JAK1,PLD3,GRB2,STAT1,NFKB1
Apoptosis Signaling	0.366	0.0746	1.342	TNFRSF1A,IKBKE,NFKB1,BIRC3,TNF
3-phosphoinositide Biosynthesis	0.354	0.068	#NUM!	PTPRC,PTPN6,PPP1R16B,GRB2,PTPN1,ACP5,DUSP14
IL-3 Signaling	0.352	0.0784	#NUM!	PTPN6,JAK1,GRB2,STAT1
CCR5 Signaling in Macrophages	0.344	0.0857	#NUM!	CALM1 (includes others),CCR5,FCER1G
Gustation Pathway	0.344	0.0857	#NUM!	ITPR2,P2RY6,P2RY8
PAK Signaling	0.339	0.0769	1	MYL6,GRB2,TNF,LIMK1
D-myo-inositol-5-phosphate Metabolism	0.336	0.0682	#NUM!	PTPRC,PTPN6,PPP1R16B,PTPN1,ACP5,DUSP14
Role of PI3K/AKT Signaling in the Pathogenesis of Influenza	0.336	0.0833	#NUM!	CCR5,GRB2,NFKB1
Sperm Motility	0.336	0.0833	#NUM!	CALM1 (includes others),ITPR2,PLA2G7
PXR/RXR Activation	0.336	0.1	#NUM!	ALAS1,TNF
MIF Regulation of Innate Immunity	0.336	0.1	#NUM!	TLR4,NFKB1
Phospholipases	0.336	0.1	#NUM!	PLD3,PLA2G7
Glucose and Glucose-1-phosphate Degradation	0.336	0.167	#NUM!	HK3
Sucrose Degradation V (Mammalian)	0.336	0.167	#NUM!	ALDOA
Choline Biosynthesis III	0.336	0.167	#NUM!	PLD3
NAD Phosphorylation and Dephosphorylation	0.336	0.167	#NUM!	ACP5
GDP-glucose Biosynthesis	0.336	0.167	#NUM!	HK3
3-phosphoinositide Degradation	0.336	0.0674	#NUM!	PTPRC,PTPN6,PPP1R16B,PTPN1,ACP5,DUSP14
Neuropathic Pain Signaling In Dorsal Horn Neurons	0.329	0.0811	#NUM!	KCNN4,GRB2,ITPR2
Cell Cycle Regulation by BTG Family Proteins	0.324	0.0952	#NUM!	BTG2,BTG1
GABA Receptor Signaling	0.324	0.0952	#NUM!	UBD,KCNN4
Nitric Oxide Signaling in the Cardiovascular System	0.316	0.0789	#NUM!	CALM1 (includes others),GRB2,ITPR2
FGF Signaling	0.316	0.0789	#NUM!	PTPN6,GRB2,MAP2K3
Thrombin Signaling	0.312	0.0652	-0.816	MYL6,GRB2,ITPR2,RHOF,NFKB1,FNBP1
Salvage Pathways of Pyrimidine Ribonucleotides	0.312	0.0714	#NUM!	MAP2K3,APOBEC3G,APOBEC3A,LIMK1
Mechanisms of Viral Exit from Host Cells	0.312	0.0909	#NUM!	ACTB,ACTG1
Primary Immunodeficiency Signaling	0.312	0.0909	#NUM!	IL7R,PTPRC
Role of IL-17F in Allergic Inflammatory Airway Diseases	0.312	0.0909	#NUM!	CCL2,NFKB1
Stearate Biosynthesis I (Animals)	0.312	0.0909	#NUM!	PPT1,TBXAS1
Ephrin Receptor Signaling	0.312	0.0645	1.633	RAC2,SDCBP,GRB2,CXCR4,ARPC3,LIMK1
Acyl-CoA Hydrolysis	0.312	0.143	#NUM!	PPT1
Heme Biosynthesis II	0.312	0.143	#NUM!	ALAS1
CTLA4 Signaling in Cytotoxic T Lymphocytes	0.312	0.0702	#NUM!	PTPN6,GRB2,FCER1G,LCP2
CCR3 Signaling in Eosinophils	0.312	0.0702	#NUM!	CALM1 (includes others),GRB2,ITPR2,LIMK1
Role of Tissue Factor in Cancer	0.312	0.0702	#NUM!	ARRB1,GRB2,PLAUR,LIMK1
eNOS Signaling	0.302	0.069	#NUM!	CALM1 (includes others),GRB2,ITPR2,HSPA5
PTEN Signaling	0.302	0.069	-1	RAC2,GRB2,IKBKE,NFKB1
VEGF Signaling	0.302	0.069	-1	PTPN6,GRB2,ACTB,ACTG1
LPS/IL-1 Mediated Inhibition of RXR Function	0.294	0.0649	#NUM!	TLR4,TNFRSF1A,ALAS1,TNF,GSTP1
α-Adrenergic Signaling	0.293	0.0732	#NUM!	CALM1 (includes others),ITPR2,SLC8A1
Ephrin B Signaling	0.293	0.0732	#NUM!	RAC2,CXCR4,LIMK1
Hematopoiesis from Pluripotent Stem Cells	0.29	0.125	#NUM!	FCER1G
Dermatan Sulfate Degradation (Metazoa)	0.29	0.125	#NUM!	HEXB
Adenosine Nucleotides Degradation II	0.29	0.125	#NUM!	CECR1
SAPK/JNK Signaling	0.29	0.0667	1	MINK1,RAC2,GRB2,FCER1G
Glucocorticoid Receptor Signaling	0.29	0.0575	#NUM!	JAK1,CCL2,GRB2,ACTB,IKBKE,STAT1,HSPA5,NFKB1,FCGR1A,TNF
Reelin Signaling in Neurons	0.29	0.0714	#NUM!	ITGB2,GRB2,ITGAL
Non-Small Cell Lung Cancer Signaling	0.29	0.0714	#NUM!	STK4,GRB2,ITPR2
Macropinocytosis Signaling	0.29	0.0714	#NUM!	ITGB2,GRB2,CSF1R
Regulation of eIF4 and p70S6K Signaling	0.286	0.0598	#NUM!	GRB2,RPS27,MKNK1,EIF4A1,RPS23,RPS25,RPS12
Ephrin A Signaling	0.279	0.08	#NUM!	GRB2,LIMK1
GNRH Signaling	0.27	0.0645	2	GRB2,ITPR2,MAP2K3,NFKB1
PI3K/AKT Signaling	0.269	0.0617	0	JAK1,GRB2,LIMS1,IKBKE,NFKB1
Role of RIG1-like Receptors in Antiviral Innate Immunity	0.268	0.0769	#NUM!	IKBKE,NFKB1
Chondroitin Sulfate Degradation (Metazoa)	0.268	0.111	#NUM!	HEXB
1D-myo-inositol Hexakisphosphate Biosynthesis II (Mammalian)	0.268	0.111	#NUM!	CALM1 (includes others)
D-myo-inositol (1,3,4)-trisphosphate Biosynthesis	0.268	0.111	#NUM!	CALM1 (includes others)
Gα12/13 Signaling	0.268	0.0635	0	MYL6,GRB2,IKBKE,NFKB1
Aryl Hydrocarbon Receptor Signaling	0.268	0.061	#NUM!	CTSD,CCND3,NFKB1,TNF,GSTP1
G-Protein Coupled Receptor Signaling	0.262	0.0588	#NUM!	GRB2,DUSP6,IKBKE,PTGER2,NFKB1,ADORA2A
Prolactin Signaling	0.262	0.0667	#NUM!	GRB2,SOCS2,STAT1
PPARα/RXRα Activation	0.262	0.0602	0	GK,GRB2,IKBKE,MAP2K3,NFKB1
Melatonin Signaling	0.258	0.0741	#NUM!	CALM1 (includes others),MAP2K3
Remodeling of Epithelial Adherens Junctions	0.251	0.0652	#NUM!	ACTB,ARPC3,ACTG1
NAD Salvage Pathway II	0.251	0.1	#NUM!	ACP5
Tryptophan Degradation X (Mammalian, via Tryptamine)	0.251	0.1	#NUM!	AKR1A1
Purine Nucleotides Degradation II (Aerobic)	0.251	0.1	#NUM!	CECR1
UDP-N-acetyl-D-galactosamine Biosynthesis II	0.251	0.1	#NUM!	HK3
Glioblastoma Multiforme Signaling	0.249	0.0606	0	GRB2,ITPR2,RHOF,FNBP1
Mouse Embryonic Stem Cell Pluripotency	0.249	0.0638	#NUM!	ID2,JAK1,GRB2
GM-CSF Signaling	0.249	0.0638	#NUM!	GRB2,CSF2RA,STAT1
14-3-3-mediated Signaling	0.241	0.0597	#NUM!	GRB2,TNFRSF1A,VIM,TNF
Erythropoietin Signaling	0.238	0.0625	#NUM!	PTPN6,GRB2,NFKB1
Epithelial Adherens Junction Signaling	0.233	0.0588	#NUM!	MYL6,ACTB,ARPC3,ACTG1
Cleavage and Polyadenylation of Pre-mRNA	0.233	0.0909	#NUM!	WDR33
Molecular Mechanisms of Cancer	0.233	0.0532	#NUM!	RAC2,PMAIP1,JAK1,CCND3,GRB2,MAP2K3,RHOF,NFKB1,BIRC3,FNBP1
Cardiac Hypertrophy Signaling	0.233	0.0556	0	CALM1 (includes others),MYL6,GRB2,MAP2K3,RHOF,FNBP1
Role of NFAT in Cardiac Hypertrophy	0.226	0.0562	2.236	CALM1 (includes others),GRB2,ITPR2,MAP2K3,SLC8A1
PEDF Signaling	0.221	0.06	#NUM!	GRB2,IKBKE,NFKB1
STAT3 Pathway	0.219	0.0645	#NUM!	PTPN6,SOCS2
GADD45 Signaling	0.219	0.0833	#NUM!	CCND3
Glutathione-mediated Detoxification	0.219	0.0833	#NUM!	GSTP1
Superpathway of D-myo-inositol (1,4,5)-trisphosphate Metabolism	0.219	0.0833	#NUM!	CALM1 (includes others)
FLT3 Signaling in Hematopoietic Progenitor Cells	0.219	0.0588	#NUM!	GRB2,FLT3,STAT1
Gap Junction Signaling	0.219	0.0563	#NUM!	GRB2,ITPR2,ACTB,ACTG1
Protein Kinase A Signaling	0.219	0.0523	-0.378	PTPRC,CALM1 (includes others),PTPRE,PTPN6,MYL6,ITPR2,DUSP6,PTPN1,NFKB1
FAK Signaling	0.201	0.0566	#NUM!	GRB2,ACTB,ACTG1
PDGF Signaling	0.201	0.0566	#NUM!	JAK1,GRB2,STAT1
Glutathione Redox Reactions I	0.201	0.0769	#NUM!	GSTP1
Thrombopoietin Signaling	0.201	0.0606	#NUM!	GRB2,STAT1
BMP signaling pathway	0.201	0.0606	#NUM!	GRB2,NFKB1
Xenobiotic Metabolism Signaling	0.186	0.0513	#NUM!	FTL,GRB2,MAP2K3,NFKB1,TNF,GSTP1
IL-1 Signaling	0.186	0.0545	#NUM!	IKBKE,MAP2K3,NFKB1
Pyrimidine Deoxyribonucleotides De Novo Biosynthesis I	0.186	0.0714	#NUM!	APOBEC3G
Insulin Receptor Signaling	0.186	0.0526	#NUM!	JAK1,GRB2,TRIP10,PTPN1
cAMP-mediated signaling	0.186	0.0526	0	CALM1 (includes others),DUSP6,PTGER2,ADORA2A
IGF-1 Signaling	0.18	0.0536	#NUM!	JAK1,GRB2,SOCS2
PCP pathway	0.171	0.0667	#NUM!	PFN1
Role of NANOG in Mammalian Embryonic Stem Cell Pluripotency	0.16	0.0541	#NUM!	JAK1,GRB2
nNOS Signaling in Neurons	0.155	0.0625	#NUM!	CALM1 (includes others)
Antiproliferative Role of Somatostatin Receptor 2	0.153	0.0526	#NUM!	PTPN6,GRB2
HER-2 Signaling in Breast Cancer	0.153	0.0526	#NUM!	ITGB2,GRB2
Triacylglycerol Degradation	0.148	0.0588	#NUM!	MGLL
Noradrenaline and Adrenaline Degradation	0.148	0.0588	#NUM!	AKR1A1
Ethanol Degradation II	0.148	0.0588	#NUM!	AKR1A1
Prostate Cancer Signaling	0.148	0.0492	#NUM!	GRB2,NFKB1,GSTP1
Adipogenesis pathway	0.148	0.0492	#NUM!	EGR2,TNFRSF1A,TNF
P2Y Purigenic Receptor Signaling Pathway	0.145	0.0484	#NUM!	GRB2,P2RY6,NFKB1
Estrogen-Dependent Breast Cancer Signaling	0.145	0.05	#NUM!	GRB2,NFKB1
Pyridoxal 5'-phosphate Salvage Pathway	0.145	0.05	#NUM!	MAP2K3,LIMK1
IL-2 Signaling	0.145	0.05	#NUM!	JAK1,GRB2
Netrin Signaling	0.141	0.0556	#NUM!	RAC2
Corticotropin Releasing Hormone Signaling	0.141	0.0488	#NUM!	CALM1 (includes others),ITPR2
Unfolded protein response	0.141	0.0488	#NUM!	CALR,HSPA5
Neurotrophin/TRK Signaling	0.141	0.0488	#NUM!	GRB2,MAP2K3
Tumoricidal Function of Hepatic Natural Killer Cells	0.135	0.0526	#NUM!	ITGAL
Wnt/Ca+ pathway	0.135	0.0526	#NUM!	NFKB1
GPCR-Mediated Integration of Enteroendocrine Signaling Exemplified by an L Cell	0.135	0.0526	#NUM!	ITPR2
Cytotoxic T Lymphocyte-mediated Apoptosis of Target Cells	0.124	0.05	#NUM!	FCER1G
Serotonin Degradation	0.124	0.05	#NUM!	AKR1A1

## Sheet: c1 vs c2 Upstream Analysis
Upstream Regulator	Expr Log Ratio	Molecule Type	Predicted Activation State	Activation z-score	p-value of overlap	Target molecules in dataset	Mechanistic Network
TNF	2.425	cytokine		0.474	5.82e-21	ACTB,ADAM8,ADORA2A,ALOX15B,ARHGDIB,BIRC3,BTG2,CASP1,CASP4,CCL19,CCL2,CCL22,CCND3,CCR1,CCR5,CCR7,CD83,CSF1R,CST7,CTSB,CTSC,CTSS,CXCR4,CYBB,DUSP6,GRN,GSTP1,HEXB,HIVEP1,HK3,IDO1,IFIT3,IKBKE,IL32,IL7R,IRF4,ITGAL,ITPR2,JAK1,KYNU,LAMP3,LGALS3,MARCKSL1,NCF2,NFKB1,NR4A3,P2RY6,PLAUR,PLD3,PLSCR1,PMAIP1,PTPRC,RFTN1,SERPINB1,SLC8A1,STAT1,TLR2,TLR4,TNF,TNFAIP2,TNFRSF1A,TNFSF10,TRAF1,VIM	138 (16)
IFNG		cytokine	Activated	2.673	1.01e-20	ACTB,ADORA2A,AIF1,ATG3,BTG1,CASP1,CASP4,CCL2,CCL22,CCR5,CD200,CD68,CECR1,CLEC10A,CLEC7A,CTSB,CTSD,CTSH,CTSS,CXCR4,CYBB,EGR2,FAM26F,FCER1G,FCGR1A,FCGR2A,FGL2,GBP5,GLUL,HLA-DOB,IDO1,IFIT2,IFIT3,IL32,IL7R,ISG20,ITGAL,ITGAX,KCTD12,LAMP3,LAT2,MARCKSL1,MX1,NCF2,NFKB1,P2RY6,PMAIP1,PTAFR,SAMHD1,SLC8A1,SOCS2,STAT1,SUMO2,TBC1D10A,TBXAS1,TLR1,TLR2,TLR4,TNF,TNFRSF1A,TNFSF10,TYROBP,UBD	132 (17)
Interferon alpha		group		1.125	1.87e-10	ADAM19,APOBEC3A,APOBEC3G,APOL3,CASP1,CCL22,CCND3,CECR1,GIMAP4,IDO1,IFIT2,IFIT3,IKBKE,IRF4,ISG20,SERPINB1,SOCS2,TBC1D10A,TLR1,TLR2,TLR4,TNF,TNFSF10	86 (11)
SMARCA4		transcription regulator		0.853	2.79e-10	ANTXR2,APOBEC3G,APOL3,ARHGDIB,CASP1,CCL2,CCR1,CD63,CSF2RA,CTSB,CTSH,DUSP6,FBP1,FCGR2A,GMFG,GPR183,GSTP1,HCST,HEXB,IFITM3,IL7R,LGALS3,LPXN,MARCH1,PLAUR,RAC2,RAMP1,RGS1,SLC43A3,SOCS2,TLR2,TSPAN13,UBD,VIM
IL4		cytokine		0.99	5.99e-10	ACP5,ADAM19,ALAS1,ANXA6,CCL2,CCL22,CCND3,CCR5,CCR7,CD200,CD83,CELF2,CLEC10A,CST7,CXCR4,EGR2,FCGR2A,HLA-DMA,IDO1,IFIT3,IL7R,IRF4,ITGAX,JAK1,KCNAB2,LGALS3,LSP1,MAFB,PLSCR1,SOCS2,SYNGR2,TFEC,TNF,VIM	129 (14)
TCR		complex		1.335	2.54e-09	ADORA2A,BIRC3,CCR5,CCR7,CD200,CTSB,CXCR4,CYTIP,EGR2,HSPA5,IFIT2,IFIT3,IL7R,IRF4,ISG20,LIPA,MX1,NFKB1,PMAIP1,PRELID1,PTPRC,REL,SDCBP,SOCS2,STAT1,TLR4,TNF	125 (17)
SPI1	0.397	transcription regulator		1.261	4.67e-09	CCL22,CCR7,CD68,CSF1R,CSF2RA,CTSS,CYBB,DUSP6,FCGRT,HK3,IL7R,LILRB3,NCF2,NCF4,PTPN6,PTPRC,TLR2,TLR4,TNF,VIM	98 (12)
IL13		cytokine		0.15	1.07e-08	CASP1,CCL2,CCL22,CCR5,CD48,CLEC4A,CTSB,CTSC,CTSH,CTSS,CXCR4,CYBB,FCGR1A,JAK1,LILRB3,LIPA,RFTN1,SERPINA1,SLC43A3,SLC7A7,SLC8A1,SYNGR2,TLR1,TNF,TNFRSF1A	139 (17)
STAT1	1.168	transcription regulator	Activated	2.958	1.28e-08	APOBEC3G,CASP1,CASP4,CCL19,CCL2,CCR7,FAM26F,FCER1G,FGL2,GBP5,IDO1,IFIT2,IFIT3,ITGAX,KCTD12,MX1,SAMHD1,SLC8A1,STAT1,TNF,TNFSF10,UBD	90 (10)
TGM2	0.147	enzyme	Activated	2.341	3.15e-08	ADGRE2,BIRC3,BTG2,CCL2,CCL22,FCER1G,HK3,IFIT2,IFIT3,ITGAX,LSP1,MAFB,NCF2,NPC2,PLEKHO2,PLSCR1,PNRC1,PPP1R16B,SAMHD1,SDCBP,STAT1,TNF,TNFAIP2,TYROBP	55 (6)
EP300		transcription regulator			3.15e-08	ADORA2A,ANXA6,ARHGEF10L,CCL2,CCND3,CCNG2,CCR7,CD53,CST7,CXCR4,FNBP1,GIMAP4,GIMAP7,HVCN1,ID2,IL7R,ITGB2,MYO1F,PLA2G7,RGL1,TLR2,TNF,TRAF1,ZFP36L2	50 (6)
mir-21		microrna		-1.058	8.86e-08	AIF1,BTG2,CASP4,CCL19,EGR2,FCGR1A,FCGR2A,FGL2,GBP5,IDO1,PECAM1,STAT1,TLR1,TLR2,TNF,TRAF1	91 (7)
STAT6	-0.919	transcription regulator		-0.673	1.19e-07	ADAM19,CCL22,CCR5,CCR7,CST7,CTSB,CTSS,EGR2,FCGR2A,IFIT3,IRF4,ISG20,LILRB4,PLSCR1,SERPINA1,SOCS2,SYNGR2,TFEC,TNF	133 (14)
CREBBP	0.06	transcription regulator			1.81e-07	ADORA2A,ANXA6,ARHGEF10L,CCND3,CCR5,CCR7,CD53,CST7,CXCR4,EGR2,FNBP1,GIMAP4,GIMAP7,HVCN1,IL7R,MYO1F,NR4A3,RGL1,TLR2,TNF,TNFSF10,TRAF1,ZFP36L2
TP53	0.244	transcription regulator		-0.62	1.98e-07	ACTB,ADAM8,ANXA6,BCAP31,BIRC3,BTG1,BTG2,CASP1,CASP4,CCND3,CCNG2,CTSB,CTSD,DRAM1,DUSP6,F11R,GLRX,GLUL,GRK3,GSTP1,H2AFY,ID2,KCNN4,LGALS3,LSP1,LYZ,MAFB,MYOF,NCF1,NFAM1,ORAI2,PECAM1,PFN1,PLAUR,PMAIP1,PPT1,PRELID1,PSAP,PSTPIP2,PTPN1,PTPN6,PTPRE,PYCARD,RPN1,RPS25,SCPEP1,SEC61B,SQRDL,STAT1,TGFBI,TLR1,TMSB10/TMSB4X,TNF,TNFAIP2,TNFSF10,TOM1,TRAF1,UBE2D1,VIM,ZEB2,ZFP36L1	71 (2)
NPC1	0.902	transporter	Inhibited	-2.184	4.48e-07	CD68,CTSB,CTSD,ITGAX,LGALS3,LIPA,NPC2,STAT1,TLR4,TNF	30 (3)
IL2		cytokine		1.968	5.03e-07	ADAM8,CCND3,CCR1,CCR5,FGL2,GRN,HCST,HSPA5,IL7R,LCP2,PECAM1,RFTN1,SOCS2,TLR2,TNF,TNFRSF1A,TNFSF10,TRAF1,VIM	121 (16)
CD44	0.777	enzyme		0.98	7.73e-07	ACTB,ADAM8,BIRC3,CALR,CCL19,CCR5,CCR7,CD63,CLEC7A,IFITM2,ITGAX,LGALS3,PECAM1,SERPINA1,TNF,VIM	101 (12)
P38 MAPK		group		0.881	9.54e-07	ANXA5,CCL2,CCNG2,CCR7,CD83,CXCR4,CYBB,EGR2,HSPA5,IL32,NFKB1,NR4A3,PLA2G7,STAT1,TLR2,TNF,TNFRSF1A,TNFSF10	102 (12)
TICAM1	-0.263	other	Activated	2.848	1.19e-06	CASP4,CCL2,IFIT2,IFIT3,IKBKE,ISG20,ITPR2,NFKB1,PILRA,PSTPIP2,SAMHD1,TFEC,TLR2,TNF,TNFSF10	77 (12)
IL10		cytokine		0.863	1.5e-06	CCL19,CCL22,CCND3,CD68,CD83,FCGR1A,FCGR3A/FCGR3B,ITGAL,LAMP3,LILRB4,TLR4,TNF,TNFRSF1A,TNFSF10	146 (19)
CD40LG		cytokine		-0.575	1.5e-06	BIRC3,CCL2,CCL22,CCND3,CD83,LAMP3,MARCKS,NFKB1,PLEK,STAT1,TNF,TRAF1,TRAF5,ZFP36L1	104 (14)
DYSF		other			1.79e-06	ACTG1,CD48,CD53,CD68,CD83,CTSH,CTSS,FTL,LGALS3,LILRB4,LYZ,MPEG1,PSAP
CSF2		cytokine		1.609	1.8e-06	ACP5,ADAM8,CCL2,CCND3,CCR1,CSF1R,CTSC,CYBB,DUSP6,EGR2,GK,IDO1,IFITM3,IRF4,ITGAX,MKNK1,TLR2,TLR4,TNF,TNFRSF1A,UBD	153 (18)
TP73		transcription regulator		-1.378	1.83e-06	ADAM19,CASP4,CCL2,CCND3,CCNG2,CD83,CLEC7A,CTSD,DRAM1,HIVEP1,ID2,ITGAX,LYZ,PMAIP1,PNRC1,SERPINA1,SERPING1,TNFAIP2,TNFRSF1A,UBE2D1	71 (2)
STAT3	0.039	transcription regulator		-1.07	2.22e-06	CASP1,CCDC88A,CCL2,CD83,EGR2,FAM26F,FCER1G,FGL2,FSCN1,GBP5,IFIT2,IFIT3,IFITM2,IFITM3,IKBKE,ITGB2,LILRB4,PMAIP1,PTAFR,STAT1,TNF,TNFSF10,VIM	118 (15)
CEBPA	0.899	transcription regulator		0.955	2.28e-06	BTG1,BTG2,CCR1,CSF1R,CSF2RA,CXCR4,EGR2,FCGR1A,GLRX,GSTP1,ID2,ITGAL,LITAF,LST1,PTAFR,PTPRC,PTPRE,SERPINB1,TBXAS1,TNFRSF1A,TNFSF10
IL6		cytokine		1.6	2.28e-06	CASP1,CCL2,CCR5,CD68,FCGR1A,HLA-DMA,HSPA5,ID2,IL7R,LYZ,NFKB1,SERPINA1,SOCS2,STAT1,TBXAS1,TNF,TNFRSF1A,TNFSF10	126 (13)
MYD88	1.804	other	Activated	2.353	2.62e-06	CASP4,CCL2,CD200,CLEC10A,FCER1G,HSPA5,IFIT2,IKBKE,IL32,ITGAX,ITPR2,NFKB1,PILRA,PSTPIP2,SAMHD1,TFEC,TLR2,TNF	130 (17)
PTGER4	-0.056	g-protein coupled receptor	Inhibited	-2.671	2.89e-06	CCL2,CCNG2,CCR7,CXCR4,CYBB,IFIT2,ISG20,MAFB,NCF1,NCF2,SLAMF8,TAGAP,TNF,TNFSF10,ZFP36L1	133 (12)
CD3		complex		0.053	3.27e-06	BIRC3,BTG1,CCL22,CCND3,CCR5,CRLF2,EGR2,HSPA5,IRF4,NFKB1,ORAI2,PTPRC,REL,STAT1,TLR2,TNF,TNFSF10	81 (13)
APOE		transporter	Inhibited	-2.813	3.27e-06	ACTB,CALR,CCR5,CD68,CTSB,CTSD,CTSS,CYBB,FCGR1A,ITGAX,JAK1,LIPA,MAP2K3,NCF1,NCF2,TNF,TNFRSF1A	140 (19)
IL5		cytokine	Activated	2.714	3.93e-06	ACP5,ALDOA,ANXA6,CCL2,CCL22,CCND3,CCR1,CTSC,DUSP6,EGR2,FGL2,GK,HSPA5,KCNAB2,MKNK1,RPN1,SOCS2,VIM	69 (6)
MGEA5	-0.396	enzyme		1.225	4.09e-06	ACTG1,ADAM19,APOBEC3G,CASP1,CCL2,CCNG2,CCR1,CCR5,CD48,CD53,CD68,CSF1R,EGR2,FBP1,FSCN1,GLUL,HK3,JAK1,LPXN,MGLL,SOCS2,STAT1,TGFBI,VIM
TGFB1	0.932	growth factor		0.474	4.92e-06	ADAM19,CASP4,CCL2,CCND3,CCR7,CSF1R,CXCR4,DOCK4,EGR2,FSCN1,HEXB,ITGAL,ITGAX,ITGB2,NET1,P2RY6,PECAM1,PLAUR,SAMHD1,SERPINA1,STAT1,TGFBI,TNF,TRAF1,VIM,ZEB2	119 (15)
NCSTN	1.415	peptidase	Inhibited	-2.646	1.02e-05	CD68,CSF1R,FCER1G,FCGR2A,GRN,NCF1,NCF4
PLAU	0.487	peptidase	Activated	2.155	1.24e-05	CCR5,FCGR1A,HLA-DMA,HSPA5,PLAUR,SERPINB1,TNF,VIM	32 (4)
IRF3	0.725	transcription regulator	Activated	2.212	1.43e-05	CCL19,CCL2,FAM26F,FCGR1A,GBP5,IFIT2,IFIT3,IFITM3,ISG20,STAT1,TNF,TNFSF10,VIM	85 (13)
IL1B	1.417	cytokine		0.441	1.44e-05	ADAM8,BIRC3,BTG2,CASP4,CCL2,CTSS,CXCR4,CYBB,HEXB,IL32,NFKB1,NR4A3,PLSCR1,PLXDC2,REL,STAT1,TLR2,TLR4,TNF,UBD,VIM	125 (17)
LEP		growth factor		1.268	1.6e-05	ADAM8,ASAH1,ATP5A1,ATP5F1,CD63,CD68,CYBB,DUSP6,HSPA5,LIPA,NCF1,PECAM1,PRDX1,TNF,TNFRSF1A,TNFSF10,VIM	97 (14)
IL17A		cytokine		1.606	1.63e-05	ACTB,CCL2,CCL22,CD68,CD83,HEXB,ITPR2,MAP2K3,PECAM1,TLR4,TNF	89 (12)
NFkB (complex)		complex		-0.262	2.22e-05	BIRC3,CCL2,CCL22,CCR7,CD83,CXCR4,CYBB,HLA-DMB,IDO1,KYNU,LITAF,LSP1,NCF2,NFKB1,RFTN1,TFEC,TLR2,TLR4,TNF,TNFRSF1A,TNFSF10,TRAF1	101 (13)
Ifnar		group	Activated	2.306	2.25e-05	CCL2,CCL22,FCER1G,IDO1,IFIT2,IFIT3,IFITM3,ISG20,STAT1,TLR2,TNF,TNFSF10	90 (12)
Cdc42		enzyme		1.134	2.29e-05	CASP1,CTSB,CTSD,CTSH,CTSS,NPC2,TNF
IL10RA	0.317	transmembrane receptor	Inhibited	-2.183	2.29e-05	CCL22,CCR7,CD300LF,CST7,DRAM1,FAM26F,GBP5,GSAP,HK3,IKBKE,NPL,SAMHD1,SLAMF8,STAT1,TFEC,TLR2,TRPM2	45 (4)
SPIB	-0.625	transcription regulator		1.744	2.56e-05	CCR5,CD200,CLEC10A,EGR2,IRF4,LILRB3,MARCH1,NET1,P2RY6
ID3	0.145	transcription regulator		-0.707	2.59e-05	CCNG2,CCR7,CD83,CXCR4,EGR2,FCER1G,IL7R,IRF4,NR4A3,REL,TNFRSF1A,TNFSF10,TRAF1,TRAF5	56 (6)
ERK1/2		group		1.246	2.71e-05	ARRB1,ASAH1,CALR,CCL2,CCL22,CCR7,CXCR4,CYBB,HSPA5,MKNK1,NR4A3,PTPRE,TNF	86 (12)
TLR4	1.601	transmembrane receptor	Activated	2.221	2.82e-05	CCL2,CCR7,CD200,FGL2,HSPA5,IFIT2,IFIT3,IFITM3,ISG20,LILRB4,LYST,MX1,NR4A3,PLEK,REL,RGS1,STAT1,TLR2,TNF,TNFSF10,TRAF1	59 (10)
IRF7	0.468	transcription regulator	Activated	2.291	2.93e-05	CCL19,FAM26F,FCGR1A,GBP5,IFIT2,IFIT3,IFITM3,ISG20,STAT1,TNFSF10	54 (10)
SP1	0.278	transcription regulator		0.243	3.56e-05	ALOX15B,ATP6V0C,CCL2,CCND3,CXCR4,HSPA5,IRF4,LIPA,NCF2,NFKB1,PLAUR,PMAIP1,PTPN1,SLC31A1,STAT1,TLR2,TNF,TNFSF10,VIM,ZEB2
KRAS	0.07	enzyme		1.829	3.7e-05	ALDOA,ARPC3,BIRC3,CCND3,DUSP6,EEF1A1,GLUL,GRN,HSPA5,IFITM3,NDE1,RAB20,SLC3A2,TMEM109,TNF,TNFAIP2,VIM,ZFP36L1	74 (3)
RET		kinase		0.713	3.76e-05	CCL2,CXCR4,DUSP6,PLAUR,PMAIP1,TNF	106 (16)
Immunoglobulin		complex		-0.308	4.14e-05	CCL2,CCND3,CD83,FCGR1A,FCGR2A,FCGR3A/FCGR3B,ITGAX,TNF,UBD	66 (8)
ID2	-3.53	transcription regulator		-0.707	4.49e-05	CCNG2,CCR7,CD83,CXCR4,EGR2,FCER1G,IL7R,IRF4,NR4A3,REL,TNFRSF1A,TNFSF10,TRAF1,TRAF5	56 (6)
OLR1		transmembrane receptor	Activated	2.2	4.79e-05	CD68,CYBB,NCF1,NCF2,TNF	41 (6)
TSC2	0.277	other	Inhibited	-2.216	5.14e-05	ATP6V0B,ATP6V0C,ATP6V1B2,CASP1,CCND3,CD68,FAM129A,HSPA5,IFITM3,LGALS3,SCPEP1,STAT1	15 (2)
TET2	0.94	other		1	5.2e-05	ADAM8,CBR1,FAM129A,FCN1,IFITM3,ITGAX,ITGB2,LILRB4,RGS1
IRF8	1.119	transcription regulator		-1.009	5.39e-05	ASAH1,CCR7,CYBB,IDO1,JAK1,LSP1,STAT1,TLR4,TNF,TYROBP	101 (13)
SNCA	0.039	enzyme			5.39e-05	AIF1,CTSB,CYBB,HSPA5,KIF2A,NCF1,NCF2,PLSCR1,SERPINB1,TNF
NFKB1	-2.36	transcription regulator		-1.392	5.67e-05	CCL19,CSF2RA,CYBB,FCGRT,FSCN1,HLA-DMB,IRF4,NFKB1,PTPN6,STAT1,TLR2,TNF,TNFSF10	63 (9)
TLR7	0.412	transmembrane receptor		0.427	6e-05	CCL2,CCR7,CD83,FCER1G,IDO1,IFIT3,ISG20,MX1,NFKB1,STAT1,TNF,TRPM2	108 (17)
STAT5A	-1.218	transcription regulator		-0.378	6.09e-05	ANKRD22,BIRC3,CASP4,CCND3,CCR5,CD68,ID2,IFITM2,IL7R,SLC7A7,SOCS2,TGFBI,TNF,TNFRSF1A,TRAF1,TSPAN13	60 (7)
IL12 (complex)		complex		1.294	6.52e-05	CASP1,CCL19,CCL2,CCR5,IFIT2,IRF4,ISG20,ITGAL,ITGB2,TNF	122 (16)
FOLR1		transporter			7.06e-05	ARHGDIB,ATP6V1B2,BIRC3,CELF2,DUSP6,GLRX,LSP1,LYZ,PFN1,SLC3A2,SYNGR2
BID	0.679	other	Activated	2.236	8.44e-05	CTSB,CTSD,CTSH,CTSS,ITGAX
PTX3		other		-1.205	8.58e-05	CCR5,EGR2,NFKB1,TLR2,TLR4,TNF	68 (11)
IRF5	1.532	transcription regulator		1.438	8.66e-05	CCL19,IFIT2,IFIT3,IFITM3,ISG20,STAT1,TNF	61 (10)
RGS10	0.56	other			8.66e-05	CASP1,CCL19,CCL2,CCR1,ITGB2,TNF,TNFRSF1A
PTGES		enzyme			8.66e-05	CYBB,ITGAL,NCF1,PPA1,TNF,TRAF1,VIM	19 (2)
SATB1	0.261	transcription regulator		-0.464	9.62e-05	ACTG1,CTSD,CYBB,FAM129A,FCGR1A,GLRX,HLA-DMB,HLA-DOB,HVCN1,IL7R,P2RY8,RGS1,RPLP1,TNF
IFNA2		cytokine		1.743	0.000108	IFIT2,IFIT3,IFITM3,ISG20,LILRB4,MX1,PLSCR1,PMAIP1,SOCS2,STAT1,TNFRSF1A,TNFSF10	42 (7)
Jnk		group		-0.35	0.000112	ASAH1,BIRC3,CCL2,CCL22,CCR7,CD83,CELF2,CLEC10A,HSPA5,TNF	112 (14)
CSF1	0.422	cytokine		1.195	0.00012	ACP5,CCL2,HSPA5,PTPRC,STAT1,TLR1,TLR2,TNF,TNFRSF1A	120 (19)
PTGS2		enzyme		1.141	0.000133	BIRC3,CCL2,CCR7,CD68,ITGAL,PPA1,PTGER2,TNF,TNFSF10,TRAF1	101 (13)
HSP90B1	1.782	other		0.651	0.000139	CALR,HSPA5,TLR2,TLR4,TNF	57 (6)
IFN alpha/beta		group	Activated	2.828	0.000144	CCL2,CLEC10A,FGL2,IFIT3,STAT1,TLR1,TLR2,TNFSF10	89 (8)
TNFSF12	0.2	cytokine		1.556	0.000144	ADAM8,CCL2,CCR1,CCR5,CD68,CSF2RA,NCF4,TNF	25 (5)
PI3K (family)		group		1.137	0.000146	BIRC3,CCL2,CCND3,CCNG2,CTSD,CXCR4,HSPA5,TNF,TNFSF10	83 (14)
CAMP		other	Activated	2.415	0.000152	CCL2,CCR7,CD83,NFKB1,TLR2,TNF,TNFAIP2	118 (16)
IKBKB	-0.217	kinase		0.6	0.000154	CCL19,CCL2,CCR1,CTSB,CXCR4,DUSP6,FSCN1,GRN,NFKB1,PLD3,REL,SOCS2,TNF,TNFAIP2	101 (17)
LEPR		transmembrane receptor		1.414	0.000154	ADAM8,ANXA5,BTG1,CD63,CD68,FYB,ID2,IDO1,RNASET2,SOCS2,TNF	39 (3)
CD200	-2.516	other		-1.977	0.000154	ITGAL,TLR2,TLR4,TNF	104 (16)
ETS1	-0.204	transcription regulator		0.691	0.000163	ARHGDIB,CASP1,FCGR2A,HCST,ID2,IL7R,JAK1,LAIR1,NCF1,TBXAS1,TNF,ZEB2
TSC1	0.028	other		-0.474	0.000173	ATP6V1B2,CASP1,EGR2,FAM129A,STAT1,TNF	40 (5)
RELA	-0.912	transcription regulator		0.789	0.000176	ARHGDIB,BIRC3,BTG2,CCL19,CCL2,CCR7,CXCR4,CYBB,FCGRT,FSCN1,IRF4,PTPN6,TLR2,TNF,VIM	87 (12)
MAPK1	-0.137	kinase		0.11	0.0002	CTSB,EGR2,GBP5,HLA-DMA,IFIT2,IFIT3,IFITM3,ISG20,ITPR2,LAD1,LAMP3,LGALS3,PLSCR1,PTGER2,SAMHD1,SOCS2,STAT1,TNF,TNFSF10,VIM
MAP3K8	-0.787	kinase	Activated	2.313	0.000206	CCR1,CCR5,DOK2,DUSP6,FSCN1,LAD1,NFAM1,PTGER2,RAB9A,RHOF,TNF
CDKN2A	-0.384	transcription regulator		-0.023	0.000206	CCL19,CCL2,CCL22,CCR7,EGR2,LGALS3,PMAIP1,TLR4,TNF,TNFRSF1A,VIM	114 (16)
IKBKG	0.29	kinase		0.928	0.000211	BIRC3,CCR1,CTSB,DUSP6,GRN,IKBKE,PLD3,TNF,TNFAIP2	29 (4)
NFATC2		transcription regulator		1.002	0.000217	EGR2,FGL2,IFIT2,IFIT3,IRF4,ISG20,REL,RGS1,STAT1,TNF	91 (7)
GNAI2	0.08	enzyme		0.351	0.000217	CCR5,CCR7,CXCR4,ITGAL,TNF	116 (12)
PDCD1		phosphatase		-1.387	0.000217	CST7,HLA-DMA,IDO1,RAB30,TNF	53 (4)
CUX1	0.444	transcription regulator			0.000217	ARHGDIB,CYBB,ITGB2,MARCKS,VIM
EBI3	-2.209	cytokine		0.896	0.000238	HLA-DMA,HLA-DMB,HLA-DOB,HLA-DPA1,STAT1,TNFSF10
NFKB2	-0.949	transcription regulator	Inhibited	-2.169	0.000238	BIRC3,CCL19,CXCR4,IRF4,TNF,TRAF1	55 (8)
CD28		transmembrane receptor		1.497	0.00024	BTG1,CCND3,CCR5,CRLF2,EGR2,IL7R,IRF4,ITGAL,NFKB1,ORAI2,REL,TNF	90 (14)
IgG		complex		-0.471	0.00024	ASAH1,CALR,CCL2,CTSC,DUSP14,FCGR1A,FCGR2A,HSPA5,IFITM3,LGALS3,PLAUR,TNF	63 (8)
TRAF2	0.026	enzyme		-1.195	0.000251	BIRC3,CCL2,CCR1,IRF4,LILRB4,MPEG1,TNF	65 (11)
GFI1		transcription regulator		0.014	0.000253	CASP1,ID2,IL7R,LYZ,NFKB1,REL,SERPINA1,STAT1,TNF,TNFRSF1A	86 (9)
STAP2	-1.01	other		0.762	0.000297	CCR1,CCR7,CXCR4,TNF	40 (6)
Nfat (family)		group			0.000297	CYBB,EGR2,IRF4,TNF
CD40	0.531	transmembrane receptor		-1.57	0.000307	APOBEC3G,BIRC3,CCL2,CCL22,CCND3,CD83,LGALS3,NFKB1,REL,TLR2,TNF,TNFSF10	105 (14)
ZFHX3		transcription regulator			0.000318	GSTP1,ID2,IFITM3,PLA2G7,RPL37,RPS12,SERPINA1
FANCC	-0.301	other			0.00032	GSAP,MX1,MYOF,PTPRC,SKAP2,TNF
HRG		other		0.447	0.000325	CD83,CXCR4,FCGR1A,FCGR3A/FCGR3B,ITGAX
miR-146a-5p (and other miRNAs w/seed GAGAACU)		mature microrna	Inhibited	-2.2	0.000325	CCL2,PTAFR,TLR1,TLR4,TNF	70 (10)
PRKAA2		kinase	Inhibited	-2.183	0.000328	ARHGDIB,CYBB,DOCK4,HSPA5,NCF1,NCF2,VIM,ZFP36L1	54 (7)
SOX4	-0.873	transcription regulator		1.414	0.000395	CASP1,CD53,FCER1G,KYNU,LYZ,MARCKSL1,PECAM1,SNX10
RAB7B	0.594	peptidase			0.000406	CTSD,TLR4,TNF	31 (4)
ABCC1	-0.138	transporter			0.000406	CYBB,NCF1,NCF2
HAVCR2	1.284	other			0.000406	CCR5,CXCR4,TNF	102 (14)
Akt		group		1.192	0.000413	ATP5A1,CCND3,CCR7,CTSD,CXCR4,EGR2,IL7R,PMAIP1,TNF	114 (13)
CCR2	0.285	g-protein coupled receptor		1.16	0.000423	CCL2,CCL22,CCR1,CCR5,ITGAL,TNF	138 (17)
TNFSF11		cytokine			0.000423	CSF1R,GRN,ITGAL,MAFB,STAT1,TNF	42 (4)
IFNB1		cytokine		1.494	0.000437	CASP1,CCL2,GBP5,IDO1,IFIT2,IFIT3,ISG20,MX1,REL,STAT1,TNF,TNFSF10	96 (12)
BTK	1.662	kinase		0.476	0.000453	CCND3,CCR7,CXCR4,IFIT3,IRF4,ISG20,ITGAX,MX1,STAT1,TNF	102 (16)
RPSA	-0.371	translation regulator		0.365	0.000469	REL,STAT1,TLR4,TNF,TRAF1	64 (8)
IL21		cytokine		-0.695	0.000474	CCR7,ID2,IDO1,IL7R,PTPRC,TLR4,TNF,TYROBP	76 (11)
BAX	0.144	transporter		1.89	0.000493	CTSB,CTSD,CTSH,CTSS,IFITM2,JAK1,TNF
IDO1	-1.608	enzyme		-1	0.000515	FCGR1A,ITGAX,SLC3A2,TNF
P2RX7	0.79	ion channel			0.000515	CCL2,TNF,TNFRSF1A,TNFSF10	65 (10)
PRKCD	1.567	kinase		0.397	0.000519	APOBEC3A,BIRC3,CTSB,FOXP1,IL32,LYST,PTPN6,TLR2,TNF,TRAF1	100 (12)
THRB		ligand-dependent nuclear receptor		0.216	0.000519	BTG2,CASP1,CCL2,CCND3,CCR1,CTSD,CXCR4,PTAFR,TGFBI,TNF	89 (16)
TRIM24		transcription regulator		-1.941	0.000519	FAM26F,GLUL,IFIT2,IFIT3,LGALS3,SAMHD1,SOCS2,STAT1,TGFBI,TLR2	39 (4)
INSR		kinase		0.152	0.000547	ATP5A1,CBR1,CCL2,CCNG2,CD83,CTSB,CXCR4,DECR1,EGR2,FBP1,GRN,IFITM2,LAT2,LYZ,MARCKSL1,MKNK1,MPEG1,RNF13,SKAP2,SOCS2,TNF,TNFRSF1A	66 (6)
NOS2		enzyme	Activated	3.12	0.000594	CD53,CTSC,IFIT3,IL32,LILRB4,PLSCR1,TLR4,TNF,TNFSF10,TYROBP	127 (16)
KRT17		other	Activated	2.236	0.000655	CCL22,CCR1,CCR5,CLEC7A,TNF
SERPINA1	3.12	other		-1.091	0.000655	CCL2,HSPA5,TLR2,TLR4,TNF	95 (11)
IRF9	0.688	transcription regulator			0.000655	CCL19,IFIT2,MX1,STAT1,TNF	36 (5)
IL27	0.537	cytokine	Activated	2.177	0.00067	CCL2,EGR2,HLA-DMA,HLA-DMB,HLA-DOB,HLA-DPA1,STAT1,TNF	79 (10)
IL1RN	2.768	cytokine		0.047	0.000676	CTSS,IFIT3,IL32,ISG20,LAMP3,MX1,PMAIP1,TNF,TNFSF10,UBD	125 (14)
Tlr		group		0.732	0.000703	CASP4,CCL2,ID2,IDO1,IRF4,TNF	121 (17)
MYB		transcription regulator		-0.463	0.000739	BIRC3,CXCR4,GIMAP7,IL7R,SOCS2,TFEC,VIM
CSF3		cytokine		-1.132	0.000739	BIRC3,CCND3,FCGR1A,LYZ,TNF,TNFRSF1A,TNFSF10	78 (8)
PI3K (complex)		complex	Activated	2.503	0.000769	CCND3,CCNG2,CCR1,CTSD,CYBB,DAPP1,IL7R,TLR4,TNF,TNFSF10	116 (17)
Alpha catenin		group		-0.617	0.00079	ADAM8,BIRC3,CTSB,LYZ,TNF,TNFAIP2,VIM,ZEB2	55 (7)
CYP2E1		enzyme		1.997	0.000827	NCF1,NCF2,TLR4,TNF	40 (6)
NODAL		growth factor		-1.114	0.000827	CCNG2,CCR7,ITGAX,TNF	51 (6)
PLAUR	3.697	transmembrane receptor			0.000827	CCL2,CTSB,PLAUR,VIM	29 (4)
ERK		group		0.626	0.000871	APOBEC3G,CCL2,CCND3,CCR1,EGR2,ITGB2,PECAM1,PMAIP1,STAT1,TNF	113 (14)
TFRC	-0.836	transporter		-0.447	0.000889	ANKRD22,ID2,ITGB2,LY75,RGS1,TNFSF10
GAPDH	0.912	enzyme		-0.928	0.000889	CCL2,FCER1G,IFIT2,IFITM2,NUB1,STAT1
IL32	-2.424	cytokine		1.953	0.000893	CASP1,ITGB2,MX1,TNF,VIM
RUNX1	0.939	transcription regulator		-1.342	0.000893	CSF1R,CSF2RA,FSCN1,IL7R,LCP2,NR4A3,PMAIP1	30 (3)
TLR9	0.105	transmembrane receptor		1.687	0.0009	CCR7,CD83,IDO1,IFIT2,IFIT3,IRF4,ISG20,LILRB4,LYST,MX1,PTGER2,STAT1,TNF	57 (12)
DOCK8	0.726	other		0.707	0.000926	FGL2,IFIT2,IFIT3,ISG20,REL,RGS1,STAT1,TNF
PPARG		ligand-dependent nuclear receptor		0.106	0.000958	ALOX15B,CCL2,CCL22,CCR7,CTSL,MCTP1,MGLL,PACS1,PECAM1,RAB20,RGL1,SERPINA1,TBC1D2,TBXAS1,TLR4,TNF,TNFSF10,VIM	104 (12)
SLC4A1		transporter			0.00098	FCER1G,FCGR1A,FCGR2A
NOS3		enzyme			0.00098	GSTP1,TLR4,TNF
TLR2	2.751	transmembrane receptor		0.96	0.000996	APOBEC3G,CCL2,CCR1,CCR5,CSF2RA,CYBB,NFKB1,TLR2,TNF	96 (16)
PDLIM2	0.207	other		-0.378	0.00107	FBP1,HLA-DOB,IFIT3,KCTD12,KYNU,SLC43A3,STAT1	12 (2)
TFEB	0.363	transcription regulator	Activated	2.425	0.00111	ATP6V0B,ATP6V0C,ATP6V1B2,CTSB,CTSD,PSAP
JUN	-0.379	transcription regulator		1.39	0.00113	ALAS1,BIRC3,CCL2,CCND3,CSF1R,IL7R,NCF2,PLAUR,PRDX1,STAT1,TNF,VIM	49 (7)
Cg		complex		1.459	0.00118	BTG1,BTG2,CCL2,CCND3,CXCR4,DUSP6,FGL2,IFIT3,PECAM1,PLAUR,PMAIP1,PTGER2,RNF130,TNF,TSPAN13	102 (8)
TLR3		transmembrane receptor	Activated	2.141	0.00119	IFIT2,IFIT3,ISG20,LILRB4,LIPA,MX1,PMAIP1,PTGER2,RGS1,STAT1,TNF,TNFRSF1A,TNFSF10	50 (11)
C5AR1	1.816	g-protein coupled receptor	Activated	2.176	0.00119	FCER1G,FCGR1A,FCGR2A,HSPA5,TNF	69 (9)
AHR	0.111	ligand-dependent nuclear receptor		-0.848	0.00125	ADAM19,AKR1A1,BTG2,CBR1,CCND3,COX8A,CTSD,LYST,TGFBI,TNF,TXN,VIM	111 (16)
CCR1	4.611	g-protein coupled receptor		0	0.00125	CCR1,CTSS,TNF,VIM
SOCS1	0.146	other	Inhibited	-2.216	0.00126	CCR7,GBP5,IFIT2,IFIT3,ISG20,MX1,STAT1,TNF	42 (8)
STAT2	1.506	transcription regulator		1.199	0.00137	CCL19,IFIT2,IFIT3,MX1,TNF,TNFSF10	40 (5)
RETNLB		other		0.816	0.00137	CCL2,CCR1,CCR5,JAK1,SOCS2,TLR2
IL2RG	0.246	transmembrane receptor		0	0.00137	CCND3,CXXC5,IKBKE,IL7R,NPC2,TNF	31 (3)
GPX1	0.758	enzyme		-1.982	0.00137	CYBB,GLRX,TNF,TNFRSF1A,TNFSF10,TXN
IFNLR1	-0.01	transmembrane receptor			0.00137	IFIT2,IFIT3,MX1,TLR2,TNF,TNFAIP2	42 (6)
Nr1h		group		-0.328	0.00147	CCR5,CCR7,HLA-DOB,ITGAL,LAT2,MARCKSL1,SLC8A1,TLR4,TNF
Notch		group		-1.131	0.00155	CCL19,ID2,NET1,TNF,ZEB2
TREM1		transmembrane receptor		-0.124	0.00183	CCR7,CD83,CXCR4,DUSP14,EGR2,IDO1,IFIT2,ITGAX,LAMP3,RGS1,TLR2,TLR4,TNF	88 (9)
ZC3H12A	-0.58	enzyme			0.00189	CCL2,REL,TNF	45 (8)
PLCG2	0.301	enzyme			0.00189	IFIT2,TNF,TNFSF10	101 (13)
STK4	-1.936	kinase			0.00189	IL7R,PMAIP1,TNF	50 (6)
CTSZ	0.354	peptidase			0.00189	CD83,LILRB4,TNF
WWP2	0.021	enzyme			0.00189	EGR2,TNF,VIM
CTSB	2.287	peptidase			0.00189	CTSB,PLAUR,TNF
FCGR2A	2.454	transmembrane receptor			0.00189	CCL2,CCL22,TNF	103 (13)
TNFSF9		cytokine			0.00189	CCR7,TNF,TNFRSF1A
NR6A1		ligand-dependent nuclear receptor			0.00189	CCND3,TLR4,VIM
ATG7	0.749	enzyme		-1.069	0.00199	IKBKE,PECAM1,TLR4,TNF,TNFRSF1A	29 (4)
Raf		group			0.00199	DUSP6,ID2,PMAIP1,SLC43A3,SPRED2	64 (3)
DDX58	0.93	enzyme		1.71	0.00203	IFIT2,IFIT3,ISG20,STAT1,TNF,TNFSF10	98 (16)
MAVS	-0.214	other		1.342	0.00203	IFIT2,IFIT3,IFITM3,ISG20,STAT1,TNF	60 (12)
Sphk		group			0.00224	CCL2,TNF	57 (6)
LAX1		other			0.00224	LAT2,TNF
PLCG1		enzyme			0.00224	CCND3,PECAM1
HYOU1	0.422	other			0.00224	PECAM1,TNF
miR-100-5p (and other miRNAs w/seed ACCCGUA)		mature microrna			0.00224	CCND3,EGR2
CYP4F2		enzyme			0.00224	CYBB,NCF2
DOK2	2.595	other			0.00224	DOK2,TNF
RARG	0.255	ligand-dependent nuclear receptor			0.00224	EGR2,MAFB
QKI	-0.175	other			0.00224	CSF1R,H2AFY
CAPN1	0.038	peptidase			0.00224	PTPN1,TNF
Pde4d		enzyme			0.00224	ITGB2,TNF
CLEC2D	-0.751	transmembrane receptor			0.00224	CD83,CXCR4
APP	0.312	other		0.087	0.00238	ACTG1,AIF1,ALDOA,ATP5A1,CCR5,CD68,CXCR4,FCGR1A,FCGR2A,GSTP1,HSPA5,IRF4,LGALS3,PTPRC,TNF,TNFAIP2,TNFSF10,TXN	92 (8)
IL15	-1.052	cytokine	Activated	2.085	0.00249	CCL19,CCL2,CCND3,IL7R,TLR2,TNF,TNFRSF1A,TYROBP	84 (15)
GLI2		transcription regulator			0.00251	CCL22,CCR1,CCR5,CLEC7A,TNF
TGFA		growth factor		-1.274	0.00251	BIRC3,GSTP1,SERPINA1,VIM
COMMD1	-2.154	transporter			0.00251	ALDOA,LGALS2,STAT1,TLR1
IL3		cytokine		-1.387	0.00313	BIRC3,CD83,CSF1R,FCGR2A,LAMP3
Irgm1		other		-1.387	0.00313	ID2,IFIT2,IFIT3,LILRB4,TNF
FOXP3		transcription regulator			0.00313	DUSP6,ID2,IL7R,MGAT1,RGS1
PLA2G2D		enzyme			0.00319	CD68,ITGAX,TNF	89 (7)
IFN type 1		group			0.00319	IDO1,STAT1,TNFSF10	89 (8)
LYL1		transcription regulator			0.00319	BTG2,CCND3,NFKB1
CHRNA3		transmembrane receptor			0.00319	JAK1,NFKB1,STAT1
Gm21596/Hmgb1		transcription regulator			0.00319	CXCR4,TLR4,TNF	57 (6)
NCR2		transmembrane receptor			0.00319	NR4A3,TNF,TYROBP
CHUK	-0.212	kinase	Activated	2.06	0.0032	CASP4,CCR1,CTSB,DUSP6,GRN,PLD3,TNF,TNFAIP2	29 (4)
TGFBR1		kinase	Activated	2	0.00339	CCR7,DOCK4,EGR2,VIM
LTBR	1.611	transmembrane receptor		-0.218	0.00339	CCL19,LYZ,SERPINA1,TNF	34 (6)
miR-16-5p (and other miRNAs w/seed AGCAGCA)		mature microrna		-1.21	0.00339	CCND3,FLT3,GRB2,GRN
PRKAA		group		-1.914	0.00339	PMAIP1,STAT1,TNF,VIM	126 (12)
PPIF	1.171	enzyme	Activated	2.449	0.00344	CCL2,CCR1,CCR5,CMKLR1,CXCR4,TNF
MAP2K1	-0.253	kinase		0.829	0.00344	APOBEC3G,DUSP6,EGR2,HSPA5,LGALS3,NET1
MKL2		transcription regulator			0.00344	ACTB,CXCR4,FCN1,LILRB4,RAMP1,TBXAS1
SELPLG	-1.632	other		0.447	0.00384	APOL3,CCL2,CXCR4,IDO1,PLAUR	75 (7)
IKBKE	2.276	kinase		-1.067	0.00384	BIRC3,IFIT2,IFIT3,STAT1,TNF	108 (15)
CTNNB1	-0.325	transcription regulator		0.283	0.00398	ACTB,FCER1G,GLUL,ID2,IDO1,IRF4,ITGAL,ITGB2,LGALS3,LIPA,MPEG1,PSAP,SERPINA1,TRAF1,VIM
RBM5	-0.205	other		0.946	0.00404	ATP6V0C,BIRC3,BTG2,IFITM3,IL32,TRAF1
DUSP1	-2.357	phosphatase		0.618	0.00404	CLEC10A,DUSP6,MGLL,PNRC1,TLR2,TNF
PAF1	-0.031	other		0	0.00404	BIRC3,IDO1,IFIT3,IFITM3,ISG20,PLAUR
BDNF		growth factor			0.00404	CXCR4,DUSP6,EGR2,FSCN1,HIVEP1,SPRED2
EGFR		kinase		1.671	0.00404	HSPA5,MARCKS,PLAUR,PSMB3,PTPRE,TNF,VIM,ZEB2	63 (7)
RNASE2		enzyme		0.9	0.00445	CCL2,CCL22,TNF,TNFRSF1A	45 (7)
SPHK1	-0.176	kinase		-0.496	0.00445	BIRC3,CCL22,TNF,TRAF1	43 (7)
CNTF		cytokine			0.00445	ACTB,SOCS2,STAT1,VIM
JUND		transcription regulator			0.00445	ALAS1,CYBB,NCF2,TNF	39 (4)
S100A8	0.212	other	Activated	2.135	0.00453	CASP1,CCL2,FCGR2A,IDO1,NFKB1,NR4A3,RAB20,TNF	117 (17)
PRKCA		kinase		1.467	0.00471	APOBEC3G,ARHGDIB,CCL2,CTSB,ID2,TNF	63 (8)
MKL1	-1.281	transcription regulator		-1.067	0.00482	ACTB,CXCR4,FCN1,LILRB4,LIMK1,RAMP1,TBXAS1
TLR8	0.991	transmembrane receptor			0.00493	CCR7,CD83,TNF	83 (15)
SEMA7A	-0.443	transmembrane receptor			0.00493	CTSB,CTSS,TNF
XDH		enzyme			0.00493	CYBB,TNF,VIM
ADCY7	1.358	enzyme			0.00493	TLR1,TLR4,TNF
TWIST2		transcription regulator			0.00493	TNF,VIM,ZEB2
HOXA9		transcription regulator			0.00493	CCL2,CYBB,IL7R
SND1	1.135	enzyme			0.00493	APOBEC3G,KYNU,LAPTM5
EGF		growth factor		1.472	0.00546	CTSD,DUSP6,EGR2,GSTP1,PSMB3,SERPINA1,VIM
Igm		complex			0.00546	NFKB1,PTAFR,TNF,TRAF1,TRAF5,ZFP36L1	52 (9)
KIT		transmembrane receptor			0.00546	LGALS3,LILRB4,PSTPIP2,PTPN6,SOCS2,STAT1
IFN Beta		group		0.882	0.00561	EEF1A1,IDO1,MX1,STAT1,TNF	90 (8)
Hbb-b1		transporter		0.762	0.00561	CCR5,CLEC7A,FTL,PECAM1,TLR2
PRNP	1.557	other		-0.106	0.00561	ADAM8,CCL2,CTSD,ID2,PLAUR	71 (3)
BRD2	0.392	kinase			0.00561	PPA1,PRELID1,RAB24,RPN1,TNF
SP3	0.424	transcription regulator			0.00563	ALOX15B,HSPA5,NCF2,NFKB1,PLAUR,PTPN1,STAT1,TLR2
JAK1	-1.595	kinase		1.982	0.00571	CCL2,IFIT2,MX1,STAT1	40 (6)
MMP9	1.778	peptidase		0.152	0.00571	CCL22,CTSB,SERPINA1,TNF	50 (4)
BCL6	0.932	transcription regulator		0.391	0.00625	CCR7,CLEC10A,DUSP6,FCGRT,IL7R,IRF4,NFKB1,TNF	70 (9)
BCR (complex)		complex		-0.902	0.00625	CCND3,CCNG2,CCR7,CXCR4,IRF4,JAK1,KCNN4,PTAFR	77 (14)
SMAD4		transcription regulator		-0.927	0.00625	CCNG2,CELF2,DOCK4,FSCN1,ID2,PILRA,PTPRC,TNF
SCGB3A2		other			0.0065	CTSD,CTSS
IFNL2		other			0.0065	CCR5,CXCR4
SMAD1/5		group			0.0065	ID2,PLAUR
IDH2	1.961	enzyme			0.0065	VIM,ZEB2
TOLLIP	0.466	other			0.0065	TLR4,TNF
UNC5B		transmembrane receptor			0.0065	CCL22,TNF
TYRO3		kinase			0.0065	EGR2,TNF
COL2A1		other			0.0065	CXCR4,TNF
PFKFB3	-0.551	kinase			0.0065	CCND3,TNF
LOXL2		enzyme			0.0065	PECAM1,VIM
UCN		other			0.0065	TLR4,TNF	26 (3)
CD274	0.199	enzyme			0.0065	IDO1,TNF
TNFRSF25		transmembrane receptor			0.0065	CCL2,TNF	96 (14)
CSF3R	1.097	transmembrane receptor			0.0065	FCGR1A,LYZ
TIGIT		other			0.0065	FGL2,IRF4
GRN	1.377	growth factor			0.0065	GRN,TNF
CACNA1A		ion channel			0.0065	BTG1,GRN
MTUS1		other			0.0065	TNF,VIM
Hrg		other			0.0065	CCL2,CCL22
PPP1R15A	1.532	other			0.0065	HSPA5,TNF
Ppp1cc		phosphatase			0.0065	ID2,TNF
Mek		group		0.588	0.00658	CCND3,CSF1R,DUSP6,ID2,PMAIP1,SLC43A3,SPRED2,TNF,VIM	128 (12)
NR3C1	0.411	ligand-dependent nuclear receptor		-1.595	0.00664	ACTB,APOL3,ARRB1,ATP6AP1,BCL2L14,BIRC3,BTG1,CASP4,CCL2,GLUL,IFIT2,IL7R,ITGB2,LAD1,LYST,NFKB1,RERE,SERPINA1,SUMO2,TLR1,TNF,TNFAIP2,TNFRSF1A,TRAF1,TRAF5,TXN	71 (7)
SHC1	1.111	other		0.391	0.00668	CCR7,FTL,GSTP1,MAP2K3,TXN
RELB	-1.669	transcription regulator		-1.328	0.00668	BIRC3,CCL19,IRF4,TNF,TNFRSF1A	55 (8)
CLEC11A		growth factor			0.00668	ALDOA,CCR5,EGR2,NFKB1,TNF
IRF1	0.182	transcription regulator	Activated	2.164	0.00692	CASP1,CCL19,CCL2,CYBB,FGL2,IDO1,TNF,TNFSF10	90 (8)
Pkc(s)		group		0.447	0.00692	CCL2,CCND3,CTSB,EGR2,HSPA5,LIPA,NR4A3	103 (13)
Tgf beta		group			0.00714	JAK1,TGFBI,TNF
Hsp70		group			0.00714	HCST,TNF,TYROBP
Calcineurin protein(s)		complex			0.00714	EGR2,NR4A3,SLC8A1
LAMA5		other			0.00714	CCR1,STAT1,TNF
BIRC2	-0.364	enzyme			0.00714	BIRC3,CCL2,TNF	53 (11)
WAS	0.537	other			0.00714	STAT1,TLR1,TNFAIP2
ELANE		peptidase			0.00714	CTSB,SERPINA1,TNF
PRKACA		kinase			0.00714	ALAS1,ANTXR2,CCND3
TNFSF15		cytokine			0.00714	BIRC3,CCR7,CD83	43 (7)
FASLG		cytokine			0.00714	CCL2,EGR2,TNF	102 (14)
PF4		cytokine			0.00714	CCL2,CCL22,TNF	63 (9)
CCR5	2.809	g-protein coupled receptor		1.086	0.0072	CCR5,SERPINA1,TNF,TNFRSF1A	67 (9)
let-7		microrna		-1.303	0.0072	BTG2,NFKB1,TLR4,VIM
DNASE2	1.656	enzyme			0.0072	IFIT3,SLAMF8,TNF,TNFSF10
ITK		kinase	Activated	2.433	0.00723	FCER1G,LAT2,MYO1F,SCIMP,TNF,TNFSF10	25 (5)
CCL5	0.195	cytokine	Activated	2.425	0.00723	CCL2,CCR1,DUSP6,LIMS1,PLAUR,TNF
INSIG1	0.097	other		-0.707	0.00765	CCL22,CCR5,CCR7,CD68,CLEC7A,CXCR4,LIPA,PLA2G7
PLG		peptidase	Activated	2.189	0.00789	CCL2,CLEC7A,PECAM1,RAC2,TNF
Map3k7		kinase		1.236	0.00789	EGR2,FGL2,IFIT2,ISG20,TNF	46 (7)
WNT3A		cytokine		-1.342	0.00789	CD68,KCTD12,SERPINB1,TNF,VIM
FOXA2		transcription regulator			0.00789	ALAS1,CCL22,CCR5,LYZ,TBXAS1	53 (7)
WNT5A		cytokine		0.339	0.00891	ARHGDIB,CCL2,TLR4,TNF	67 (11)
SOCS3	-0.238	phosphatase		-0.808	0.00891	IFIT2,ISG20,MX1,TNF	36 (6)
MAP2K1/2		group		1.411	0.00924	EGR2,HSPA5,JAK1,TNF,VIM	40 (4)
STAT4	0.138	transcription regulator			0.00924	CCR5,IFIT2,ISG20,STAT1,TNF	90 (9)
NFKBIA	0.089	transcription regulator			0.00924	ALOX15B,TLR2,TLR4,TNF,TNFSF10	56 (9)
LDL		complex		-0.058	0.00937	CD68,HSPA5,ITPR2,LIMS1,PECAM1,TNF	55 (7)
JAK2	0.941	kinase			0.00937	ACTB,CASP1,CST7,CYBB,LAT2,PECAM1
PRL		cytokine		1.654	0.00978	ACTB,ANXA5,CTSB,CTSD,CTSH,CTSS,IFIT3,LAMP3,NFKB1,PLSCR1,SAMHD1,VIM
NFATC3	0.236	transcription regulator			0.00985	AIF1,EGR2,TNF	5 (2)
IL15RA	-1.586	transmembrane receptor			0.00985	ITGAX,PTPRC,TNF
IFNA1/IFNA13		cytokine			0.00985	IFIT2,MX1,STAT1	36 (5)
GATA1		transcription regulator		0.816	0.0106	CCND3,PECAM1,PLEK,PSTPIP2,PTPN6,RPL27A
Hdac		group		0.7	0.0106	CCNG2,CSF1R,CSF2RA,CXCR4,TNF,ZEB2
ADIPOQ		other			0.0106	CCL2,CLEC10A,CYBB,NCF1,NCF2,TNF
IFNL1		cytokine		1.914	0.0107	IFIT2,IFIT3,IFITM3,ISG20,MX1,PLSCR1,STAT1
mir-223		microrna		1.89	0.0107	EGR2,FGL2,HLA-DOB,ID2,MYOF,TGFBI,TLR4
STAT5B		transcription regulator		-0.378	0.0107	BIRC3,CASP4,CCND3,SOCS2,TNF,TNFRSF1A,TRAF1
Fcer1		complex		0.683	0.0107	CCL2,IDO1,IFIT2,NFKB1,TNF
Il3		cytokine			0.0107	CCND3,CD68,CSF1R,LYZ,TNFRSF1A
POLG	0.058	enzyme			0.0109	RPL13,RPL14,RPL27A,RPS25
ACOX1	-0.087	enzyme		-1.463	0.0111	CBR1,CD63,GSTP1,HSPA5,LGALS3,MGLL,PLSCR1,SERPINA1
IL1A		cytokine		0.845	0.0118	ADORA2A,BIRC3,CCL2,IL32,SERPINA1,TLR2,TNF
HTT		transcription regulator		0.913	0.0123	ADORA2A,ALDOA,ATP5A1,BCAP31,CASP1,CBR1,CSF1R,DUSP6,EEF1A1,EGR2,MPEG1,PLAUR,PPP1R16B,SERPINA1,SERPING1,TGFBI
GSK3B		kinase		-1.5	0.0124	BIRC3,CCL2,TNF,TNFSF10,TRAF1
C1q		complex			0.0126	CCL2,PECAM1
TRIM38	0.579	other			0.0126	IFIT2,TNF
GAS6		growth factor			0.0126	CD68,TNF
DEF6	0.24	other			0.0126	VIM,ZEB2
FOXN1		transcription regulator			0.0126	PPP1R16B,SERPINB1
TYR		enzyme			0.0126	CCR1,CXCR4
miR-200b-3p (and other miRNAs w/seed AAUACUG)		mature microrna			0.0126	MARCKS,VIM
mir-133		microrna			0.0126	FSCN1,ITPR2
CSK	1.264	kinase			0.0126	ITGB2,TNF
HLA-G		other			0.0126	LILRB1,LILRB4
LIMA1		other			0.0126	ID2,VIM
ODC1	0.354	enzyme			0.0126	ITGAL,TLR2
FCER1A	0.197	transmembrane receptor			0.0126	LAT2,TNF
CDKN2C		transcription regulator			0.0126	CCL2,GRB2
DPP4		peptidase			0.0126	EGR2,TNF
ATP2A1		transporter			0.0126	CALR,HSPA5
FABP5	-0.132	transporter			0.0126	IFIT3,ISG20
PAX3		transcription regulator			0.0126	CXCR4,ID2
CGA		other			0.0126	BIRC3,GRB2
FPR2	1.912	g-protein coupled receptor			0.0126	CCL2,CCR5
GSK3A		kinase			0.0126	TNF,TNFSF10
KLRC4-KLRK1/KLRK1		transmembrane receptor			0.0126	TNF,TNFSF10
AP3B1	0.324	transporter			0.0126	TNF,TNFRSF1A
TXN2	1.605	enzyme			0.0126	CYBB,NCF1
Fc gamma receptor		group			0.0131	CCL19,CCL22,TNF
PGF		growth factor			0.0131	CCL2,CXCR4,TNF
EFNA5		kinase			0.0131	APOBEC3G,DUSP6,LPXN
TNK1		kinase			0.0131	IFIT2,ISG20,TNFSF10
EFNA4	-0.097	kinase			0.0131	APOBEC3G,DUSP6,LPXN
NPC2	1.66	other			0.0131	PTGER2,STAT1,TLR4
EFNA3		kinase			0.0131	APOBEC3G,DUSP6,LPXN
CASP8	0.281	peptidase		1.103	0.0131	CASP1,CCL22,CCR5,TNF
NLRP12		other		-1.067	0.0131	CASP1,CXCR4,TLR4,TNF
EZH2	-0.092	transcription regulator		0.277	0.0134	BIRC3,CCR5,FLT3,SERPINA1,TNF,UBD
N-cor		group			0.0134	CCR1,GSTP1,MCTP1,RAB20,RGL1,TBC1D2
TRAF3	0.4	enzyme		-1.151	0.0142	BIRC3,CCR1,LILRB4,MPEG1,TNF
CEBPB		transcription regulator		1.019	0.0147	CCR5,CSF1R,CTSC,CXCR4,FTL,LCP2,PLAUR,RAC2,TNF,TNFRSF1A,VIM
PSEN2	-0.474	peptidase		-0.928	0.015	ACTB,COX8A,CTSC,CTSS,CYTIP,KCNAB2
ZFP36	1.189	transcription regulator			0.0156	CTSS,CYBB,PNRC1,TNF
Lh		complex			0.0159	ACP5,ACTB,CASP4,CXCR4,DUSP14,GK,MAP2K3,NPC2,PMAIP1,PTPN1,PTPRE,STAT1
SYVN1	-0.022	transporter		1.265	0.0161	ATP6AP1,CALM1 (includes others),IFITM2,IL7R,KCNN4,MYOF,PFN1,RPL10,SLC3A2,SLC43A3
BTNL2		transmembrane receptor		0.447	0.0162	DAPP1,FGL2,IFITM3,TNF,TNFSF10
MIF	0.945	cytokine		0.353	0.0162	CCR1,CCR5,CXCR4,IL7R,TNF
RUNX3	-0.414	transcription regulator			0.0168	CCR7,ITGAL,ITGAX
FSH		complex			0.0169	ACP5,ACTB,BTG2,CASP4,CXCR4,DUSP14,GK,ISG20,MAP2K3,NPC2,PMAIP1,PTGER2,PTPN1,PTPRE,STAT1
HNF1A		transcription regulator		1.342	0.0184	FBP1,GLUL,KDM2B,LIPA,SERPINA1,SERPING1,TMED10,TRPM2
POU5F1	-0.437	transcription regulator		-0.86	0.0186	BIRC3,CASP1,KDM2B,PECAM1,PMAIP1,PYCARD,TNF,TNFRSF1A,TNFSF10
TP63		transcription regulator		1.052	0.0188	ATG3,CCND3,CECR1,CTSD,CXCR4,DUSP6,PMAIP1,RAC2,REL,TNFRSF1A,VIM
HGF	0.03	growth factor		0.071	0.0199	BIRC3,CCL2,CCNG2,PLAUR,PNRC1,TNF,TNFAIP2,TRIP10
JINK1/2		group			0.0203	TNF,TNFRSF1A
IL1		group			0.0203	CCL2,TNF
ISGF3		complex			0.0203	IFIT2,TNFSF10
G6PC3	0.48	phosphatase			0.0203	CYBB,NCF1
CLEC7A	2.674	transmembrane receptor			0.0203	CCL22,TNF
Lymphotoxin		complex			0.0203	CCL2,TNF
PRKDC	-1.013	kinase			0.0203	BIRC3,EGR2
LCK	-0.16	kinase			0.0203	ITGAL,ITGB2
GDF2		growth factor			0.0203	CXCR4,ID2
MEFV	-0.596	other			0.0203	CASP1,LYZ
PPP2CA	0.577	phosphatase			0.0203	CASP1,ITGAL
ZNF148		transcription regulator			0.0203	STAT1,VIM
MSX2		transcription regulator			0.0203	EGR2,VIM
RXRB	-0.68	ligand-dependent nuclear receptor			0.0203	CCL22,TNF
LY96	1.729	transmembrane receptor			0.0203	TLR4,TNF
PRTN3		peptidase			0.0203	CCL2,TNF
GHRHR		g-protein coupled receptor			0.0203	CCND3,TNF
PLCE1		enzyme			0.0203	CCL2,TNF
FCGR1A	3.558	transmembrane receptor			0.0203	LSP1,TNF
NCF4	2.414	enzyme			0.0203	CCR1,TNF
IL36G		cytokine			0.0203	CD83,TNF
GPI	1.751	enzyme			0.0203	VIM,ZEB2
ISG15	0.656	other			0.0203	IFITM3,MX1
NEK6	1.06	kinase			0.0203	FGL2,RGS1
ITGAL	2.922	transmembrane receptor			0.0203	ITGAL,ITGB2
PTPN22	0.196	phosphatase			0.0203	IRF4,TNF
mir-24		microrna			0.0203	PSAP,TNF
HNRNPU	0.373	transporter			0.0203	ACTB,TNF
MAPKAPK3	0.374	kinase			0.0203	HSPA5,MKNK1
ABCB7	-0.189	transporter			0.0203	FTL,TXN
FCER1G	5.041	transmembrane receptor			0.0203	IDO1,TNF
NAB2	0.638	transcription regulator			0.0203	ID2,TNFSF10
SASH1		other		1.633	0.0204	FGL2,IFIT2,IFIT3,ISG20,STAT1,TNF
FAS	-1.631	transmembrane receptor		0.541	0.0204	BIRC3,CCL2,EGR2,NUAK2,TNF,TNFRSF1A
PML	-0.097	transcription regulator		0.391	0.0204	FTL,HLA-DMB,ID2,PRDX1,SUMO2,TXN
SMAD3		transcription regulator		-0.208	0.0204	CCL2,CCNG2,DOCK4,NET1,TNF,VIM
IFNAR1	0.279	transmembrane receptor			0.0206	DUSP6,IFIT2,IFIT3,STAT1,TLR2,TNF,TNFAIP2
PARP1	0.198	enzyme		1.467	0.0208	SOCS2,STAT1,TLR1,TLR4,TNF
CYLD	-0.22	transcription regulator			0.0211	FCER1G,IL7R,REL
STK40	0.209	kinase			0.0211	CCL2,CCR5,TLR4
PPP2R5C	-1.011	other			0.0211	BIRC3,NFKB1,REL
USP18	0.682	peptidase			0.0211	IFITM3,MX1,TNFSF10
CD38	1.099	enzyme		0.799	0.0214	ALDOA,ANXA6,CCL22,FGL2,KCNAB2,LGALS3,RPN1,SOCS2,VIM
ECSIT	0.089	transcription regulator		-1	0.0214	CD83,NFKB1,PLAUR,TRAF1
miR-155-5p (miRNAs w/seed UAAUGCU)		mature microrna		-1.969	0.0214	CASP1,CSF1R,MAFB,TNF
GPS2	0.444	transcription regulator	Inhibited	-2	0.0214	MCTP1,RAB20,RGL1,TBC1D2
Hbb-b2		other			0.0214	CCR5,CLEC7A,FTL,TLR2
LGALS3	2.885	other			0.0214	CCR1,CTSH,DUSP6,TNF
DICER1	0.02	enzyme			0.0231	APOBEC3G,CELF2,CXCR4,EGR2,RFTN1,SERPINA1,TNF,VIM
NOTCH1	0.758	transcription regulator		-0.271	0.0233	CCND3,ID2,NFKB1,REL,TNF
HNF4A		transcription regulator		0.745	0.0237	ASAH1,CTSB,F11R,HSPA5,LAD1,LGALS3,LIPA,PSAP,SERPINA1,SLC31A1,TXN
ARHGAP21		other		1	0.0248	FGL2,IFIT3,ISG20,TNF
ACKR2		g-protein coupled receptor		-1	0.0248	IFIT2,IFIT3,ISG20,STAT1
AMPK		complex		-1.966	0.0248	NCF1,STAT1,TNF,VIM
Pka		complex			0.0248	ANTXR2,CCR7,NR4A3,TNF
KITLG		growth factor			0.0248	CCL2,CCND3,CD68,TNF
Ifn gamma		complex			0.026	CYBB,NR4A3,PMAIP1
IFNGR1	1.502	transmembrane receptor			0.026	IDO1,TNF,TNFRSF1A
CCL2	3.818	cytokine			0.026	CCL2,NCF1,TNF
miR-29b-3p (and other miRNAs w/seed AGCACCA)		mature microrna			0.026	ARPC3,RERE,ZFP36L1
FYN	0.018	kinase			0.026	EGR2,IRF4,TNF
RNASE1	0.331	enzyme			0.026	CCL2,CCL22,TNF
LRP1		transmembrane receptor			0.026	CTSD,SERPING1,TNF
TNFRSF1A	2.071	transmembrane receptor		1.047	0.0261	CCL2,CD68,CD83,TNF,TNFRSF1A
GATA6		transcription regulator		-1.98	0.0261	ATP6V0A1,ATP6V0C,CLEC10A,PECAM1,TNFSF10
POU2F1	0.081	transcription regulator			0.0261	ATP6V0C,CSF1R,DECR1,HK3,SERPING1
PDGF BB		complex		-0.341	0.0264	CCL2,DUSP6,EGR2,GPR183,NR4A3,RGS1,ZFP36L1
RICTOR	-0.11	other		-0.232	0.0275	ATP5A1,ATP5F1,ATP6AP1,ATP6V0A1,ATP6V0B,ATP6V0C,ATP6V1B2,COX8A,IFIT2,IL7R,PPA1,PSMB3,RPL10,RPL13A,RPL14,RPS23
ITGB1	0.467	transmembrane receptor		1.987	0.0284	CCL2,PLAUR,TNF,VIM
OSM		cytokine		1.723	0.0284	CCL2,HSPA5,SERPINA1,TNF
RHO		g-protein coupled receptor		-1	0.0284	CSF1R,CTSS,PLA2G7,SERPING1
TBK1	0.765	kinase		0.7	0.029	FGL2,IFIT2,ISG20,TLR2,TNF
LIF		cytokine		0	0.029	CSF1R,FBP1,LIMS1,PTPN1,TNF
Ctbp		group			0.0295	PLAUR,RAB29
SIGIRR	-0.034	transmembrane receptor			0.0295	TLR4,TNF
CLCN5		ion channel			0.0295	CTSB,TXN
Ifn		group			0.0295	IDO1,STAT1
FGR	2.208	kinase			0.0295	IL32,TNF
PDGF (family)		group			0.0295	CALR,VIM
mir-127		microrna			0.0295	CLEC10A,TNF
miR-24-3p (and other miRNAs w/seed GGCUCAG)		mature microrna			0.0295	PMAIP1,TNF
BGN		other			0.0295	CCL2,TNF
GDF9		growth factor			0.0295	ID2,PTGER2
MYT1		transcription regulator			0.0295	ARHGDIB,DAPP1
CRKL	0.276	kinase			0.0295	FGL2,ISG20
SPRY2	0.256	other			0.0295	ID2,PTPN1
ATP2B2		transporter			0.0295	CALR,HSPA5
PDE4B	0.023	enzyme			0.0295	ITGB2,TNF
PTAFR	3.212	g-protein coupled receptor			0.0295	TNF,VIM
ACVRL1		kinase			0.0295	ID2,PLAUR
IL25		cytokine			0.0295	CCL2,TNF
TNNI3		transporter			0.0295	CCR1,CCR5
DNAJB6	-0.624	transcription regulator			0.0295	TNF,VIM
RBP3		transporter			0.0295	TNF,TNFRSF1A
SMPD1		enzyme			0.0295	CTSB,TNF
RPS6KA3	0.087	kinase			0.0295	FSCN1,IRF4
CXCR2		g-protein coupled receptor			0.0295	CCL22,ITGAL
CBFA2T3		transcription regulator			0.0295	ID2,PTPRC
ERBB2		kinase		-0.707	0.0296	ADAM19,ADAM8,BIRC3,CCND3,CSF1R,DECR1,DUSP6,FSCN1,ID2,ITPR2,JAK1,KCNN4,NET1,NPC2,PLAUR,SOCS2,TNF,TRAF1
HIF1A	-0.128	transcription regulator		-1.538	0.0302	ALDOA,CCR5,CCR7,CXCR4,ERGIC1,FSCN1,HLA-DRB3,ITGB2,NUCKS1,TLR2,TNF,TNFAIP2
ADORA2A	-2.643	g-protein coupled receptor		-1.32	0.0308	ATP6AP1,ATP6V1B2,CSF1R,EGR2,IFITM3,NR4A3,TNF
SPDEF		transcription regulator			0.0313	BIRC3,PLAUR,VIM
NGF		growth factor			0.0313	APOBEC3G,CCR7,CD83
KDM1A		enzyme			0.0313	ARHGDIB,DAPP1,ID2
PTPN6	4.191	phosphatase			0.0313	CCR7,ITGB2,TNF
Ccl2		cytokine			0.0313	CTSB,TLR4,TNF
MUC1		other			0.0313	CD83,TNF,VIM
REL	-2.25	transcription regulator		0.273	0.0314	CD200,EGR2,IRF4,NFKB1,NR4A3,PMAIP1,PYCARD,REL,TNF,VIM
CD3E		transmembrane receptor			0.0324	LCP2,NFKB1,STK4,TNF
CEBPD		transcription regulator			0.0324	CSF1R,CXCR4,PTAFR,TNF
SOD1	0.318	enzyme			0.0326	CASP1,CASP4,CSF1R,GSTP1,LIMK1,RDX,SH3BGRL3,TNF
MTOR		kinase		-0.492	0.0333	AKR1A1,ATP5F1,CASP1,CCND3,PFN1,SERPINA1,SERPINB1,TLR4,TNF
VEGFA		growth factor		0.512	0.0355	CD83,CTSB,CTSS,CXCR4,TNF
CDKN1A	-0.43	kinase		-0.391	0.0355	CCL2,CCND3,CTSB,PSAP,TNF
PSEN1	0.367	peptidase		-0.928	0.0356	ACTB,ACTG1,ALDOA,ATP5A1,CCR5,COX8A,CTSC,CTSS,CYTIP,GSTP1,HSPA5,IRF4,KCNAB2,TNF,TXN
PPARD	0.964	ligand-dependent nuclear receptor		-1.906	0.0356	CD68,CLEC7A,FBP1,IKBKE,MPEG1,STAT1,TNF
FOXO1	-0.865	transcription regulator		-0.104	0.0361	ATP6V0A1,ATP6V0B,CCNG2,CCR7,EGR2,HSPA5,IL7R,PLSCR1,PMAIP1,TNF,TNFSF10
MAP3K14	-2.068	kinase			0.0366	ADAM8,BIRC3,IL7R,REL
NKX3-1	0.083	transcription regulator			0.0366	BTG2,CTSB,ETV3,PTPRC
SYK	2.044	kinase			0.0372	CCL2,FGL2,TNF
ANXA1	1.992	enzyme			0.0372	CXCR4,ITGB2,TLR4
PLK4		kinase			0.0372	FGL2,IFIT2,RGS1
EGR1		transcription regulator		1.387	0.038	CCL2,FTL,LYZ,PTPN1,TNF,TNFSF10
CBX5	-0.949	transcription regulator		-1.342	0.039	ANKRD22,CD68,SLC7A7,TGFBI,TSPAN13
ARID3B	0.183	transcription regulator			0.0401	TNF,TNFSF10
WWTR1		transcription regulator			0.0401	ID2,ITGB2
CASZ1		enzyme			0.0401	MYOF,RAMP1
Iga		complex			0.0401	FCGR1A,TNF
EIF4G2	0.326	translation regulator			0.0401	ACTB,CTSD
TNFSF14	-0.024	cytokine			0.0401	BIRC3,TNF
IL2RA	-1.76	transmembrane receptor			0.0401	CCND3,TNF
GPER1		g-protein coupled receptor			0.0401	ASAH1,HSPA5
SP4	-0.612	transcription regulator			0.0401	HSPA5,NFKB1
CYBB	4.582	enzyme			0.0401	CYBB,TNF
SSTR2		g-protein coupled receptor			0.0401	TNFRSF1A,VIM
Klra7 (includes others)		transmembrane receptor			0.0401	CASP4,TNF
Tcf7		transcription regulator			0.0401	IL7R,TNF
ULBP1		transmembrane receptor			0.0401	CD83,TNF
ESR1		ligand-dependent nuclear receptor		-0.97	0.0409	CCL2,CCNG2,CTSB,CTSD,CTSS,DECR1,IRF4,ISG20,RGS19,SAMHD1,SOCS2,TNF,TNFAIP2,VIM
SAMSN1	-0.894	other		1.633	0.0412	FGL2,IFIT2,IFIT3,ISG20,STAT1,TNF
ARNT	0.11	transcription regulator		1.067	0.0412	ALDOA,CCR5,CCR7,CXCR4,MYL6,VIM
Esrra		transcription regulator		0	0.0412	ALDOA,ATP5F1,COX8A,FBP1,PPA1,TNF
COL18A1		other	Inhibited	-2	0.0412	CCL2,ITGB2,STAT1,TNFRSF1A
NFE2L2	0.493	transcription regulator		1.245	0.0425	ACTG1,AKR1A1,ALAS1,ALDOA,ARF1,CBR1,CTSD,FTL,GSTP1,MGLL,PRDX1,PSMB3,TNF,TXN
PTGER2	2.766	g-protein coupled receptor		0.038	0.0428	CCR7,CSF1R,CXCR4,ITGAL,TNF
NR4A1	-0.531	ligand-dependent nuclear receptor		0	0.0428	CST7,MARCKSL1,NR4A3,TNF,TNFSF10
IRF4	-2.845	transcription regulator		-1.46	0.0428	IL7R,PLSCR1,STAT1,TNF,TNFSF10
IRAK4	0.282	kinase			0.0428	BIRC3,BTG2,IRF4,PLSCR1,TNF
IPMK		kinase			0.0437	ACTB,MYL6,PFN1
CDH1		other			0.0437	ACTB,TNF,VIM
MYBL2		transcription regulator			0.0437	BIRC3,CCNG2,TFEC
ETS2	-0.276	transcription regulator			0.0437	DUSP6,LYZ,TNF
PLK2		kinase			0.0437	FGL2,IFIT2,RGS1
HMGB1	0.188	transcription regulator			0.0437	CCL2,CD83,TNF
RRP1B		other			0.0438	CCND3,ITGB2,RPL13,RPL13A,RPL14,RPL27,RPL37
RNA polymerase II		complex			0.0454	ACTB,ALAS1,ATP6V0A1,CD83,CXCR4,HCST,KCNAB2,RPL13A,TNF,TXN
NOD2	0.582	other		-0.112	0.0461	CCL2,MARCKSL1,TNF,TRAF1
RXRA		ligand-dependent nuclear receptor			0.0461	CCL22,CCND3,CTSH,TNF
RAC2	2.708	enzyme			0.0461	ALDOA,CCR5,EGR2,NFKB1
CLDN7		other		1.342	0.0468	ARHGDIB,CD68,LGALS3,RNASET2,SERPINB1
Alpha 1 antitrypsin		group			0.0473	CTSB
MAP1LC3		group			0.0473	TNF
Cd209b		other			0.0473	TNF
HSP		group			0.0473	TNF
Ctnna		group			0.0473	CXCR4
VTCN1		other			0.0473	TNF
ZNF282		transcription regulator			0.0473	CTSD
CCDC88B	-0.739	enzyme			0.0473	TNF
TRIM13	-0.051	enzyme			0.0473	IFIT2
TRIM37		enzyme			0.0473	IFIT2
PRCP	1.461	peptidase			0.0473	PECAM1
KDM4D		enzyme			0.0473	CCL22
ATP6AP2	1.948	transporter			0.0473	CYBB
USP25	0.47	peptidase			0.0473	TNF
CDC42BPB		kinase			0.0473	CTSB
CCDC134	0.178	other			0.0473	TNF
UCN2		other			0.0473	TLR4
IFNA10		cytokine			0.0473	MX1
Trbv13-1		other			0.0473	TNF
IFNA21		cytokine			0.0473	MX1
TRIM66		transcription regulator			0.0473	IFIT2
RSPO3		kinase			0.0473	TNF
EBF2		transcription regulator			0.0473	FAM129A
TRIM58		other			0.0473	IFIT2
NFX1	0.448	transcription regulator			0.0473	NFKB1
NDUFAF3	0.366	other			0.0473	CTSD
ATE1	-0.082	enzyme			0.0473	ACTB
IFNA5		cytokine			0.0473	MX1
ZFP64	0.036	other			0.0473	TNF
CUZD1		other			0.0473	ID2
LILRA4		other			0.0473	TNF
CLEC4D	0.278	other			0.0473	TNF
TRIM25	0.293	transcription regulator			0.0473	IFIT2
BTLA	-0.194	other			0.0473	TNF
RNF122		other			0.0473	TNF
ESRP2		other			0.0473	ZEB2
DAZ2		translation regulator			0.0473	IFITM3
FERMT3	1.618	enzyme			0.0473	ITGAL
H1FX		other			0.0473	ALOX15B
HDAC11		transcription regulator			0.0473	TNF
MIGA2	0.051	other			0.0473	H2AFY
TRIM36		enzyme			0.0473	IFIT2
JPH2		enzyme			0.0473	SLC8A1
KDM4B	-0.082	enzyme			0.0473	VIM
MAF1	-0.263	other			0.0473	ACTB
DUOXA1		other			0.0473	VIM
PTPN23	0.23	phosphatase			0.0473	VIM
CRBN	-0.01	enzyme			0.0473	IRF4
SCARB2	1.718	other			0.0473	TNF
SERPINA12		other			0.0473	TNF
MAGEA3/MAGEA6		other			0.0473	TNF
LILRA3	2.535	other			0.0473	TNF
ROR1		kinase			0.0473	VIM
Caveolin		group			0.0473	TNF
TRIM27	0.583	transcription regulator			0.0473	TNF
GUCY2C		kinase			0.0473	TNF
ASCL2		transcription regulator			0.0473	CTSD
Mcpt4		peptidase			0.0473	TNF
TRAFD1	-1.417	other			0.0473	TNF
AZI2	1.193	other			0.0473	TNF
SRI	1.199	transporter			0.0473	HSPA5
LITAF	-1.352	transcription regulator			0.0473	TNF
NDUFV1	0.253	enzyme			0.0473	PTPN1
IL10RB	1.471	transmembrane receptor			0.0473	TNF
CTSD	3.657	peptidase			0.0473	TXN
COL9A1		other			0.0473	TGFBI
ITGB7	0.731	transmembrane receptor			0.0473	TNF
LAIR1	1.84	transmembrane receptor			0.0473	TNF
TNNC1		other			0.0473	SLC8A1
RASGRF2		other			0.0473	TNF
IFNA7		cytokine			0.0473	MX1
APBA3	0.071	transporter			0.0473	TNF
HRH2		g-protein coupled receptor			0.0473	TNF
DUSP10	0.406	phosphatase			0.0473	TNF
ZNF224	-0.237	other			0.0473	ALDOA
AHSG		other			0.0473	TNF
RPL13A	-1.124	other			0.0473	CCL22
ACVR2A	0.14	kinase			0.0473	ID2
TSH		complex			0.0473	TNF
TNFSF4		cytokine			0.0473	TNF
TRAF5	-2.725	transporter			0.0473	TNF
Slpi (includes others)		other			0.0473	TNF
Cd24a		other			0.0473	TNF
SLC16A1		transporter			0.0473	CYBB
SLC40A1		transporter			0.0473	TNF
NPY		other			0.0473	TNF
CD7		other			0.0473	TNF
TLN1	0.664	other			0.0473	ITGAL
mir-504		microrna			0.0473	FOXP1
mir-663		microrna			0.0473	CXCR4
EIF2B2	0.269	other			0.0473	ACTB
PTGDR		g-protein coupled receptor			0.0473	TNF
SPRY4-IT1		other			0.0473	F11R
IGHE		other			0.0473	TNF
TRIM9		enzyme			0.0473	IFIT2
IGHG1		peptidase			0.0473	TNF
RAMP1	-1.55	transporter			0.0473	TNF
HBP1	0.637	transcription regulator			0.0473	CTSB
LGALS3BP	0.871	transmembrane receptor			0.0473	TNF
PBK		kinase			0.0473	BIRC3
SNX17	1.449	transporter			0.0473	ITGAL
PDE4A		enzyme			0.0473	TNF
APOH		transporter			0.0473	TNF
CEACAM3	0.1	other			0.0473	TNF
ZNF613	0.38	other			0.0473	ID2
PSMA1	0.713	peptidase			0.0473	GSTP1
NTN1		other			0.0473	CTSB
MAP3K2		kinase			0.0473	TNF
IL1RAPL1		transmembrane receptor			0.0473	TNF
PLCB3		enzyme			0.0473	TNF
HPS1	-0.22	other			0.0473	TNF
ACKR1		g-protein coupled receptor			0.0473	CCL2
ATP5A1	2.511	transporter			0.0473	H2AFY
MFGE8		other			0.0473	CCND3
AKAP8	-0.393	other			0.0473	TNF
GNAI1		enzyme			0.0473	TNF
MID2		other			0.0473	IFIT2
ERP29	1.393	transporter			0.0473	ZEB2
AVP		other			0.0473	HSPA5
PDCD1LG2	-0.437	enzyme			0.0473	IDO1
STXBP2	0.911	transporter			0.0473	STX11
IFNA8		cytokine			0.0473	MX1
IFNA14		cytokine			0.0473	MX1
TRIM8	-0.612	other			0.0473	IFIT2
TUBB3		other			0.0473	ANXA5
DGKZ	0.029	kinase			0.0473	TNF
AICDA		enzyme			0.0473	CD200
LRIG1		other			0.0473	TNF
KPNA1	-0.477	transporter			0.0473	STAT1
AZU1		peptidase			0.0473	TNF
NPY2R		g-protein coupled receptor			0.0473	TNF
RAB10	-1.03	enzyme			0.0473	TNF
IFNA6		cytokine			0.0473	MX1
EFNB1		other			0.0473	IL7R
RASGRP4		other			0.0473	TNF
DSG1		other			0.0473	TNF
GFRA2		transmembrane receptor			0.0473	EGR2
MSX1		transcription regulator			0.0473	EGR2
HNRNPL	-0.188	other			0.0473	PTPRC
ZFP36L1	-2.482	transcription regulator			0.0473	TNF
PRMT2	0.262	enzyme			0.0473	TNF
IL18R1		transmembrane receptor			0.0473	TNF
NAGLU	-0.065	enzyme			0.0473	LYZ
TRPV5		ion channel			0.0473	SLC8A1
C4A/C4B		peptidase			0.0473	TNF
RGD1560225		other			0.0473	ITPR2
MXD4	0.103	transcription regulator			0.0473	ID2
KDELR1	0.624	transporter			0.0473	HSPA5
CD1D	0.887	other			0.0473	PTPN6
COMP		other			0.0473	LGALS3
IRAK1BP1		other			0.0473	NFKB1
ITGAE	0.016	other			0.0473	TNF
Trim30a/Trim30d		other			0.0473	TNF
Tnfsf9		other			0.0473	TNF
THOC1	0.493	transcription regulator			0.0473	CALR
IL18BP	1.945	other			0.0473	TNF
CCR4		g-protein coupled receptor			0.0473	CCL22
USP13		peptidase			0.0473	STAT1
PPID	0.87	enzyme			0.0473	VIM
GIPR		g-protein coupled receptor			0.0473	TNF
IL21R	0.779	transmembrane receptor			0.0473	CCR7
RPN2	1.552	enzyme			0.0473	GSTP1
CXCL16	1.154	cytokine			0.0473	TNF
NPY5R		g-protein coupled receptor			0.0473	TNF
HSPA8	0.437	enzyme			0.0473	TNF
STAMBP	0.296	enzyme			0.0473	CXCR4
CD247	0.03	transmembrane receptor			0.0473	FCGR2A
FBLN5		other			0.0473	SERPINA1
ATP6V1B1		transporter			0.0473	ATP6V1B2
ADAM19	-2.736	peptidase			0.0473	EGR2
STXBP1		transporter			0.0473	STX11
ELN		other			0.0473	NCF1
NFKBIE	0.409	transcription regulator			0.0473	TNF
TRAF1	-4.102	other			0.0473	TNF
THRIL		other			0.0473	TNF
RAN	-0.193	enzyme			0.0473	TNF
FXYD5	1.721	ion channel			0.0473	CCL2
HOXA1		transcription regulator			0.0473	EGR2
GABRA2		ion channel			0.0473	TLR4
CASP10	0.611	peptidase			0.0473	TNF
MXD3	0.315	transcription regulator			0.0473	ID2
CD300LD		other			0.0473	TNF
BRMS1	0.833	enzyme			0.0473	CXCR4
ACAN		other			0.0473	TNF
Col17a1		other			0.0473	SERPINA1
HLA-DRB1	0.765	transmembrane receptor			0.0473	TNF
IFNA16		cytokine			0.0473	MX1
Madcam1		other			0.0473	TNF
PODXL		kinase			0.0473	VIM
EXOC7	-0.452	transporter			0.0473	ZEB2
BST2	-0.555	other			0.0473	TNF
PTPN12	1.035	phosphatase			0.0473	TNF
PBX2		other			0.0473	CCL2
PTPRCAP	0.289	other			0.0473	PTPRC
NRTN		growth factor			0.0473	EGR2
TNFSF18		cytokine			0.0473	IDO1
Immunoglobulin Lambda Light Chain		group			0.0473	CCL2
26s Proteasome		complex		-1.478	0.0479	BIRC3,CCL2,CTSB,CTSD,STAT1,VIM
ERG		transcription regulator		1.89	0.0794	CXCR4,PECAM1,PLAUR,PLEK,PSTPIP2,PTPN6,RPL27A
MAPK14	0.479	kinase	Activated	2	0.127	CALR,CCL2,PECAM1,TNF
estrogen receptor		group	Inhibited	-2.213	0.139	CD68,CXCR4,F11R,PLAUR,VIM
